# Supplementary material for: Comprehensive Transcriptomic Analysis of VISTA in Acute Myeloid Leukemia: Insights into Its Prognostic Value
Source: Int J Mol Sci. 2022 Nov 28;23(23):14885. doi: 10.3390/ijms232314885 (PMC9735915; doi:10.3390/ijms232314885)
Supplement: Supplementary file 1 [file ijms-23-14885-s001.zip]

Archive with 2 entries (2 files):
- SUPPLEMENTARY_Vista_IJMS_resubmission.pdf
- VISTA_supplemental_tables.xlsx
