# Supplementary material for: Comprehensive Transcriptomic Analysis of VISTA in Acute Myeloid Leukemia: Insights into Its Prognostic Value
Source: Int J Mol Sci. 2022 Nov 28;23(23):14885. doi: 10.3390/ijms232314885 (PMC9735915; doi:10.3390/ijms232314885)
Supplement: Supplementary file 1 [file ijms-23-14885-s001.zip › VISTA_supplemental_tables.xlsx]

## Sheet: ST-1
Supplemental Table S1: VISTA expression in scRNAseq samples from normal donors (Hay et al.)
id	Group	VISTA
F-BM1	CD34+ pre-B	0.159807
M-BM2	CD34+ pre-B	0.062312
M-BM3	CD34+ pre-B	0
M-BM4	CD34+ pre-B	0.158566
M-BM5	CD34+ pre-B	0
F-BM6	CD34+ pre-B	0.161463
F-BM7	CD34+ pre-B	0.178556
F-BM8	CD34+ pre-B	0.152186
F-BM1	CD34+ pre-PC	0.172671
M-BM2	CD34+ pre-PC	0.219017
M-BM3	CD34+ pre-PC	0
M-BM4	CD34+ pre-PC	0.286208
M-BM5	CD34+ pre-PC	0.085695
F-BM6	CD34+ pre-PC	0.309722
F-BM7	CD34+ pre-PC	0.163057
F-BM8	CD34+ pre-PC	0
F-BM1	CD34+ CLP	0.48537
M-BM2	CD34+ CLP	0.411908
M-BM3	CD34+ CLP	0.305356
M-BM4	CD34+ CLP	0.864088
M-BM5	CD34+ CLP	0.177916
F-BM6	CD34+ CLP	0.72532
F-BM7	CD34+ CLP	0.410361
F-BM8	CD34+ CLP	0.836185
F-BM1	CD34+ pre-B cycling	0.174731
M-BM2	CD34+ pre-B cycling	0.214438
M-BM3	CD34+ pre-B cycling	0.352995
M-BM4	CD34+ pre-B cycling	0.188772
M-BM5	CD34+ pre-B cycling	0.214117
F-BM6	CD34+ pre-B cycling	0.180304
F-BM7	CD34+ pre-B cycling	0.241086
F-BM8	CD34+ pre-B cycling	0.228408
F-BM1	CD34+ Lymphoid UNK	0.097026
M-BM2	CD34+ Lymphoid UNK	0.033186
M-BM3	CD34+ Lymphoid UNK	0.066774
M-BM4	CD34+ Lymphoid UNK	0.052255
M-BM5	CD34+ Lymphoid UNK	0
F-BM6	CD34+ Lymphoid UNK	0.14065
F-BM7	CD34+ Lymphoid UNK	0.044488
F-BM8	CD34+ Lymphoid UNK	0.096696
F-BM1	CD34+ pre-T	0.496188
M-BM2	CD34+ pre-T	1.113
M-BM3	CD34+ pre-T	0.146065
M-BM4	CD34+ pre-T	0.648168
M-BM5	CD34+ pre-T	1.41441
F-BM6	CD34+ pre-T	0.91743
F-BM7	CD34+ pre-T	0.837347
F-BM8	CD34+ pre-T	0.683667
F-BM1	CD34+ MDP-1	0.749014
M-BM2	CD34+ MDP-1	0.402653
M-BM3	CD34+ MDP-1	0.336757
M-BM4	CD34+ MDP-1	0.591205
M-BM5	CD34+ MDP-1	0.314565
F-BM6	CD34+ MDP-1	0.476897
F-BM7	CD34+ MDP-1	0.649965
F-BM8	CD34+ MDP-1	0.80278
F-BM1	CD34+ MDP-2	0.719281
M-BM3	CD34+ MDP-2	0.677052
M-BM4	CD34+ MDP-2	0.796365
M-BM5	CD34+ MDP-2	0.453739
F-BM6	CD34+ MDP-2	0.995416
F-BM7	CD34+ MDP-2	0.846549
F-BM8	CD34+ MDP-2	0.451381
F-BM1	CD34+ LMPP	0.758305
M-BM2	CD34+ LMPP	1.5315
M-BM3	CD34+ LMPP	0.908781
M-BM4	CD34+ LMPP	0.80822
M-BM5	CD34+ LMPP	0.673392
F-BM6	CD34+ LMPP	0.960642
F-BM7	CD34+ LMPP	0.842164
F-BM8	CD34+ LMPP	0.757418
F-BM1	CD34+ HSC	0.552067
M-BM2	CD34+ HSC	0.777956
M-BM3	CD34+ HSC	0.349119
M-BM4	CD34+ HSC	0.620223
M-BM5	CD34+ HSC	0.3908
F-BM6	CD34+ HSC	0.693613
F-BM7	CD34+ HSC	0.65194
F-BM8	CD34+ HSC	0.410945
F-BM1	CD34+ HSC-cycle	0.390338
M-BM2	CD34+ HSC-cycle	0.999892
M-BM3	CD34+ HSC-cycle	0.34611
M-BM4	CD34+ HSC-cycle	0.614081
M-BM5	CD34+ HSC-cycle	0.455889
F-BM6	CD34+ HSC-cycle	0.67892
F-BM7	CD34+ HSC-cycle	0.574683
F-BM8	CD34+ HSC-cycle	0.525876
F-BM1	CD34+ MultiLin	0.475624
M-BM2	CD34+ MultiLin	0.534447
M-BM3	CD34+ MultiLin	0.273919
M-BM4	CD34+ MultiLin	0.520104
M-BM5	CD34+ MultiLin	0.439413
F-BM6	CD34+ MultiLin	0.581251
F-BM7	CD34+ MultiLin	0.501368
F-BM8	CD34+ MultiLin	0.422771
F-BM1	CD34+ Gran	0.231747
M-BM2	CD34+ Gran	0.37021
M-BM3	CD34+ Gran	0.412401
M-BM4	CD34+ Gran	0.331346
M-BM5	CD34+ Gran	0.26558
F-BM6	CD34+ Gran	0.33846
F-BM7	CD34+ Gran	0.366226
F-BM8	CD34+ Gran	0.262196
F-BM1	CD34+ MKP	0.788581
M-BM2	CD34+ MKP	0.869563
M-BM3	CD34+ MKP	0.375519
M-BM4	CD34+ MKP	0.593432
M-BM5	CD34+ MKP	0.42736
F-BM6	CD34+ MKP	0.635727
F-BM7	CD34+ MKP	0.736428
F-BM8	CD34+ MKP	0.516547
F-BM1	CD34+ MEP	0.524191
M-BM2	CD34+ MEP	0.589131
M-BM3	CD34+ MEP	0.28512
M-BM4	CD34+ MEP	0.448593
M-BM5	CD34+ MEP	0.338946
F-BM6	CD34+ MEP	0.715172
F-BM7	CD34+ MEP	0.225552
F-BM8	CD34+ MEP	0.409957
F-BM1	CD34+ ERP-Early	0.304241
M-BM2	CD34+ ERP-Early	0.258937
M-BM3	CD34+ ERP-Early	0.128
M-BM4	CD34+ ERP-Early	0.276065
M-BM5	CD34+ ERP-Early	0.180968
F-BM6	CD34+ ERP-Early	0.225469
F-BM7	CD34+ ERP-Early	0.336252
F-BM8	CD34+ ERP-Early	0.224003
F-BM1	CD34+ ERP	0.149894
M-BM2	CD34+ ERP	0.092746
M-BM3	CD34+ ERP	0.077984
M-BM4	CD34+ ERP	0.206892
M-BM5	CD34+ ERP	0.106104
F-BM6	CD34+ ERP	0.132882
F-BM7	CD34+ ERP	0.092794
F-BM8	CD34+ ERP	0.124177
F-BM1	CD34+ Eo-B-Mast	0.333833
M-BM2	CD34+ Eo-B-Mast	0.457368
M-BM3	CD34+ Eo-B-Mast	0.502787
M-BM4	CD34+ Eo-B-Mast	0.200131
M-BM5	CD34+ Eo-B-Mast	0.400603
F-BM6	CD34+ Eo-B-Mast	1.21314
F-BM7	CD34+ Eo-B-Mast	0.787306
F-BM8	CD34+ Eo-B-Mast	0.300443
F-BM1	NK cells	1.37609
M-BM2	NK cells	1.30235
M-BM3	NK cells	1.03305
M-BM4	NK cells	1.11551
M-BM5	NK cells	1.27376
F-BM6	NK cells	1.39927
F-BM7	NK cells	1.23869
F-BM8	NK cells	1.33369
F-BM1	CD8 T-cell	1.2004
M-BM2	CD8 T-cell	1.32779
M-BM3	CD8 T-cell	1.07428
M-BM4	CD8 T-cell	1.16092
M-BM5	CD8 T-cell	0.821276
F-BM6	CD8 T-cell	1.30865
F-BM7	CD8 T-cell	1.18529
F-BM8	CD8 T-cell	1.16373
F-BM1	Naive CD8 T-cell	1.03723
M-BM2	Naive CD8 T-cell	1.17633
M-BM3	Naive CD8 T-cell	0.586185
M-BM4	Naive CD8 T-cell	1.24711
M-BM5	Naive CD8 T-cell	0.936961
F-BM6	Naive CD8 T-cell	1.27784
F-BM7	Naive CD8 T-cell	1.11924
F-BM8	Naive CD8 T-cell	0.915416
F-BM1	Follicular B cell	0.673389
M-BM2	Follicular B cell	0.641818
M-BM3	Follicular B cell	0.607278
M-BM4	Follicular B cell	0.669487
M-BM5	Follicular B cell	0.677347
F-BM6	Follicular B cell	0.491332
F-BM7	Follicular B cell	0.616114
F-BM8	Follicular B cell	0.620948
F-BM1	Platelet	1.58442
M-BM2	Platelet	2.38347
M-BM3	Platelet	1.42521
M-BM4	Platelet	2.85219
M-BM5	Platelet	1.92958
F-BM6	Platelet	2.19467
F-BM7	Platelet	1.31035
F-BM8	Platelet	1.31353
F-BM1	Pro-B	0.044447
M-BM2	Pro-B	0.08778
M-BM3	Pro-B	0.073788
M-BM4	Pro-B	0.118983
M-BM5	Pro-B	0.124085
F-BM6	Pro-B	0.113353
F-BM7	Pro-B	0.110684
F-BM8	Pro-B	0.049425
F-BM1	Erythroblast	0.131586
M-BM2	Erythroblast	0.573899
M-BM3	Erythroblast	0.183883
M-BM4	Erythroblast	0.236416
M-BM5	Erythroblast	0.179655
F-BM6	Erythroblast	0.128364
F-BM7	Erythroblast	0.152416
F-BM8	Erythroblast	0.188648
F-BM1	Early-Erythroblast	0.098261
M-BM2	Early-Erythroblast	0.10862
M-BM3	Early-Erythroblast	0.083979
M-BM4	Early-Erythroblast	0.119443
M-BM5	Early-Erythroblast	0.072878
F-BM6	Early-Erythroblast	0.068054
F-BM7	Early-Erythroblast	0.070835
F-BM8	Early-Erythroblast	0.128938
F-BM1	Pre-Dendritic	1.34083
M-BM2	Pre-Dendritic	1.24964
M-BM3	Pre-Dendritic	1.10008
M-BM4	Pre-Dendritic	1.59998
M-BM5	Pre-Dendritic	1.20005
F-BM6	Pre-Dendritic	1.44045
F-BM7	Pre-Dendritic	1.52557
F-BM8	Pre-Dendritic	1.29269
F-BM1	Granulocytic-UNK	1.04182
M-BM2	Granulocytic-UNK	1.42946
M-BM3	Granulocytic-UNK	0.990347
M-BM4	Granulocytic-UNK	1.27181
M-BM5	Granulocytic-UNK	0.758556
F-BM6	Granulocytic-UNK	1.03455
F-BM7	Granulocytic-UNK	1.05389
F-BM8	Granulocytic-UNK	1.05636
F-BM1	Eosinophil	1.74922
M-BM2	Eosinophil	2.11698
M-BM3	Eosinophil	1.90468
M-BM4	Eosinophil	1.95045
M-BM5	Eosinophil	1.54439
F-BM6	Eosinophil	1.93978
F-BM7	Eosinophil	1.87814
F-BM8	Eosinophil	1.8482
F-BM1	Neutrophil	2.13302
M-BM2	Neutrophil	2.60656
M-BM3	Neutrophil	2.15462
M-BM4	Neutrophil	2.40916
M-BM5	Neutrophil	2.09988
F-BM6	Neutrophil	2.34627
F-BM7	Neutrophil	2.50267
F-BM8	Neutrophil	2.15681
F-BM1	Immature-Neutrophil	2.31711
M-BM2	Immature-Neutrophil	2.56817
M-BM3	Immature-Neutrophil	2.14228
M-BM4	Immature-Neutrophil	2.39153
M-BM5	Immature-Neutrophil	2.23892
F-BM6	Immature-Neutrophil	2.33481
F-BM7	Immature-Neutrophil	2.53456
F-BM8	Immature-Neutrophil	2.08278
F-BM1	Monocyte	2.80553
M-BM2	Monocyte	3.32497
M-BM3	Monocyte	3.03686
M-BM4	Monocyte	2.98277
M-BM5	Monocyte	2.69459
F-BM6	Monocyte	2.97066
F-BM7	Monocyte	3.00419
F-BM8	Monocyte	2.7977
F-BM1	Stromal	0.442723
M-BM2	Stromal	0.732343
M-BM3	Stromal	0.89399
M-BM4	Stromal	0.446249
M-BM5	Stromal	0.184894
F-BM6	Stromal	0.214991
F-BM7	Stromal	0.38708
F-BM8	Stromal	0.700704
F-BM1	Dendritic Cell	0.77199
M-BM2	Dendritic Cell	1.19649
M-BM3	Dendritic Cell	0.245588
M-BM4	Dendritic Cell	1.07718
M-BM5	Dendritic Cell	0.62046
F-BM6	Dendritic Cell	1.12081
F-BM7	Dendritic Cell	0.885099
F-BM8	Dendritic Cell	0.699771
F-BM1	Plasma Cell	0.710776
M-BM2	Plasma Cell	0.779865
M-BM3	Plasma Cell	0.836292
M-BM4	Plasma Cell	0.74141
M-BM5	Plasma Cell	0.717631
F-BM6	Plasma Cell	0.623283
F-BM7	Plasma Cell	0.786765
F-BM8	Plasma Cell	0.865215

## Sheet: ST-2
Supplemental Table S2: VISTA expression in hematological cancer cell lines (Barretina et al.)
Cell line	Disease	VISTA (TPM)	GROUP
697	B-cell acute lymphoblastic leukemia	0.5	B-cell acute lymphoblastic leukemia
A4/Fuk	B-cell acute lymphoblastic leukemia	2	B-cell acute lymphoblastic leukemia
KASUMI-2	B-cell acute lymphoblastic leukemia		B-cell acute lymphoblastic leukemia
MUTZ-5	B-cell acute lymphoblastic leukemia	12	B-cell acute lymphoblastic leukemia
NALM-19	B-cell acute lymphoblastic leukemia	0.5	B-cell acute lymphoblastic leukemia
RCH-ACV	B-cell acute lymphoblastic leukemia	0.5	B-cell acute lymphoblastic leukemia
CI-1	B-cell non-Hodgkins lymphoma	6	B-NHL
MC116	B-cell non-Hodgkins lymphoma	0.4	B-NHL
JVM-3	B-cell prolymphocytic leukemia	12	B-cell acute lymphoblastic leukemia
BL-41	Burkitts lymphoma	0.5	B-NHL
BL-70	Burkitts lymphoma	0.3	B-NHL
CA46	Burkitts lymphoma	0.8	B-NHL
Daudi	Burkitts lymphoma	1	B-NHL
EB1	Burkitts lymphoma	4	B-NHL
GA-10	Burkitts lymphoma	0.1	B-NHL
ST486	Burkitts lymphoma	0.1	B-NHL
NAMALWA	Epstein-Barr virus-related Burkitt lymphoma	1	B-NHL
P3HR-1	Epstein-Barr virus-related Burkitt lymphoma	4	B-NHL
Raji	Epstein-Barr virus-related Burkitt lymphoma	0.1	B-NHL
JM1	T-cell acute lymphoblastic leukemia		T acute lymphoblastic leukemia
BDCM	acute myeloid leukemia	11	acute myeloid leukemia
P31/FUJ	acute myeloid leukemia	116	acute myeloid leukemia
PL-21	acute myeloid leukemia	145	acute myeloid leukemia
NB-4	acute promyelocytic leukemia	19	acute myeloid leukemia
NALM-6	adult B acute lymphoblastic leukemia	1	B-cell acute lymphoblastic leukemia
RS4;11	adult B acute lymphoblastic leukemia	0.6	B-cell acute lymphoblastic leukemia
KE-37	adult T acute lymphoblastic leukemia	11	T acute lymphoblastic leukemia
Loucy	adult T acute lymphoblastic leukemia	8	T acute lymphoblastic leukemia
MOLT-3	adult T acute lymphoblastic leukemia	7	T acute lymphoblastic leukemia
SUP-T11	adult T acute lymphoblastic leukemia	21	T acute lymphoblastic leukemia
Set-2	adult acute megakaryoblastic leukaemia	37	acute myeloid leukemia
MONO-MAC-1	adult acute monocytic leukemia	90	acute myeloid leukemia
MONO-MAC-6	adult acute monocytic leukemia	56	acute myeloid leukemia
NOMO-1	adult acute monocytic leukemia	91	acute myeloid leukemia
U-937	adult acute monocytic leukemia	24	acute myeloid leukemia
GDM-1	adult acute myeloid leukemia	113	acute myeloid leukemia
HL-60	adult acute myeloid leukemia	28	acute myeloid leukemia
KG-1	adult acute myeloid leukemia	102	acute myeloid leukemia
Kasumi-6	adult acute myeloid leukemia	58	acute myeloid leukemia
ME-1	adult acute myeloid leukemia	7	acute myeloid leukemia
MOLM-13	adult acute myeloid leukemia	42	acute myeloid leukemia
MOLM-16	adult acute myeloid leukemia	8	acute myeloid leukemia
MUTZ-3	adult acute myeloid leukemia	124	acute myeloid leukemia
OCI-AML2	adult acute myeloid leukemia	73	acute myeloid leukemia
OCI-AML3	adult acute myeloid leukemia	239	acute myeloid leukemia
OCI-AML5	adult acute myeloid leukemia	50	acute myeloid leukemia
OCI-M1	adult acute myeloid leukemia	57	acute myeloid leukemia
SIG-M5	adult acute myeloid leukemia	27	acute myeloid leukemia
SKM-1	adult acute myeloid leukemia	20	acute myeloid leukemia
DEL	anaplastic large cell lymphoma		B-LNH
KARPAS-299	anaplastic large cell lymphoma	0.8	B-LNH
Ki-JK	anaplastic large cell lymphoma		B-LNH
SR-786	anaplastic large cell lymphoma	0.3	B-LNH
SU-DHL-1	anaplastic large cell lymphoma	0.1	B-LNH
SUP-M2	anaplastic large cell lymphoma	0.8	B-LNH
BCR-ABL1 positive	blast phase chronic myelogenous leukemia	31	acute myeloid leukemia
BCR-ABL1 positive	blast phase chronic myelogenous leukemia	99	acute myeloid leukemia
BCR-ABL1 positive	blast phase chronic myelogenous leukemia	32	acute myeloid leukemia
BCR-ABL1 positive	blast phase chronic myelogenous leukemia	26	acute myeloid leukemia
BCR-ABL1 positive	blast phase chronic myelogenous leukemia	11	acute myeloid leukemia
BCR-ABL1 positive	blast phase chronic myelogenous leukemia	62	acute myeloid leukemia
BCR-ABL1 positive	blast phase chronic myelogenous leukemia	6	acute myeloid leukemia
BCR-ABL1 positive	blast phase chronic myelogenous leukemia	71	acute myeloid leukemia
BCR-ABL1 positive	blast phase chronic myelogenous leukemia	7	acute myeloid leukemia
BCR-ABL1 positive	blast phase chronic myelogenous leukemia	44	acute myeloid leukemia
KOPN-8	childhood B acute lymphoblastic leukemia	9	B-cell acute lymphoblastic leukemia
MHH-CALL-2	childhood B acute lymphoblastic leukemia	0.3	B-cell acute lymphoblastic leukemia
MHH-CALL-3	childhood B acute lymphoblastic leukemia		B-cell acute lymphoblastic leukemia
MHH-CALL-4	childhood B acute lymphoblastic leukemia	26	B-cell acute lymphoblastic leukemia
Reh	childhood B acute lymphoblastic leukemia	0.3	B-cell acute lymphoblastic leukemia
SEM	childhood B acute lymphoblastic leukemia	13	B-cell acute lymphoblastic leukemia
SUP-B15	childhood B acute lymphoblastic leukemia	5	B-cell acute lymphoblastic leukemia
ALL-SIL	childhood T acute lymphoblastic leukemia	15	T acute lymphoblastic leukemia
DND-41	childhood T acute lymphoblastic leukemia	16	T acute lymphoblastic leukemia
HPB-ALL	childhood T acute lymphoblastic leukemia	2	T acute lymphoblastic leukemia
JURKAT	childhood T acute lymphoblastic leukemia	5	T acute lymphoblastic leukemia
MOLT-13	childhood T acute lymphoblastic leukemia	10	T acute lymphoblastic leukemia
MOLT-16	childhood T acute lymphoblastic leukemia	21	T acute lymphoblastic leukemia
P12-ICHIKAWA	childhood T acute lymphoblastic leukemia	8	T acute lymphoblastic leukemia
PEER	childhood T acute lymphoblastic leukemia	19	T acute lymphoblastic leukemia
PF-382	childhood T acute lymphoblastic leukemia	7	T acute lymphoblastic leukemia
RPMI-8402	childhood T acute lymphoblastic leukemia	13	T acute lymphoblastic leukemia
TALL-1	childhood T acute lymphoblastic leukemia	3	T acute lymphoblastic leukemia
SUP-T1	childhood T lymphoblastic lymphoma	0.1	T acute lymphoblastic leukemia
CMK	childhood acute megakaryoblastic leukemia	75	acute myeloid leukemia
M-07e	childhood acute megakaryoblastic leukemia	47	acute myeloid leukemia
BV-173	chronic myelogenous leukemia	0.6	chronic myelogenous leukemia
CML-T1	chronic myelogenous leukemia	33	chronic myelogenous leukemia
EM-2	chronic myelogenous leukemia	26	chronic myelogenous leukemia
A3/KAW	diffuse large B-cell lymphoma	0.2	B-NHL
DB	diffuse large B-cell lymphoma	0.1	B-NHL
DOHH-2	diffuse large B-cell lymphoma	0.3	B-NHL
HT	diffuse large B-cell lymphoma	1	B-NHL
KARPAS-422	diffuse large B-cell lymphoma	0.7	B-NHL
NU-DHL-1	diffuse large B-cell lymphoma	1	B-NHL
NU-DUL-1	diffuse large B-cell lymphoma	0.3	B-NHL
OCI-LY-19	diffuse large B-cell lymphoma	0.6	B-NHL
Pfeiffer	diffuse large B-cell lymphoma	2	B-NHL
RI-1	diffuse large B-cell lymphoma	0.2	B-NHL
RL	diffuse large B-cell lymphoma	3	B-NHL
SU-DHL-10	diffuse large B-cell lymphoma	0.3	B-NHL
SU-DHL-4	diffuse large B-cell lymphoma	0.6	B-NHL
SU-DHL-5	diffuse large B-cell lymphoma	3	B-NHL
SU-DHL-6	diffuse large B-cell lymphoma		B-NHL
SU-DHL-8	diffuse large B-cell lymphoma		B-NHL
Toledo	diffuse large B-cell lymphoma	0.2	B-NHL
WSU-DLCL2	diffuse large B-cell lymphoma	0.5	B-NHL
HEL	erythroleukemia	82	acute myeloid leukemia
HEL 92.1.7	erythroleukemia	22	acute myeloid leukemia
TF-1	erythroleukemia	65	acute myeloid leukemia

## Sheet: ST-3
Supplemental Table S3: Beat AML samples and derived variables used in this study (Tyner et al.)
Symbol	Vistaexpr (75°perc HC)	PatientId	consensus_sex	inferred_sex	inferred_ethnicity	centerID	VISTAexpress	CEBPA_Biallelic	ageAtDiagnosis	isRelapse	isDenovo	isTransformed	finalFusion	finalFusion2	priorMalignancyNonMyeloid	priorMalignancyType	cumulativeChemo	priorMalignancyRadiationTx	priorMDS	priorMDSMoreThanTwoMths	priorMDSMPN	priorMDSMPNMoreThanTwoMths	priorMPN	priorMPNMoreThanTwoMths	dxAtInclusion	specificDxAtInclusion	ELN2017	ELN2017recoded	ELN2008	dxAtSpecimenAcquisition	specificDxAtAcquisition	FAB	specificDxAtAcquisition2	ageAtSpecimenAcquisition	timeOfSampleCollectionRelativeToInclusion	specimenGroups	specimenType	Specimen	rnaSeq	exomeSeq	totalDrug	rnaSeqAnalysis	analysisExomeSeq	analysisDrug	cumulativeTreatmentTypeCount	cumulativeTreatmentTypes	cumulativeTreatmentRegimenCount	cumulativeTreatmentRegimens	cumulativeTreatmentStageCount
12-00023	1	550	Female	Female	White	1	10.2565	n	71	FALSE	TRUE	FALSE	None		n		y	n	n	n	n	n	n	n	ACUTE MYELOID LEUKAEMIA (AML) AND RELATED PRECURSOR NEOPLASMS	Acute monoblastic and monocytic leukaemia	Intermediate	Intermediate	Intermediate-I	ACUTE MYELOID LEUKAEMIA (AML) AND RELATED PRECURSOR NEOPLASMS	Acute monoblastic and monocytic leukaemia	M5	AML not otherwise specified	71	0	Initial Acute Leukemia Diagnosis	Bone Marrow Aspirate	BM	y	n	y	y	n	y	2	Standard Chemotherapy|Bone Marrow Transplant	4	5+2 (Cytarabine, Idarubicin)|7+3 (Cytarabine, Idarubicin)|MiDAC|Bu/Flu/TBI (Busulfan, Fludarabine, Total Body Irradiation)	4
12-00051	0	635	Female	Female	White	1	8.38622	n	55	FALSE	TRUE	FALSE	None		n		y	n	n	n	n	n	n	n	ACUTE MYELOID LEUKAEMIA (AML) AND RELATED PRECURSOR NEOPLASMS	AML with mutated NPM1	FavorableOrIntermediate	Intermediate	Intermediate-I	ACUTE MYELOID LEUKAEMIA (AML) AND RELATED PRECURSOR NEOPLASMS	AML with mutated NPM1		AML with genetic abnormalities	55	0	Initial Acute Leukemia Diagnosis	Bone Marrow Aspirate	BM	y	n	y	y	n	y	2	Standard Chemotherapy|Bone Marrow Transplant	3	Fludarabine, Melphalan|7+3 (Cytarabine, Idarubicin)|HiDAC	3
12-00066	1	559	Male	Male	White	1	9.96961	n	70	FALSE	FALSE	TRUE	None		n		y	n	n	n	y	y	n	n	MYELODYSPLASTIC/MYELOPROLIFERATIVE NEOPLASMS	Chronic myelomonocytic leukaemia	Intermediate	Intermediate	Intermediate-I	ACUTE MYELOID LEUKAEMIA (AML) AND RELATED PRECURSOR NEOPLASMS	Acute myelomonocytic leukaemia	M4	AML not otherwise specified	70	34	Initial Acute Leukemia Diagnosis	Bone Marrow Aspirate	BM	y	n	y	y	n	y	2	Standard Chemotherapy|Targeted Therapy - Kinase Inhibitor(s)	4	Dasatinib|7+3 (Cytarabine, Idarubicin)|FLAG-IDA (Cytarabine, Filgrastim, Fludarabine, Idarubicin)|Azacitidine	4
12-00211	0	764	Female	Female	White	1	8.29618	n	50	FALSE	TRUE	FALSE	None		n		y	n	n	n	n	n	n	n	ACUTE MYELOID LEUKAEMIA (AML) AND RELATED PRECURSOR NEOPLASMS	AML with mutated NPM1	Favorable	Favorable	Intermediate-II	ACUTE MYELOID LEUKAEMIA (AML) AND RELATED PRECURSOR NEOPLASMS	AML with mutated NPM1		AML with genetic abnormalities	50	0	Initial Acute Leukemia Diagnosis	Bone Marrow Aspirate	BM	y	n	y	y	n	y	2	Standard Chemotherapy|Bone Marrow Transplant	4	7+3 (Cytarabine, Idarubicin)|ATRA (Tretinoin)|HiDAC|Bu/Flu/TBI (Busulfan, Fludarabine, Total Body Irradiation)	3
12-00294	0	825	Male	Male	White	1	8.54379	n	72	FALSE	TRUE	FALSE	None		n		n	n	n	n	n	n	n	n	ACUTE MYELOID LEUKAEMIA (AML) AND RELATED PRECURSOR NEOPLASMS	AML with myelodysplasia-related changes	Adverse	Adverse	Intermediate-I	ACUTE MYELOID LEUKAEMIA (AML) AND RELATED PRECURSOR NEOPLASMS	AML with myelodysplasia-related changes	M4	AML with myelodysplasia-related changes	72	0	Initial Acute Leukemia Diagnosis	Leukapheresis	PB	y	n	y	y	n	y	0		0		0
12-00301	0	829	Male	Male	White	1	8.03995	n	65	FALSE	TRUE	FALSE	CBFB-MYH11		n		y	n	n	n	n	n	n	n	ACUTE MYELOID LEUKAEMIA (AML) AND RELATED PRECURSOR NEOPLASMS	AML with inv(16)(p13.1q22) or t(16;16)(p13.1;q22); CBFB-MYH11	Favorable	Favorable	Favorable	ACUTE MYELOID LEUKAEMIA (AML) AND RELATED PRECURSOR NEOPLASMS	AML with inv(16)(p13.1q22) or t(16;16)(p13.1;q22); CBFB-MYH11	M4eo	AML with genetic abnormalities	65	0	Initial Acute Leukemia Diagnosis	Peripheral Blood	PB	y	n	y	n	n	y	1	Standard Chemotherapy	2	7+3 (Cytarabine, Idarubicin)|MiDAC	2
12-00423	0	923	Male	Male	White	1	8.13811	n	61	FALSE	TRUE	FALSE	None		n		y	n	n	n	n	n	n	n	ACUTE MYELOID LEUKAEMIA (AML) AND RELATED PRECURSOR NEOPLASMS	AML with maturation	Intermediate	Intermediate	Not Enough Information	ACUTE MYELOID LEUKAEMIA (AML) AND RELATED PRECURSOR NEOPLASMS	AML with maturation	M2	AML not otherwise specified	61	0	Initial Acute Leukemia Diagnosis	Bone Marrow Aspirate	BM	y	n	y	y	n	y	1	Standard Chemotherapy	1	3+7 (Cytarabine, Daunorubicin)	1
13-00028	1	953	Male	Male	White	1	9.39816	n	24	FALSE	TRUE	FALSE	None		n		y	n	n	n	n	n	n	n	ACUTE MYELOID LEUKAEMIA (AML) AND RELATED PRECURSOR NEOPLASMS	Acute myelomonocytic leukaemia	Intermediate	Intermediate	Intermediate-II	ACUTE MYELOID LEUKAEMIA (AML) AND RELATED PRECURSOR NEOPLASMS	Acute myelomonocytic leukaemia	M4	AML not otherwise specified	24	0	Initial Acute Leukemia Diagnosis	Bone Marrow Aspirate	BM	y	n	y	y	n	y	3	DLI|Standard Chemotherapy|Bone Marrow Transplant	5	7+3 (Cytarabine, Idarubicin)|HiDAC|Donor Lymphocyte Infusion|FLAG-IDA (Cytarabine, Filgrastim, Fludarabine, Idarubicin)|Busulfan, Cyclophosphamide	5
13-00034	1	958	Female	Female	White	2	9.71124	n	61	FALSE	FALSE	FALSE	Unknown		y	Follicular lymphoma	y	n	n	n	n	n	n	n	ACUTE MYELOID LEUKAEMIA (AML) AND RELATED PRECURSOR NEOPLASMS	Therapy-related myeloid neoplasms	Intermediate	Intermediate	Not Enough Information	ACUTE MYELOID LEUKAEMIA (AML) AND RELATED PRECURSOR NEOPLASMS	Therapy-related myeloid neoplasms		Therapy-related myeloid neoplasms	61	0	Initial Acute Leukemia Diagnosis	Peripheral Blood	PB	y	n	y	y	n	y	0		0		0
13-00098	0	1011	Female	Female	Black	2	7.61669	n	64	FALSE	TRUE	FALSE	None		n		y	n	n	n	n	n	n	n	ACUTE MYELOID LEUKAEMIA (AML) AND RELATED PRECURSOR NEOPLASMS	AML with mutated NPM1	Favorable	Favorable	Not Enough Information	ACUTE MYELOID LEUKAEMIA (AML) AND RELATED PRECURSOR NEOPLASMS	AML with mutated NPM1		AML with genetic abnormalities	64	0	Initial Acute Leukemia Diagnosis	Bone Marrow Aspirate	BM	y	y	y	y	y	y	1	Standard Chemotherapy	3	7+3 (Cytarabine, Idarubicin)|HiDAC|MEC (Cytarabine, Etoposide, Mitoxantrone)	2
13-00123	1	1027	Male	Male	White	1	11.1586	n	83	FALSE	FALSE	FALSE	None		y	Colon Cancer	y	n	n	n	n	n	n	n	ACUTE MYELOID LEUKAEMIA (AML) AND RELATED PRECURSOR NEOPLASMS	Therapy-related myeloid neoplasms	Favorable	Favorable	Intermediate-II	ACUTE MYELOID LEUKAEMIA (AML) AND RELATED PRECURSOR NEOPLASMS	Therapy-related myeloid neoplasms	M5	Therapy-related myeloid neoplasms	83	0	Initial Acute Leukemia Diagnosis	Peripheral Blood	PB	y	n	y	y	n	y	0		0		0
13-00146	0	1046	Female	Female	White	1	4.10076	n	7	FALSE	TRUE	FALSE	RUNX1-RUNX1T1		n		y	n	n	n	n	n	n	n	ACUTE MYELOID LEUKAEMIA (AML) AND RELATED PRECURSOR NEOPLASMS	AML with t(8;21)(q22;q22); RUNX1-RUNX1T1	Favorable	Favorable	Favorable	ACUTE MYELOID LEUKAEMIA (AML) AND RELATED PRECURSOR NEOPLASMS	AML with t(8;21)(q22;q22); RUNX1-RUNX1T1	M2	AML with genetic abnormalities	7	0	Initial Acute Leukemia Diagnosis	Bone Marrow Aspirate	BM	y	n	y	y	n	y	1	Standard Chemotherapy	1	COG-AAML1031 (IT/IV Cytarabine, Daunorubicin, Etoposide, Mitoxantrone +/- Bortezomib or Sorafenib)	2
13-00157	1	1054	Female	Female	White	1	9.24236	n	60	FALSE	TRUE	FALSE	None		n		y	n	n	n	n	n	n	n	ACUTE MYELOID LEUKAEMIA (AML) AND RELATED PRECURSOR NEOPLASMS	AML with mutated NPM1	Favorable	Favorable	Favorable	ACUTE MYELOID LEUKAEMIA (AML) AND RELATED PRECURSOR NEOPLASMS	AML with mutated NPM1		AML with genetic abnormalities	60	0	Initial Acute Leukemia Diagnosis	Bone Marrow Aspirate	BM	y	y	y	y	y	y	1	Standard Chemotherapy	2	7+3 (Cytarabine, Idarubicin)|MiDAC	2
13-00163	1	1058	Male	Male	HispNative	1	9.23077	n	24	FALSE	TRUE	FALSE	CBFB-MYH11		n		y	n	n	n	n	n	n	n	ACUTE MYELOID LEUKAEMIA (AML) AND RELATED PRECURSOR NEOPLASMS	AML with inv(16)(p13.1q22) or t(16;16)(p13.1;q22); CBFB-MYH11	Favorable	Favorable	Favorable	ACUTE MYELOID LEUKAEMIA (AML) AND RELATED PRECURSOR NEOPLASMS	AML with inv(16)(p13.1q22) or t(16;16)(p13.1;q22); CBFB-MYH11	M4eo	AML with genetic abnormalities	24	0	Initial Acute Leukemia Diagnosis	Bone Marrow Aspirate	BM	y	y	y	y	y	y	3	Standard Chemotherapy|Bone Marrow Transplant|Intrathecal	4	7+3 (Cytarabine, Idarubicin)|HiDAC|Cytarabine, Methotrexate|Busulfan, Cyclophosphamide	4
13-00165	1	1060	Female	Female	White	3	9.25638	n	33	FALSE	TRUE	FALSE	None		n		y	n	n	n	n	n	n	n	ACUTE MYELOID LEUKAEMIA (AML) AND RELATED PRECURSOR NEOPLASMS	AML with mutated NPM1	Intermediate	Intermediate	Intermediate-I	ACUTE MYELOID LEUKAEMIA (AML) AND RELATED PRECURSOR NEOPLASMS	AML with mutated NPM1		AML with genetic abnormalities	33	0	Initial Acute Leukemia Diagnosis	Peripheral Blood	PB	y	y	y	y	y	y	2	Standard Chemotherapy|Bone Marrow Transplant	4	Busulfan, Fludarabine|7+3 (Cytarabine, Idarubicin)|HiDAC|HAM (Cytarabine, Mitoxantrone)	4
13-00186	0	1072	Male	Male	White	1	8.68668	n	74	FALSE	FALSE	TRUE	None		n		n	n	n	n	y	y	n	n	ACUTE MYELOID LEUKAEMIA (AML) AND RELATED PRECURSOR NEOPLASMS	AML with myelodysplasia-related changes	Adverse	Adverse	Intermediate-I	ACUTE MYELOID LEUKAEMIA (AML) AND RELATED PRECURSOR NEOPLASMS	AML with myelodysplasia-related changes		AML with myelodysplasia-related changes	74	0	Initial Acute Leukemia Diagnosis	Bone Marrow Aspirate	BM	y	y	y	y	y	y	0		0		0
13-00195	1	1078	Male	Male	White	1	10.0694	n	66	FALSE	TRUE	FALSE	None		n		y	n	n	n	n	n	n	n	ACUTE MYELOID LEUKAEMIA (AML) AND RELATED PRECURSOR NEOPLASMS	AML with mutated NPM1	Favorable	Favorable	Favorable	ACUTE MYELOID LEUKAEMIA (AML) AND RELATED PRECURSOR NEOPLASMS	AML with mutated NPM1	M5	AML with genetic abnormalities	66	0	Initial Acute Leukemia Diagnosis	Bone Marrow Aspirate	BM	y	y	y	y	y	y	1	Standard Chemotherapy	2	7+3 (Cytarabine, Idarubicin)|MiDAC	2
13-00202	1	1086	Male	Male	White	3	9.81894	n	53	FALSE	TRUE	FALSE	None		n		n	n	n	n	n	n	n	n	ACUTE MYELOID LEUKAEMIA (AML) AND RELATED PRECURSOR NEOPLASMS	AML with mutated NPM1	Favorable	Favorable	Favorable	ACUTE MYELOID LEUKAEMIA (AML) AND RELATED PRECURSOR NEOPLASMS	AML with mutated NPM1		AML with genetic abnormalities	53	0	Initial Acute Leukemia Diagnosis	Bone Marrow Aspirate	BM	y	y	n	y	y	n	0		0		0
13-00204	0	1088	Female	Female	White	1	6.60844	n	65	FALSE	TRUE	FALSE	PML-RARA		n		y	n	n	n	n	n	n	n	ACUTE MYELOID LEUKAEMIA (AML) AND RELATED PRECURSOR NEOPLASMS	Acute promyelocytic leukaemia with t(15;17)(q22;q12); PML-RARA	Favorable	Favorable	Adverse	ACUTE MYELOID LEUKAEMIA (AML) AND RELATED PRECURSOR NEOPLASMS	Acute promyelocytic leukaemia with t(15;17)(q22;q12); PML-RARA	M3	AML with genetic abnormalities	65	0	Initial Acute Leukemia Diagnosis	Bone Marrow Aspirate	BM	y	y	y	y	y	y	1	Standard Chemotherapy	2	ATRA (Tretinoin)|3+7 (Cytarabine, Daunorubicin)	1
13-00226	0	928	Female	Female	White	1	7.10622	n	83	FALSE	FALSE	TRUE	PML-RARA		n		y	n	n	n	n	n	y	y	ACUTE MYELOID LEUKAEMIA (AML) AND RELATED PRECURSOR NEOPLASMS	Acute promyelocytic leukaemia with t(15;17)(q22;q12); PML-RARA	Favorable	Favorable	Adverse	ACUTE MYELOID LEUKAEMIA (AML) AND RELATED PRECURSOR NEOPLASMS	Acute promyelocytic leukaemia with t(15;17)(q22;q12); PML-RARA	M3	AML with genetic abnormalities	83	0	Initial Acute Leukemia Diagnosis	Bone Marrow Aspirate	BM	y	y	y	y	y	y	1	Standard Chemotherapy	2	ATRA, Arsenic Trioxide|Idarubicin	2
13-00232	1	1101	Female	Female	White	1	8.80903	n	22	FALSE	TRUE	FALSE	None		n		y	n	n	n	n	n	n	n	ACUTE MYELOID LEUKAEMIA (AML) AND RELATED PRECURSOR NEOPLASMS	AML with mutated CEBPA	Intermediate	Intermediate	Favorable	ACUTE MYELOID LEUKAEMIA (AML) AND RELATED PRECURSOR NEOPLASMS	AML with mutated CEBPA	M4	AML with genetic abnormalities	22	0	Initial Acute Leukemia Diagnosis	Bone Marrow Aspirate	BM	y	y	y	y	y	y	2	Standard Chemotherapy|Bone Marrow Transplant	3	Busulfan, Fludarabine|7+3 (Cytarabine, Idarubicin)|HiDAC	3
13-00245	1	1108	Male	Male	Asian	1	8.85516	n	8	FALSE	TRUE	FALSE	RUNX1-RUNX1T1		n		y	n	n	n	n	n	n	n	ACUTE MYELOID LEUKAEMIA (AML) AND RELATED PRECURSOR NEOPLASMS	AML with t(8;21)(q22;q22); RUNX1-RUNX1T1	Favorable	Favorable	Favorable	ACUTE MYELOID LEUKAEMIA (AML) AND RELATED PRECURSOR NEOPLASMS	AML with t(8;21)(q22;q22); RUNX1-RUNX1T1	M2	AML with genetic abnormalities	8	0	Initial Acute Leukemia Diagnosis	Bone Marrow Aspirate	BM	y	y	y	y	y	y	1	Standard Chemotherapy	1	COG-AAML1031 (IT/IV Cytarabine, Daunorubicin, Etoposide, Mitoxantrone +/- Bortezomib or Sorafenib)	2
13-00253	0	1113	Female	Female	White	1	8.47008	n	42	FALSE	TRUE	FALSE	Unknown		n		y	n	n	n	n	n	n	n	ACUTE MYELOID LEUKAEMIA (AML) AND RELATED PRECURSOR NEOPLASMS	AML with mutated CEBPA	Intermediate	Intermediate	Not Enough Information	ACUTE MYELOID LEUKAEMIA (AML) AND RELATED PRECURSOR NEOPLASMS	AML with mutated CEBPA	M7	AML with genetic abnormalities	42	0	Initial Acute Leukemia Diagnosis	Peripheral Blood	PB	y	y	n	y	y	n	1	Standard Chemotherapy	2	7+3 (Cytarabine, Idarubicin)|MEC (Cytarabine, Etoposide, Mitoxantrone)	2
13-00255	1	1104	Male	Male	White	1	10.1536	n	72	FALSE	FALSE	TRUE	None		n		y	n	n	n	y	y	n	n	ACUTE MYELOID LEUKAEMIA (AML) AND RELATED PRECURSOR NEOPLASMS	AML with myelodysplasia-related changes	Adverse	Adverse	Intermediate-II	ACUTE MYELOID LEUKAEMIA (AML) AND RELATED PRECURSOR NEOPLASMS	AML with myelodysplasia-related changes	M4	AML with myelodysplasia-related changes	72	8	Initial Acute Leukemia Diagnosis	Peripheral Blood	PB	y	n	y	y	n	y	1	Standard Chemotherapy	1	3+7 (Cytarabine, Daunorubicin)	1
13-00260	0	1117	Male	Male	White	1	6.48314	n	14	FALSE	TRUE	FALSE	RUNX1-RUNX1T1		n		y	n	n	n	n	n	n	n	ACUTE MYELOID LEUKAEMIA (AML) AND RELATED PRECURSOR NEOPLASMS	AML with t(8;21)(q22;q22); RUNX1-RUNX1T1	Favorable	Favorable	Adverse	ACUTE MYELOID LEUKAEMIA (AML) AND RELATED PRECURSOR NEOPLASMS	AML with t(8;21)(q22;q22); RUNX1-RUNX1T1	M2	AML with genetic abnormalities	14	0	Initial Acute Leukemia Diagnosis	Peripheral Blood	PB	y	n	y	y	n	y	1	Standard Chemotherapy	1	COG-AAML0531 (Cytarabine, Daunorubicin, Etoposide, L-Asparaginase, Mitoxantrone +/- Gemtuzumab)	1
13-00266	1	1119	Male	Male	White	1	9.27604	n	77	FALSE	TRUE	FALSE	None		n		y	n	n	n	n	n	n	n	ACUTE MYELOID LEUKAEMIA (AML) AND RELATED PRECURSOR NEOPLASMS	AML with myelodysplasia-related changes	Adverse	Adverse	Adverse	ACUTE MYELOID LEUKAEMIA (AML) AND RELATED PRECURSOR NEOPLASMS	AML with myelodysplasia-related changes		AML with myelodysplasia-related changes	77	0	Initial Acute Leukemia Diagnosis	Peripheral Blood	PB	y	n	y	y	n	y	1	Standard Chemotherapy	1	7+3 (Cytarabine, Idarubicin)	1
13-00270	1	1123	Female	Female	White	1	8.71789	n	18	FALSE	TRUE	FALSE	CBFB-MYH11		n		y	n	n	n	n	n	n	n	ACUTE MYELOID LEUKAEMIA (AML) AND RELATED PRECURSOR NEOPLASMS	AML with inv(16)(p13.1q22) or t(16;16)(p13.1;q22); CBFB-MYH11	Favorable	Favorable	Favorable	ACUTE MYELOID LEUKAEMIA (AML) AND RELATED PRECURSOR NEOPLASMS	AML with inv(16)(p13.1q22) or t(16;16)(p13.1;q22); CBFB-MYH11	M4eo	AML with genetic abnormalities	18	0	Initial Acute Leukemia Diagnosis	Peripheral Blood	PB	y	y	n	y	y	n	1	Standard Chemotherapy	1	COG-AAML1031 (IT/IV Cytarabine, Daunorubicin, Etoposide, Mitoxantrone +/- Bortezomib or Sorafenib)	2
13-00281	0	1131	Female	Female	White	4	7.37339	n	79	FALSE	FALSE	TRUE	None		n		y	n	y	y	n	n	n	n	ACUTE MYELOID LEUKAEMIA (AML) AND RELATED PRECURSOR NEOPLASMS	AML with myelodysplasia-related changes	Intermediate	Intermediate	Intermediate-II	ACUTE MYELOID LEUKAEMIA (AML) AND RELATED PRECURSOR NEOPLASMS	AML with myelodysplasia-related changes		AML with myelodysplasia-related changes	79	0	Initial Acute Leukemia Diagnosis	Peripheral Blood	PB	y	y	y	y	y	y	1	Standard Chemotherapy	1	Azacitidine, Lenalidomide	1
13-00354	1	1163	Male	Male	Asian	4	9.21638	n	73	FALSE	TRUE	FALSE	None		n		y	n	n	n	n	n	n	n	ACUTE MYELOID LEUKAEMIA (AML) AND RELATED PRECURSOR NEOPLASMS	Acute monoblastic and monocytic leukaemia	Intermediate	Intermediate	Intermediate-I	ACUTE MYELOID LEUKAEMIA (AML) AND RELATED PRECURSOR NEOPLASMS	Acute monoblastic and monocytic leukaemia	M5	AML not otherwise specified	73	0	Initial Acute Leukemia Diagnosis	Peripheral Blood	PB	y	y	y	y	y	y	2	Standard Chemotherapy|Bone Marrow Transplant	4	5+2 (Cytarabine, Idarubicin)|7+3 (Cytarabine, Idarubicin)|Decitabine|Stanford Protocol 9153 (TLI, ATG)	4
13-00365	0	1171	Female	Female	White	4	8.07781	n	72	FALSE	TRUE	FALSE	None		n		y	n	n	n	n	n	n	n	ACUTE MYELOID LEUKAEMIA (AML) AND RELATED PRECURSOR NEOPLASMS	AML with mutated NPM1	Adverse	Adverse	Not Enough Information	ACUTE MYELOID LEUKAEMIA (AML) AND RELATED PRECURSOR NEOPLASMS	AML with mutated NPM1		AML with genetic abnormalities	72	0	Initial Acute Leukemia Diagnosis	Peripheral Blood	PB	y	y	y	y	y	y	1	Standard Chemotherapy	2	Azacitidine, Lenalidomide|Temozolomide, Vorinostat	2
13-00384	1	1181	Female	Female	White	4	9.37408	n	71	FALSE	TRUE	FALSE	None		n		y	n	n	n	n	n	n	n	ACUTE MYELOID LEUKAEMIA (AML) AND RELATED PRECURSOR NEOPLASMS	Acute myeloid leukaemia, NOS	Intermediate	Intermediate	Not Enough Information	ACUTE MYELOID LEUKAEMIA (AML) AND RELATED PRECURSOR NEOPLASMS	Acute myeloid leukaemia, NOS		AML not otherwise specified	71	0	Initial Acute Leukemia Diagnosis	Peripheral Blood	PB	y	y	n	y	y	n	3	Standard Chemotherapy|Bone Marrow Transplant|Supportive/Palliative Care	3	Cytarabine|Azacitidine|Stanford Protocol 9153 (TLI, ATG)	3
13-00393	0	1184	Male	Male	HispNative	2	7.92716	n	52	FALSE	TRUE	FALSE	None		n		y	n	n	n	n	n	n	n	ACUTE MYELOID LEUKAEMIA (AML) AND RELATED PRECURSOR NEOPLASMS	AML with myelodysplasia-related changes	Adverse	Adverse	Adverse	ACUTE MYELOID LEUKAEMIA (AML) AND RELATED PRECURSOR NEOPLASMS	AML with myelodysplasia-related changes		AML with myelodysplasia-related changes	52	0	Initial Acute Leukemia Diagnosis	Bone Marrow Aspirate	BM	y	y	y	y	y	y	3	Standard Chemotherapy|Bone Marrow Transplant|Targeted Therapy - Other	5	7+3 (Cytarabine, Idarubicin)|HiDAC|AG-221|HAM (Mitoxantrone, Cytarabine) plus Crenolanib|Fludarabine, Melphalan, ATG	5
13-00396	1	1187	Male	Male	White	1	9.50992	n	63	FALSE	TRUE	FALSE	None		n		y	n	n	n	n	n	n	n	ACUTE MYELOID LEUKAEMIA (AML) AND RELATED PRECURSOR NEOPLASMS	AML with myelodysplasia-related changes	Adverse	Adverse	Adverse	ACUTE MYELOID LEUKAEMIA (AML) AND RELATED PRECURSOR NEOPLASMS	AML with myelodysplasia-related changes	M4	AML with myelodysplasia-related changes	63	0	Initial Acute Leukemia Diagnosis	Bone Marrow Aspirate	BM	y	y	y	y	y	y	2	Standard Chemotherapy|Bone Marrow Transplant	3	7+3 (Cytarabine, Idarubicin)|Decitabine|Bu/Flu/TBI (Busulfan, Fludarabine, Total Body Irradiation)	3
13-00409	1	1190	Male	Male	White	1	9.9011	n	62	FALSE	TRUE	FALSE	None		n		n	n	n	n	n	n	n	n	ACUTE MYELOID LEUKAEMIA (AML) AND RELATED PRECURSOR NEOPLASMS	Acute monoblastic and monocytic leukaemia	IntermediateOrAdverse	Intermediate	Intermediate-I	ACUTE MYELOID LEUKAEMIA (AML) AND RELATED PRECURSOR NEOPLASMS	Acute monoblastic and monocytic leukaemia	M5	AML not otherwise specified	62	1	Initial Acute Leukemia Diagnosis	Bone Marrow Aspirate	BM	y	y	n	y	y	n	0		0		0
13-00425	1	1197	Female	Female	White	2	8.93112	n	40	FALSE	TRUE	FALSE	MLLT3-KMT2A		n		y	n	n	n	n	n	n	n	ACUTE MYELOID LEUKAEMIA (AML) AND RELATED PRECURSOR NEOPLASMS	AML with t(9;11)(p22;q23); MLLT3-MLL	Intermediate	Intermediate	Intermediate-II	ACUTE MYELOID LEUKAEMIA (AML) AND RELATED PRECURSOR NEOPLASMS	AML with t(9;11)(p22;q23); MLLT3-MLL	M5	AML with genetic abnormalities	40	0	Initial Acute Leukemia Diagnosis	Peripheral Blood	PB	y	y	y	y	y	y	2	Standard Chemotherapy|Bone Marrow Transplant	3	7+3 (Cytarabine, Idarubicin)|HiDAC|Busulfan, Cyclophosphamide	3
13-00454	0	1226	Female	Female	HispNative	2	6.44283	n	31	FALSE	TRUE	FALSE	CBFB-MYH11		n		y	n	n	n	n	n	n	n	ACUTE MYELOID LEUKAEMIA (AML) AND RELATED PRECURSOR NEOPLASMS	AML with inv(16)(p13.1q22) or t(16;16)(p13.1;q22); CBFB-MYH11	Favorable	Favorable	Favorable	ACUTE MYELOID LEUKAEMIA (AML) AND RELATED PRECURSOR NEOPLASMS	AML with inv(16)(p13.1q22) or t(16;16)(p13.1;q22); CBFB-MYH11	M4eo	AML with genetic abnormalities	31	0	Initial Acute Leukemia Diagnosis	Peripheral Blood	PB	y	y	y	y	y	y	1	Standard Chemotherapy	2	7+3 (Cytarabine, Idarubicin)|HiDAC	2
13-00466	0	1566	Male	Male	White	2	8.45787	n	71	FALSE	TRUE	FALSE	Unknown		n		y	n	n	n	n	n	n	n	ACUTE MYELOID LEUKAEMIA (AML) AND RELATED PRECURSOR NEOPLASMS	Acute myeloid leukaemia, NOS	Intermediate	Intermediate	Not Enough Information	ACUTE MYELOID LEUKAEMIA (AML) AND RELATED PRECURSOR NEOPLASMS	Acute myeloid leukaemia, NOS		AML not otherwise specified	71	0	Initial Acute Leukemia Diagnosis	Peripheral Blood	PB	y	y	n	y	y	n	2	Standard Chemotherapy|Targeted Therapy - Other	4	7+3 (Cytarabine, Idarubicin)|HiDAC|Cytarabine|BL-8040	4
13-00487	1	1243	Female	Female	White	1	9.19112	n	35	FALSE	TRUE	FALSE	CBFB-MYH11		n		y	n	n	n	n	n	n	n	ACUTE MYELOID LEUKAEMIA (AML) AND RELATED PRECURSOR NEOPLASMS	AML with inv(16)(p13.1q22) or t(16;16)(p13.1;q22); CBFB-MYH11	Favorable	Favorable	Favorable	ACUTE MYELOID LEUKAEMIA (AML) AND RELATED PRECURSOR NEOPLASMS	AML with inv(16)(p13.1q22) or t(16;16)(p13.1;q22); CBFB-MYH11	M4eo	AML with genetic abnormalities	35	0	Initial Acute Leukemia Diagnosis	Bone Marrow Aspirate	BM	y	y	y	y	y	y	1	Standard Chemotherapy	2	7+3 (Cytarabine, Idarubicin)|HiDAC	2
13-00496	0	1247	Female	Female	White	2	8.41087	n	33	FALSE	TRUE	FALSE	CBFB-MYH11		n		y	n	n	n	n	n	n	n	ACUTE MYELOID LEUKAEMIA (AML) AND RELATED PRECURSOR NEOPLASMS	AML with inv(16)(p13.1q22) or t(16;16)(p13.1;q22); CBFB-MYH11	Favorable	Favorable	Favorable	ACUTE MYELOID LEUKAEMIA (AML) AND RELATED PRECURSOR NEOPLASMS	AML with inv(16)(p13.1q22) or t(16;16)(p13.1;q22); CBFB-MYH11	M4eo	AML with genetic abnormalities	33	0	Initial Acute Leukemia Diagnosis	Peripheral Blood	PB	y	y	n	y	y	n	1	Standard Chemotherapy	2	7+3 (Cytarabine, Idarubicin)|HiDAC	2
13-00500	0	1248	Male	Male	White	2	7.93305	n	71	FALSE	FALSE	FALSE	None		y	Prostate Cancer	y	n	n	n	n	n	n	n	ACUTE MYELOID LEUKAEMIA (AML) AND RELATED PRECURSOR NEOPLASMS	Acute myeloid leukaemia, NOS	Intermediate	Intermediate	Intermediate-I	ACUTE MYELOID LEUKAEMIA (AML) AND RELATED PRECURSOR NEOPLASMS	Acute myeloid leukaemia, NOS		AML not otherwise specified	71	0	Initial Acute Leukemia Diagnosis	Bone Marrow Aspirate	BM	y	y	y	y	y	y	1	Standard Chemotherapy	1	Azacitidine	1
13-00513	1	1255	Male	Male	White	1	8.8424	n	55	FALSE	TRUE	FALSE	MLLT3-KMT2A		n		y	n	n	n	n	n	n	n	ACUTE MYELOID LEUKAEMIA (AML) AND RELATED PRECURSOR NEOPLASMS	AML with t(9;11)(p22;q23); MLLT3-MLL	Adverse	Adverse	Intermediate-II	ACUTE MYELOID LEUKAEMIA (AML) AND RELATED PRECURSOR NEOPLASMS	AML with t(9;11)(p22;q23); MLLT3-MLL	M5	AML with genetic abnormalities	55	0	Initial Acute Leukemia Diagnosis	Bone Marrow Aspirate	BM	y	y	y	y	y	y	1	Standard Chemotherapy	4	7+3 (Cytarabine, Idarubicin)|HiDAC|MEC (Cytarabine, Etoposide, Mitoxantrone)|Decitabine	3
13-00522	1	1261	Female	Female	White	3	8.95662	n	68	FALSE	FALSE	TRUE	None		y	Not specified	y	n	n	n	n	n	y	y	MYELOPROLIFERATIVE NEOPLASMS	Secondary myelofibrosis	Adverse	Adverse	Adverse	ACUTE MYELOID LEUKAEMIA (AML) AND RELATED PRECURSOR NEOPLASMS	AML with myelodysplasia-related changes		AML with myelodysplasia-related changes	68	49	Initial Acute Leukemia Diagnosis	Bone Marrow Aspirate	BM	y	y	n	y	y	n	2	Standard Chemotherapy|Bone Marrow Transplant	3	Cyclophosphamide, Fludarabine, TBI|FLAG-IDA (Cytarabine, Filgrastim, Fludarabine, Idarubicin)|Azacitidine	3
13-00544	0	1285	Male	Male	White	2	8.13567	n	68	FALSE	FALSE	TRUE	Unknown		n		y	n	n	n	n	n	y	y	ACUTE MYELOID LEUKAEMIA (AML) AND RELATED PRECURSOR NEOPLASMS	Acute myeloid leukaemia, NOS	Intermediate	Intermediate	Adverse	ACUTE MYELOID LEUKAEMIA (AML) AND RELATED PRECURSOR NEOPLASMS	Acute myeloid leukaemia, NOS		AML not otherwise specified	68	0	Initial Acute Leukemia Diagnosis	Peripheral Blood	PB	y	n	y	y	n	y	1	Standard Chemotherapy	1	7+3 (Cytarabine, Idarubicin)	1
13-00563	1	1343	Female	Female	White	4	9.96153	n	64	FALSE	TRUE	FALSE	None		n		y	n	n	n	n	n	n	n	ACUTE MYELOID LEUKAEMIA (AML) AND RELATED PRECURSOR NEOPLASMS	AML with myelodysplasia-related changes	Adverse	Adverse	Not Enough Information	ACUTE MYELOID LEUKAEMIA (AML) AND RELATED PRECURSOR NEOPLASMS	AML with myelodysplasia-related changes		AML with myelodysplasia-related changes	64	0	Initial Acute Leukemia Diagnosis	Peripheral Blood	PB	y	y	n	y	y	n	2	Standard Chemotherapy|Bone Marrow Transplant	2	Fludarabine, BCNU, Melphalan|Decitabine, Midostaurin	2
13-00602	1	1370	Male	Male	White	2	10.3248	y	63	FALSE	TRUE	FALSE	None		n		y	n	n	n	n	n	n	n	ACUTE MYELOID LEUKAEMIA (AML) AND RELATED PRECURSOR NEOPLASMS	AML with myelodysplasia-related changes	Adverse	Adverse	Intermediate-II	ACUTE MYELOID LEUKAEMIA (AML) AND RELATED PRECURSOR NEOPLASMS	AML with myelodysplasia-related changes		AML with myelodysplasia-related changes	63	0	Initial Acute Leukemia Diagnosis	Peripheral Blood	PB	y	y	y	y	y	y	2	Standard Chemotherapy|Bone Marrow Transplant	3	Fludarabine, Melphalan|7+3 (Cytarabine, Idarubicin)|HiDAC	3
13-00615	0	1375	Female	Male	HispNative	4	7.59261	n	62	FALSE	TRUE	FALSE	RUNX1-RUNX1T1		n		y	n	n	n	n	n	n	n	ACUTE MYELOID LEUKAEMIA (AML) AND RELATED PRECURSOR NEOPLASMS	AML with t(8;21)(q22;q22); RUNX1-RUNX1T1	Favorable	Favorable	Favorable	ACUTE MYELOID LEUKAEMIA (AML) AND RELATED PRECURSOR NEOPLASMS	AML with t(8;21)(q22;q22); RUNX1-RUNX1T1	M2	AML with genetic abnormalities	62	0	Initial Acute Leukemia Diagnosis	Bone Marrow Aspirate	BM	y	y	y	y	y	y	1	Standard Chemotherapy	1	FLAG-IDA (Cytarabine, Filgrastim, Fludarabine, Idarubicin)	1
13-00625	0	1378	Male	Male	White	4	8.44756	n	21	FALSE	TRUE	FALSE	None		n		y	n	n	n	n	n	n	n	ACUTE MYELOID LEUKAEMIA (AML) AND RELATED PRECURSOR NEOPLASMS	AML with myelodysplasia-related changes	Adverse	Adverse	Adverse	ACUTE MYELOID LEUKAEMIA (AML) AND RELATED PRECURSOR NEOPLASMS	AML with myelodysplasia-related changes	M1	AML with myelodysplasia-related changes	21	0	Initial Acute Leukemia Diagnosis	Bone Marrow Aspirate	BM	y	y	n	y	y	n	2	Standard Chemotherapy|Bone Marrow Transplant	2	SWOG S1203 (7+3 +/- Vorinostat)|Fludarabine, Cyclophosphamide, TBI	2
13-00655	1	1394	Male	Male	White	3	10.001	n	62	FALSE	FALSE	FALSE	MLLT3-KMT2A		y	Prostate Cancer	y	n	n	n	n	n	n	n	ACUTE MYELOID LEUKAEMIA (AML) AND RELATED PRECURSOR NEOPLASMS	AML with t(9;11)(p22;q23); MLLT3-MLL	Intermediate	Intermediate	Intermediate-II	ACUTE MYELOID LEUKAEMIA (AML) AND RELATED PRECURSOR NEOPLASMS	AML with t(9;11)(p22;q23); MLLT3-MLL	M5	AML with genetic abnormalities	62	0	Initial Acute Leukemia Diagnosis	Peripheral Blood	PB	y	y	y	y	y	y	2	Standard Chemotherapy|Bone Marrow Transplant	5	7+3 (Cytarabine, Idarubicin)|Fludarabine, TBI|MiDAC|FATE Trial RIC (Fludarabine, Melphalan, Rabbit ATG) |ODSH (2 O, 3-O Desulfated Heparin)	3
13-00658	1	1396	Male	Male	White	1	8.80634	n	60	FALSE	TRUE	FALSE	None		n		y	n	n	n	n	n	n	n	ACUTE MYELOID LEUKAEMIA (AML) AND RELATED PRECURSOR NEOPLASMS	AML with mutated NPM1	Favorable	Favorable	Favorable	ACUTE MYELOID LEUKAEMIA (AML) AND RELATED PRECURSOR NEOPLASMS	AML with mutated NPM1		AML with genetic abnormalities	60	0	Initial Acute Leukemia Diagnosis	Bone Marrow Aspirate	BM	y	y	y	y	y	y	1	Standard Chemotherapy	2	7+3 (Cytarabine, Idarubicin)|MiDAC	2
13-00659	1	1397	Male	Male	White	1	9.36824	n	55	FALSE	TRUE	FALSE	None		n		y	n	n	n	n	n	n	n	ACUTE MYELOID LEUKAEMIA (AML) AND RELATED PRECURSOR NEOPLASMS	Acute myelomonocytic leukaemia	Intermediate	Intermediate	Intermediate-II	ACUTE MYELOID LEUKAEMIA (AML) AND RELATED PRECURSOR NEOPLASMS	Acute myelomonocytic leukaemia	M4	AML not otherwise specified	55	0	Initial Acute Leukemia Diagnosis	Bone Marrow Aspirate	BM	y	y	n	y	y	n	2	Standard Chemotherapy|Bone Marrow Transplant	4	5+2 (Cytarabine, Idarubicin)|7+3 (Cytarabine, Idarubicin)|HiDAC|Busulfan, Cyclophosphamide	4
13-00660	1	1398	Male	Male	Black	1	8.81183	n	72	FALSE	FALSE	TRUE	None		n		y	n	n	n	n	n	y	y	ACUTE MYELOID LEUKAEMIA (AML) AND RELATED PRECURSOR NEOPLASMS	AML with myelodysplasia-related changes	Adverse	Adverse	Adverse	ACUTE MYELOID LEUKAEMIA (AML) AND RELATED PRECURSOR NEOPLASMS	AML with myelodysplasia-related changes		AML with myelodysplasia-related changes	72	0	Initial Acute Leukemia Diagnosis	Peripheral Blood	PB	y	y	n	y	y	n	1	Standard Chemotherapy	1	Decitabine	1
14-00001	0	1400	Male	Male	HispNative	1	7.68371	n	56	FALSE	TRUE	FALSE	None		n		y	n	n	n	n	n	n	n	ACUTE MYELOID LEUKAEMIA (AML) AND RELATED PRECURSOR NEOPLASMS	AML with mutated NPM1	FavorableOrIntermediate	Intermediate	Intermediate-I	ACUTE MYELOID LEUKAEMIA (AML) AND RELATED PRECURSOR NEOPLASMS	AML with mutated NPM1		AML with genetic abnormalities	56	0	Initial Acute Leukemia Diagnosis	Bone Marrow Aspirate	BM	y	n	n	y	n	n	1	Standard Chemotherapy	2	7+3 (Cytarabine, Idarubicin)|HiDAC	3
14-00012	1	1406	Male	Male	White	4	9.73371	n	72	FALSE	TRUE	FALSE	None		n		n	n	n	n	n	n	n	n	ACUTE MYELOID LEUKAEMIA (AML) AND RELATED PRECURSOR NEOPLASMS	AML with mutated NPM1	Favorable	Favorable	Not Enough Information	ACUTE MYELOID LEUKAEMIA (AML) AND RELATED PRECURSOR NEOPLASMS	AML with mutated NPM1	M5	AML with genetic abnormalities	72	0	Initial Acute Leukemia Diagnosis	Peripheral Blood	PB	y	y	n	y	y	n	1	Supportive/Palliative Care	1	Hydroxyurea	1
14-00021	1	1408	Male	Male	White	4	8.89134	n	74	FALSE	FALSE	TRUE	None		n		y	n	y	y	n	n	n	n	ACUTE MYELOID LEUKAEMIA (AML) AND RELATED PRECURSOR NEOPLASMS	AML with myelodysplasia-related changes	Intermediate	Intermediate	Not Enough Information	ACUTE MYELOID LEUKAEMIA (AML) AND RELATED PRECURSOR NEOPLASMS	AML with myelodysplasia-related changes		AML with myelodysplasia-related changes	74	0	Initial Acute Leukemia Diagnosis	Peripheral Blood	PB	y	y	y	y	y	y	1	Standard Chemotherapy	4	Hydroxyurea|Decitabine|Temozolomide, Vorinostat|Azacitidine, MLN4924	4
14-00023	1	1409	Female	Female	White	1	10.975	n	74	FALSE	TRUE	FALSE	Unknown		n		y	n	n	n	n	n	n	n	ACUTE MYELOID LEUKAEMIA (AML) AND RELATED PRECURSOR NEOPLASMS	AML with mutated NPM1	Favorable	Favorable	Favorable	ACUTE MYELOID LEUKAEMIA (AML) AND RELATED PRECURSOR NEOPLASMS	AML with mutated NPM1		AML with genetic abnormalities	74	0	Initial Acute Leukemia Diagnosis	Peripheral Blood	PB	y	n	y	y	n	y	1	Standard Chemotherapy	1	3+7 (Cytarabine, Daunorubicin)	1
14-00034	0	1431	Male	Male	White	1	7.14486	y	55	FALSE	TRUE	FALSE	None		n		y	n	n	n	n	n	n	n	ACUTE MYELOID LEUKAEMIA (AML) AND RELATED PRECURSOR NEOPLASMS	AML with mutated CEBPA	Favorable	Favorable	Favorable	ACUTE MYELOID LEUKAEMIA (AML) AND RELATED PRECURSOR NEOPLASMS	AML with mutated CEBPA		AML with genetic abnormalities	55	0	Initial Acute Leukemia Diagnosis	Bone Marrow Aspirate	BM	y	y	y	y	y	y	2	Standard Chemotherapy|Bone Marrow Transplant	4	7+3 (Cytarabine, Idarubicin)|HiDAC|Azacitidine|Busulfan, Cyclophosphamide	3
14-00041	0	1434	Female	Female	White	4	8.41863	n	71	FALSE	TRUE	FALSE	GATA2-MECOM	Other	n		y	n	n	n	n	n	n	n	ACUTE MYELOID LEUKAEMIA (AML) AND RELATED PRECURSOR NEOPLASMS	AML with inv(3)(q21q26.2) or t(3;3)(q21;q26.2); RPN1-EVI1	Adverse	Adverse	Adverse	ACUTE MYELOID LEUKAEMIA (AML) AND RELATED PRECURSOR NEOPLASMS	AML with inv(3)(q21q26.2) or t(3;3)(q21;q26.2); RPN1-EVI1	M4	AML with genetic abnormalities	71	0	Initial Acute Leukemia Diagnosis	Peripheral Blood	PB	y	y	y	y	y	y	1	Standard Chemotherapy	1	AG-221	1
14-00053	1	1438	Male	Male	White	4	8.8939	n	71	FALSE	TRUE	FALSE	GATA2-MECOM	Other	n		y	n	n	n	n	n	n	n	ACUTE MYELOID LEUKAEMIA (AML) AND RELATED PRECURSOR NEOPLASMS	AML with inv(3)(q21q26.2) or t(3;3)(q21;q26.2); RPN1-EVI1	Adverse	Adverse	Adverse	ACUTE MYELOID LEUKAEMIA (AML) AND RELATED PRECURSOR NEOPLASMS	AML with inv(3)(q21q26.2) or t(3;3)(q21;q26.2); RPN1-EVI1	M4	AML with genetic abnormalities	71	0	Initial Acute Leukemia Diagnosis	Peripheral Blood	PB	y	n	n	y	n	n	1	Standard Chemotherapy	3	CPX-351 (Liposomal Cytarabine + Daunorubicin)|Lenalidomide|MEC (Cytarabine, Etoposide, Mitoxantrone)	2
14-00063	1	1443	Female	Female	White	3	8.78085	n	80	FALSE	TRUE	FALSE	None		n		n	n	n	n	n	n	n	n	ACUTE MYELOID LEUKAEMIA (AML) AND RELATED PRECURSOR NEOPLASMS	AML with myelodysplasia-related changes	Adverse	Adverse	Adverse	ACUTE MYELOID LEUKAEMIA (AML) AND RELATED PRECURSOR NEOPLASMS	AML with myelodysplasia-related changes		AML with myelodysplasia-related changes	80	0	Initial Acute Leukemia Diagnosis	Peripheral Blood	PB	y	y	n	y	y	n	1	Unknown	1	Bevacizumab	1
14-00078	0	1450	Male	Male	White	1	5.78802	n	17	FALSE	TRUE	FALSE	Unknown		n		y	n	n	n	n	n	n	n	ACUTE MYELOID LEUKAEMIA (AML) AND RELATED PRECURSOR NEOPLASMS	Acute myeloid leukaemia, NOS	Intermediate	Intermediate	Intermediate-I	ACUTE MYELOID LEUKAEMIA (AML) AND RELATED PRECURSOR NEOPLASMS	Acute myeloid leukaemia, NOS		AML not otherwise specified	17	0	Initial Acute Leukemia Diagnosis	Bone Marrow Aspirate	BM	y	y	n	y	y	n	1	Standard Chemotherapy	3	COG-AAML1031 (IT/IV Cytarabine, Daunorubicin, Etoposide, Mitoxantrone +/- Bortezomib or Sorafenib)|Clofarabine, Cyclophosphamide, Etoposide|HAM (Cytarabine, Mitoxantrone)	2
14-00081	0	1453	Female	Female	White	1	8.25817	n	71	FALSE	TRUE	FALSE	None		n		y	n	n	n	n	n	n	n	ACUTE MYELOID LEUKAEMIA (AML) AND RELATED PRECURSOR NEOPLASMS	AML with myelodysplasia-related changes	Adverse	Adverse	Adverse	ACUTE MYELOID LEUKAEMIA (AML) AND RELATED PRECURSOR NEOPLASMS	AML with myelodysplasia-related changes	M2	AML with myelodysplasia-related changes	71	0	Initial Acute Leukemia Diagnosis	Bone Marrow Aspirate	BM	y	y	n	y	y	n	1	Standard Chemotherapy	3	7+3 (Cytarabine, Idarubicin)|Azacitidine, Lenalidomide|Decitabine	3
14-00092	1	1461	Female	Female	White	1	9.42216	n	63	FALSE	TRUE	FALSE	None		n		y	n	n	n	n	n	n	n	ACUTE MYELOID LEUKAEMIA (AML) AND RELATED PRECURSOR NEOPLASMS	AML with mutated NPM1	Favorable	Favorable	Favorable	ACUTE MYELOID LEUKAEMIA (AML) AND RELATED PRECURSOR NEOPLASMS	AML with mutated NPM1	M4	AML with genetic abnormalities	63	0	Initial Acute Leukemia Diagnosis	Bone Marrow Aspirate	BM	y	y	y	y	y	y	2	Standard Chemotherapy|Bone Marrow Transplant	3	Fludarabine, Melphalan|7+3 (Cytarabine, Idarubicin)|HiDAC	3
14-00096	1	1464	Male	Male	White	4	8.9685	n	56	FALSE	TRUE	FALSE	None		n		y	n	n	n	n	n	n	n	ACUTE MYELOID LEUKAEMIA (AML) AND RELATED PRECURSOR NEOPLASMS	AML with myelodysplasia-related changes	Adverse	Adverse	Not Enough Information	ACUTE MYELOID LEUKAEMIA (AML) AND RELATED PRECURSOR NEOPLASMS	AML with myelodysplasia-related changes		AML with myelodysplasia-related changes	56	0	Initial Acute Leukemia Diagnosis	Peripheral Blood	PB	y	y	n	y	y	n	2	Standard Chemotherapy|Bone Marrow Transplant	3	7+3 (Cytarabine, Idarubicin)|GCLAC (GCSF, Clofarabine & Cytarabine)|Busulfan, Cyclophosphamide	3
14-00125	0	1477	Female	Female	White	1	7.85154	n	10	FALSE	TRUE	FALSE	CBFB-MYH11		n		y	n	n	n	n	n	n	n	ACUTE MYELOID LEUKAEMIA (AML) AND RELATED PRECURSOR NEOPLASMS	AML with inv(16)(p13.1q22) or t(16;16)(p13.1;q22); CBFB-MYH11	Favorable	Favorable	Favorable	ACUTE MYELOID LEUKAEMIA (AML) AND RELATED PRECURSOR NEOPLASMS	AML with inv(16)(p13.1q22) or t(16;16)(p13.1;q22); CBFB-MYH11	M4eo	AML with genetic abnormalities	10	0	Initial Acute Leukemia Diagnosis	Bone Marrow Aspirate	BM	y	n	y	y	n	y	1	Standard Chemotherapy	1	COG-AAML1031 (IT/IV Cytarabine, Daunorubicin, Etoposide, Mitoxantrone +/- Bortezomib or Sorafenib)	3
14-00126	1	1451	Male	Male	White	3	9.43092	n	46	FALSE	TRUE	FALSE	Unknown		n		n	n	n	n	n	n	n	n	ACUTE LEUKAEMIAS OF AMBIGUOUS LINEAGE	Mixed phenotype acute leukaemia, T/myeloid, NOS	Intermediate	Intermediate	Not Enough Information	ACUTE LEUKAEMIAS OF AMBIGUOUS LINEAGE	Mixed phenotype acute leukaemia, T/myeloid, NOS		Other	46	14	Initial Acute Leukemia Diagnosis	Peripheral Blood	PB	y	y	y	y	y	y	0		0		0
14-00135	1	1485	Male	Male	White	1	9.49564	n	72	FALSE	TRUE	FALSE	None		n		y	n	n	n	n	n	n	n	ACUTE MYELOID LEUKAEMIA (AML) AND RELATED PRECURSOR NEOPLASMS	AML with myelodysplasia-related changes	Adverse	Adverse	Adverse	ACUTE MYELOID LEUKAEMIA (AML) AND RELATED PRECURSOR NEOPLASMS	AML with myelodysplasia-related changes	M4	AML with myelodysplasia-related changes	72	0	Initial Acute Leukemia Diagnosis	Bone Marrow Aspirate	BM	y	y	y	y	y	y	1	Standard Chemotherapy	2	Azacitidine|Decitabine	3
14-00141	1	1488	Male	Male	Asian	4	8.84081	n	85	FALSE	TRUE	FALSE	None		n		y	n	n	n	n	n	n	n	ACUTE MYELOID LEUKAEMIA (AML) AND RELATED PRECURSOR NEOPLASMS	Acute myelomonocytic leukaemia	Intermediate	Intermediate	Not Enough Information	ACUTE MYELOID LEUKAEMIA (AML) AND RELATED PRECURSOR NEOPLASMS	Acute myelomonocytic leukaemia	M4	AML not otherwise specified	85	0	Initial Acute Leukemia Diagnosis	Peripheral Blood	PB	y	y	y	y	y	y	1	Standard Chemotherapy	1	Decitabine, Midostaurin	1
14-00152	0	1495	Male	Male	White	3	8.66276	n	75	FALSE	TRUE	FALSE	None		n		y	n	n	n	n	n	n	n	ACUTE MYELOID LEUKAEMIA (AML) AND RELATED PRECURSOR NEOPLASMS	Acute myelomonocytic leukaemia	Intermediate	Intermediate	Intermediate-II	ACUTE MYELOID LEUKAEMIA (AML) AND RELATED PRECURSOR NEOPLASMS	Acute myelomonocytic leukaemia	M4	AML not otherwise specified	75	0	Initial Acute Leukemia Diagnosis	Bone Marrow Aspirate	BM	y	y	n	y	y	n	1	Standard Chemotherapy	5	7+3 (Cytarabine, Idarubicin)|CLAG (Cladribine, Cytarabine, Filgrastim)|MiDAC|ODSH (2 O, 3-O Desulfated Heparin) |SGN-CD33A	2
14-00175	1	1508	Male	Male	White	3	10.193	n	46	FALSE	TRUE	FALSE	Unknown		n		y	n	n	n	n	n	n	n	ACUTE MYELOID LEUKAEMIA (AML) AND RELATED PRECURSOR NEOPLASMS	Acute monoblastic and monocytic leukaemia	Intermediate	Intermediate	Not Enough Information	ACUTE MYELOID LEUKAEMIA (AML) AND RELATED PRECURSOR NEOPLASMS	Acute monoblastic and monocytic leukaemia	M5	AML not otherwise specified	46	0	Initial Acute Leukemia Diagnosis	Peripheral Blood	PB	y	y	n	y	y	n	3	DLI|Standard Chemotherapy|Bone Marrow Transplant	8	Busulfan, Fludarabine|7+3 (Cytarabine, Idarubicin)|HiDAC|Donor Lymphocyte Infusion|Azacitidine|CLAG-M (Cladribine, Cytarabine, Mitoxantrone, Filgrastim)|Clofarabine|ODSH (2 O, 3-O Desulfated Heparin)	6
14-00193	0	1519	Male	Male	White	2	7.40577	n	56	FALSE	TRUE	FALSE	CBFB-MYH11		n		y	n	n	n	n	n	n	n	ACUTE MYELOID LEUKAEMIA (AML) AND RELATED PRECURSOR NEOPLASMS	AML with inv(16)(p13.1q22) or t(16;16)(p13.1;q22); CBFB-MYH11	Favorable	Favorable	Adverse	ACUTE MYELOID LEUKAEMIA (AML) AND RELATED PRECURSOR NEOPLASMS	AML with inv(16)(p13.1q22) or t(16;16)(p13.1;q22); CBFB-MYH11	M4eo	AML with genetic abnormalities	57	0	Initial Acute Leukemia Diagnosis	Peripheral Blood	PB	y	y	y	y	y	y	1	Standard Chemotherapy	1	7+3 (Cytarabine, Idarubicin)	1
14-00228	1	1532	Female	Female	White	1	10.0314	n	46	FALSE	TRUE	FALSE	None		n		y	n	n	n	n	n	n	n	ACUTE MYELOID LEUKAEMIA (AML) AND RELATED PRECURSOR NEOPLASMS	AML with mutated NPM1	Favorable	Favorable	Favorable	ACUTE MYELOID LEUKAEMIA (AML) AND RELATED PRECURSOR NEOPLASMS	AML with mutated NPM1	M4	AML with genetic abnormalities	46	0	Initial Acute Leukemia Diagnosis	Bone Marrow Aspirate	BM	y	y	y	y	y	y	1	Standard Chemotherapy	4	7+3 (Cytarabine, Idarubicin)|Azacitidine|MEC (Cytarabine, Etoposide, Mitoxantrone)|MiDAC	3
14-00231	1	1533	Female	Female	White	2	9.94912	n	57	FALSE	FALSE	FALSE	Complex	Other	y	Ovarian cancer|Ovarian cancer	y	n	n	n	n	n	n	n	ACUTE MYELOID LEUKAEMIA (AML) AND RELATED PRECURSOR NEOPLASMS	Therapy-related myeloid neoplasms	Adverse	Adverse	Adverse	ACUTE MYELOID LEUKAEMIA (AML) AND RELATED PRECURSOR NEOPLASMS	Therapy-related myeloid neoplasms		Therapy-related myeloid neoplasms	57	0	Initial Acute Leukemia Diagnosis	Peripheral Blood	PB	y	n	y	y	n	y	2	Standard Chemotherapy|Supportive/Palliative Care	4	7+3 (Cytarabine, Idarubicin)|HiDAC|Cytarabine|Decitabine, Hydroxyurea	4
14-00240	1	1540	Female	Female	Black	2	9.15133	n	78	FALSE	TRUE	FALSE	None		n		n	n	n	n	n	n	n	n	ACUTE MYELOID LEUKAEMIA (AML) AND RELATED PRECURSOR NEOPLASMS	AML with myelodysplasia-related changes	Adverse	Adverse	Adverse	ACUTE MYELOID LEUKAEMIA (AML) AND RELATED PRECURSOR NEOPLASMS	AML with myelodysplasia-related changes		AML with myelodysplasia-related changes	78	0	Initial Acute Leukemia Diagnosis	Peripheral Blood	PB	y	y	y	n	y	y	1	Other	1	Azacitidine	1
14-00259	1	1546	Female	Female	White	1	10.8861	n	65	FALSE	TRUE	FALSE	None		n		y	n	n	n	n	n	n	n	ACUTE MYELOID LEUKAEMIA (AML) AND RELATED PRECURSOR NEOPLASMS	AML with mutated NPM1	FavorableOrIntermediate	Intermediate	Intermediate-I	ACUTE MYELOID LEUKAEMIA (AML) AND RELATED PRECURSOR NEOPLASMS	AML with mutated NPM1	M4	AML with genetic abnormalities	65	0	Initial Acute Leukemia Diagnosis	Bone Marrow Aspirate	BM	y	y	y	y	y	y	2	Standard Chemotherapy|Bone Marrow Transplant	5	Fludarabine, Melphalan|7+3 (Cytarabine, Idarubicin)|Fludarabine|FLAG (Fludarabine, High-dose Cytarabine, G-CSF)|MiDAC	4
14-00273	0	1554	Female	Female	HispNative	4	5.96555	n	34	FALSE	TRUE	FALSE	None		n		y	n	n	n	n	n	n	n	ACUTE MYELOID LEUKAEMIA (AML) AND RELATED PRECURSOR NEOPLASMS	AML with mutated CEBPA	Intermediate	Intermediate	Not Enough Information	ACUTE MYELOID LEUKAEMIA (AML) AND RELATED PRECURSOR NEOPLASMS	AML with mutated CEBPA		AML with genetic abnormalities	34	0	Initial Acute Leukemia Diagnosis	Peripheral Blood	PB	y	y	n	n	y	n	1	Standard Chemotherapy	2	7+3 (Cytarabine, Idarubicin)|HiDAC	2
14-00279	0	1558	Female	Female	HispNative	4	7.67963	n	52	FALSE	TRUE	FALSE	CBFB-MYH11		n		y	n	n	n	n	n	n	n	ACUTE MYELOID LEUKAEMIA (AML) AND RELATED PRECURSOR NEOPLASMS	AML with inv(16)(p13.1q22) or t(16;16)(p13.1;q22); CBFB-MYH11	Favorable	Favorable	Favorable	ACUTE MYELOID LEUKAEMIA (AML) AND RELATED PRECURSOR NEOPLASMS	AML with inv(16)(p13.1q22) or t(16;16)(p13.1;q22); CBFB-MYH11	M4eo	AML with genetic abnormalities	52	0	Initial Acute Leukemia Diagnosis	Bone Marrow Aspirate	BM	y	y	y	y	y	y	1	Standard Chemotherapy	1	SWOG S1203 (7+3 +/- Vorinostat)	1
14-00289	0	1561	Male	Male	White	1	7.66734	n	23	FALSE	FALSE	FALSE	None		y	mediastinum mass	y	n	n	n	n	n	n	n	ACUTE MYELOID LEUKAEMIA (AML) AND RELATED PRECURSOR NEOPLASMS	Therapy-related myeloid neoplasms	Adverse	Adverse	Adverse	ACUTE MYELOID LEUKAEMIA (AML) AND RELATED PRECURSOR NEOPLASMS	Therapy-related myeloid neoplasms		Therapy-related myeloid neoplasms	23	0	Initial Acute Leukemia Diagnosis	Bone Marrow Aspirate	BM	y	y	y	y	y	y	2	Standard Chemotherapy|Targeted Therapy - Kinase Inhibitor(s)	2	Trametinib|HAEP (Cytarabine, Etoposide, Cisplatin)	3
14-00331	1	1586	Male	Male	HispNative	2	9.69263	n	61	FALSE	TRUE	FALSE	None		n		y	n	n	n	n	n	n	n	ACUTE MYELOID LEUKAEMIA (AML) AND RELATED PRECURSOR NEOPLASMS	AML with mutated NPM1	Favorable	Favorable	Not Enough Information	ACUTE MYELOID LEUKAEMIA (AML) AND RELATED PRECURSOR NEOPLASMS	AML with mutated NPM1		AML with genetic abnormalities	61	0	Initial Acute Leukemia Diagnosis	Peripheral Blood	PB	y	y	n	y	y	n	1	Standard Chemotherapy	2	7+3 (Cytarabine, Idarubicin)|HiDAC	2
14-00355	1	1602	Male	Male	White	4	9.73742	n	78	FALSE	TRUE	FALSE	None		n		y	n	n	n	n	n	n	n	ACUTE MYELOID LEUKAEMIA (AML) AND RELATED PRECURSOR NEOPLASMS	Acute monoblastic and monocytic leukaemia	Adverse	Adverse	Not Enough Information	ACUTE MYELOID LEUKAEMIA (AML) AND RELATED PRECURSOR NEOPLASMS	Acute monoblastic and monocytic leukaemia	M5	AML not otherwise specified	78	0	Initial Acute Leukemia Diagnosis	Peripheral Blood	PB	y	y	n	y	y	n	2	Standard Chemotherapy|Targeted Therapy - Kinase Inhibitor(s)	3	Azacitidine|Sorafenib|Decitabine, Midostaurin	3
14-00359	1	1604	Male	Male	White	3	9.06709	n	58	FALSE	TRUE	FALSE	CBFB-MYH11		n		y	n	n	n	n	n	n	n	ACUTE MYELOID LEUKAEMIA (AML) AND RELATED PRECURSOR NEOPLASMS	AML with inv(16)(p13.1q22) or t(16;16)(p13.1;q22); CBFB-MYH11	Favorable	Favorable	Favorable	ACUTE MYELOID LEUKAEMIA (AML) AND RELATED PRECURSOR NEOPLASMS	AML with inv(16)(p13.1q22) or t(16;16)(p13.1;q22); CBFB-MYH11	M4eo	AML with genetic abnormalities	58	0	Initial Acute Leukemia Diagnosis	Peripheral Blood	PB	y	y	y	y	y	y	1	Standard Chemotherapy	3	7+3 (Cytarabine, Idarubicin)|HiDAC|ODSH (2 O, 3-O Desulfated Heparin)	2
14-00423	0	1644	Female	Female	White	4	8.63359	n	51	FALSE	TRUE	FALSE	CBFB-MYH11		n		y	n	n	n	n	n	n	n	ACUTE MYELOID LEUKAEMIA (AML) AND RELATED PRECURSOR NEOPLASMS	AML with inv(16)(p13.1q22) or t(16;16)(p13.1;q22); CBFB-MYH11	Favorable	Favorable	Favorable	ACUTE MYELOID LEUKAEMIA (AML) AND RELATED PRECURSOR NEOPLASMS	AML with inv(16)(p13.1q22) or t(16;16)(p13.1;q22); CBFB-MYH11	M4eo	AML with genetic abnormalities	51	0	Initial Acute Leukemia Diagnosis	Peripheral Blood	PB	y	y	y	y	y	y	2	Standard Chemotherapy|Bone Marrow Transplant	4	7+3 (Cytarabine, Idarubicin)|HiDAC|FLAG-IDA (Cytarabine, Filgrastim, Fludarabine, Idarubicin)|Stanford Protocol 9022 (BU/CY)	3
14-00425	0	1646	Female	Female	White	1	6.85623	n	47	FALSE	TRUE	FALSE	PML-RARA		n		y	n	n	n	n	n	n	n	ACUTE MYELOID LEUKAEMIA (AML) AND RELATED PRECURSOR NEOPLASMS	Acute promyelocytic leukaemia with t(15;17)(q22;q12); PML-RARA	Favorable	Favorable	Intermediate-II	ACUTE MYELOID LEUKAEMIA (AML) AND RELATED PRECURSOR NEOPLASMS	Acute promyelocytic leukaemia with t(15;17)(q22;q12); PML-RARA	M3	AML with genetic abnormalities	47	0	Initial Acute Leukemia Diagnosis	Bone Marrow Aspirate	BM	y	y	n	y	y	n	1	Standard Chemotherapy	2	ATRA, Arsenic Trioxide|APML4 Protocol (ATRA, Arsenic Trioxide, Idarubicin)	2
14-00434	1	1648	Female	Female	White	4	9.40931	n	69	FALSE	TRUE	FALSE	MLLT3-KMT2A		n		y	n	n	n	n	n	n	n	ACUTE MYELOID LEUKAEMIA (AML) AND RELATED PRECURSOR NEOPLASMS	AML with t(9;11)(p22;q23); MLLT3-MLL	Intermediate	Intermediate	Intermediate-II	ACUTE MYELOID LEUKAEMIA (AML) AND RELATED PRECURSOR NEOPLASMS	AML with t(9;11)(p22;q23); MLLT3-MLL	M5	AML with genetic abnormalities	69	0	Initial Acute Leukemia Diagnosis	Bone Marrow Aspirate	BM	y	y	y	y	y	y	1	Standard Chemotherapy	1	Hydroxyurea	1
14-00447	0	1655	Female	Female	HispNative	1	8.6886	n	48	FALSE	TRUE	FALSE	MLLT3-KMT2A		n		y	n	n	n	n	n	n	n	ACUTE MYELOID LEUKAEMIA (AML) AND RELATED PRECURSOR NEOPLASMS	AML with t(9;11)(p22;q23); MLLT3-MLL	Intermediate	Intermediate	Intermediate-II	ACUTE MYELOID LEUKAEMIA (AML) AND RELATED PRECURSOR NEOPLASMS	AML with t(9;11)(p22;q23); MLLT3-MLL	M5	AML with genetic abnormalities	48	0	Initial Acute Leukemia Diagnosis	Peripheral Blood	PB	y	n	y	y	n	y	2	Standard Chemotherapy|Bone Marrow Transplant	2	Fludarabine, Melphalan|Idarubicin and Cytarabine	3
14-00448	0	1656	Female	Female	White	4	8.35621	n	78	FALSE	FALSE	FALSE	None		y	Uterine Sarcoma	y	n	n	n	n	n	n	n	ACUTE MYELOID LEUKAEMIA (AML) AND RELATED PRECURSOR NEOPLASMS	Therapy-related myeloid neoplasms	Intermediate	Intermediate	Not Enough Information	ACUTE MYELOID LEUKAEMIA (AML) AND RELATED PRECURSOR NEOPLASMS	Therapy-related myeloid neoplasms		Therapy-related myeloid neoplasms	78	0	Initial Acute Leukemia Diagnosis	Peripheral Blood	PB	y	y	y	y	y	y	1	Standard Chemotherapy	1	Azacitidine, MLN4924	1
14-00464	1	1664	Female	Female	White	4	9.00165	n	22	FALSE	TRUE	FALSE	MLLT3-KMT2A		n		y	n	n	n	n	n	n	n	ACUTE MYELOID LEUKAEMIA (AML) AND RELATED PRECURSOR NEOPLASMS	AML with t(9;11)(p22;q23); MLLT3-MLL	Intermediate	Intermediate	Intermediate-II	ACUTE MYELOID LEUKAEMIA (AML) AND RELATED PRECURSOR NEOPLASMS	AML with t(9;11)(p22;q23); MLLT3-MLL	M5	AML with genetic abnormalities	22	0	Initial Acute Leukemia Diagnosis	Bone Marrow Aspirate	BM	y	y	y	y	y	y	3	Standard Chemotherapy|Bone Marrow Transplant|Targeted Therapy - Other	4	ATRA (Tretinoin)|Cyclophosphamide, TBI|3+7 (Cytarabine, Daunorubicin)|GCLAC (GCSF, Clofarabine & Cytarabine)	4
14-00473	0	1666	Female	Female	White	1	8.10092	n	62	FALSE	TRUE	FALSE	None		n		y	n	n	n	n	n	n	n	ACUTE MYELOID LEUKAEMIA (AML) AND RELATED PRECURSOR NEOPLASMS	AML with myelodysplasia-related changes	Adverse	Adverse	Adverse	ACUTE MYELOID LEUKAEMIA (AML) AND RELATED PRECURSOR NEOPLASMS	AML with myelodysplasia-related changes		AML with myelodysplasia-related changes	62	0	Initial Acute Leukemia Diagnosis	Peripheral Blood	PB	y	y	n	y	y	n	1	Standard Chemotherapy	3	7+3 (Cytarabine, Idarubicin)|HAM (Cytarabine, Mitoxantrone)|MEC (Cytarabine, Etoposide, Mitoxantrone)	2
14-00476	1	1670	Male	Male	HispNative	4	8.83872	n	47	FALSE	TRUE	FALSE	None		n		y	n	n	n	n	n	n	n	ACUTE MYELOID LEUKAEMIA (AML) AND RELATED PRECURSOR NEOPLASMS	Acute monoblastic and monocytic leukaemia	Intermediate	Intermediate	Intermediate-II	ACUTE MYELOID LEUKAEMIA (AML) AND RELATED PRECURSOR NEOPLASMS	Acute monoblastic and monocytic leukaemia	M5	AML not otherwise specified	47	0	Initial Acute Leukemia Diagnosis	Bone Marrow Aspirate	BM	y	y	n	y	y	n	3	Standard Chemotherapy|Supportive/Palliative Care|Intrathecal	5	HiDAC|Cytarabine|SWOG S1203 (7+3 +/- Vorinostat)|Hydroxyurea|MEC, Lenalidomide	5
14-00488	0	1675	Female	Female	White	3	7.30265	n	44	FALSE	TRUE	FALSE	None		n		y	n	n	n	n	n	n	n	ACUTE MYELOID LEUKAEMIA (AML) AND RELATED PRECURSOR NEOPLASMS	Acute myeloid leukaemia, NOS	Intermediate	Intermediate	Not Enough Information	ACUTE MYELOID LEUKAEMIA (AML) AND RELATED PRECURSOR NEOPLASMS	Acute myeloid leukaemia, NOS		AML not otherwise specified	44	0	Initial Acute Leukemia Diagnosis	Peripheral Blood	PB	y	y	n	y	y	n	2	Standard Chemotherapy|Targeted Therapy - Kinase Inhibitor(s)	6	7+3 (Cytarabine, Idarubicin)|HiDAC|Azacitidine|CLAG-M (Cladribine, Cytarabine, Mitoxantrone, Filgrastim)|7+3 (Cytarabine, Idarubicin) plus Sorafenib|Ponatinib	5
14-00496	0	1683	Male	Male	White	3	8.55657	n	55	FALSE	TRUE	FALSE	None		n		y	n	n	n	n	n	n	n	ACUTE MYELOID LEUKAEMIA (AML) AND RELATED PRECURSOR NEOPLASMS	AML with mutated NPM1	Favorable	Favorable	Not Enough Information	ACUTE MYELOID LEUKAEMIA (AML) AND RELATED PRECURSOR NEOPLASMS	AML with mutated NPM1		AML with genetic abnormalities	55	0	Initial Acute Leukemia Diagnosis	Peripheral Blood	PB	y	y	n	y	y	n	1	Standard Chemotherapy	3	7+3 (Cytarabine, Idarubicin)|HiDAC|ODSH (2 O, 3-O Desulfated Heparin)	2
14-00504	1	1693	Male	Male	White	2	8.95343	n	35	FALSE	TRUE	FALSE	MLLT3-KMT2A		n		y	n	n	n	n	n	n	n	ACUTE MYELOID LEUKAEMIA (AML) AND RELATED PRECURSOR NEOPLASMS	AML with t(9;11)(p22;q23); MLLT3-MLL	Adverse	Adverse	Adverse	ACUTE MYELOID LEUKAEMIA (AML) AND RELATED PRECURSOR NEOPLASMS	AML with t(9;11)(p22;q23); MLLT3-MLL	M5	AML with genetic abnormalities	35	0	Initial Acute Leukemia Diagnosis	Bone Marrow Aspirate	BM	y	y	y	y	y	y	2	Standard Chemotherapy|Bone Marrow Transplant	3	7+3 (Cytarabine, Idarubicin)|HiDAC|Busulfan, Cyclophosphamide, Thymoglobulin	3
14-00537	1	1708	Male	Male	HispNative	2	11.4294	n	17	FALSE	TRUE	FALSE	None		n		y	n	n	n	n	n	n	n	ACUTE MYELOID LEUKAEMIA (AML) AND RELATED PRECURSOR NEOPLASMS	Acute myeloid leukaemia, NOS	Intermediate	Intermediate	Intermediate-II	ACUTE MYELOID LEUKAEMIA (AML) AND RELATED PRECURSOR NEOPLASMS	Acute myeloid leukaemia, NOS		AML not otherwise specified	17	0	Initial Acute Leukemia Diagnosis	Peripheral Blood	PB	y	y	y	n	y	y	2	Standard Chemotherapy|Bone Marrow Transplant	4	Bu/Cy/ATG|ADE (Cytarabine, Daunorubicin & Etoposide)|HiDAC + Midostaurin|Etoposide, Cytarabine	3
14-00542	0	1710	Female	Female	HispNative	4	6.46557	n	27	FALSE	TRUE	FALSE	None		n		y	n	n	n	n	n	n	n	ACUTE MYELOID LEUKAEMIA (AML) AND RELATED PRECURSOR NEOPLASMS	AML with mutated NPM1	Favorable	Favorable	Not Enough Information	ACUTE MYELOID LEUKAEMIA (AML) AND RELATED PRECURSOR NEOPLASMS	AML with mutated NPM1	M2	AML with genetic abnormalities	27	0	Initial Acute Leukemia Diagnosis	Peripheral Blood	PB	y	y	n	y	y	n	1	Standard Chemotherapy	2	HiDAC|SWOG S1203 (7+3 +/- Vorinostat)	2
14-00546	0	1711	Female	Female	White	1	6.19189	n	69	FALSE	TRUE	FALSE	PML-RARA		n		y	n	n	n	n	n	n	n	ACUTE MYELOID LEUKAEMIA (AML) AND RELATED PRECURSOR NEOPLASMS	Acute promyelocytic leukaemia with t(15;17)(q22;q12); PML-RARA	Favorable	Favorable	Intermediate-II	ACUTE MYELOID LEUKAEMIA (AML) AND RELATED PRECURSOR NEOPLASMS	Acute promyelocytic leukaemia with t(15;17)(q22;q12); PML-RARA	M3	AML with genetic abnormalities	69	0	Initial Acute Leukemia Diagnosis	Peripheral Blood	PB	y	n	y	y	n	y	1	Standard Chemotherapy	1	APML4 Protocol (ATRA, Arsenic Trioxide, Idarubicin)	1
14-00559	1	1721	Male	Male	White	2	10.5896	n	68	FALSE	TRUE	FALSE	None		n		y	n	n	n	n	n	n	n	ACUTE MYELOID LEUKAEMIA (AML) AND RELATED PRECURSOR NEOPLASMS	AML with mutated NPM1	Favorable	Favorable	Favorable	ACUTE MYELOID LEUKAEMIA (AML) AND RELATED PRECURSOR NEOPLASMS	AML with mutated NPM1		AML with genetic abnormalities	68	0	Initial Acute Leukemia Diagnosis	Bone Marrow Aspirate	BM	y	y	y	y	y	y	1	Standard Chemotherapy	4	7+3 (Cytarabine, Idarubicin)|HiDAC|Azacitidine|MEC (Cytarabine, Etoposide, Mitoxantrone)	4
14-00564	0	1719	Male	Male	White	1	8.65804	n	57	FALSE	TRUE	FALSE	None		n		y	n	n	n	n	n	n	n	ACUTE MYELOID LEUKAEMIA (AML) AND RELATED PRECURSOR NEOPLASMS	AML with myelodysplasia-related changes	Adverse	Adverse	Adverse	ACUTE MYELOID LEUKAEMIA (AML) AND RELATED PRECURSOR NEOPLASMS	AML with myelodysplasia-related changes		AML with myelodysplasia-related changes	57	0	Initial Acute Leukemia Diagnosis	Bone Marrow Aspirate	BM	y	y	n	y	y	n	1	Standard Chemotherapy	1	Decitabine	1
14-00567	0	1723	Female	Female	White	1	7.92224	n	71	FALSE	TRUE	FALSE	None		n		y	n	n	n	n	n	n	n	ACUTE MYELOID LEUKAEMIA (AML) AND RELATED PRECURSOR NEOPLASMS	Acute monoblastic and monocytic leukaemia	Intermediate	Intermediate	Intermediate-II	ACUTE MYELOID LEUKAEMIA (AML) AND RELATED PRECURSOR NEOPLASMS	Acute monoblastic and monocytic leukaemia	M5	AML not otherwise specified	71	0	Initial Acute Leukemia Diagnosis	Bone Marrow Aspirate	BM	y	y	y	y	y	y	2	Standard Chemotherapy|Bone Marrow Transplant	3	7+3 (Cytarabine, Idarubicin)|MiDAC|Bu/Flu/TBI (Busulfan, Fludarabine, Total Body Irradiation)	3
14-00578	0	1730	Male	Male	White	1	8.37664	n	75	FALSE	TRUE	FALSE	None		n		y	n	n	n	n	n	n	n	ACUTE MYELOID LEUKAEMIA (AML) AND RELATED PRECURSOR NEOPLASMS	Acute monoblastic and monocytic leukaemia	IntermediateOrAdverse	Intermediate	Intermediate-I	ACUTE MYELOID LEUKAEMIA (AML) AND RELATED PRECURSOR NEOPLASMS	Acute monoblastic and monocytic leukaemia	M5	AML not otherwise specified	75	0	Initial Acute Leukemia Diagnosis	Bone Marrow Aspirate	BM	y	y	y	y	y	y	2	Standard Chemotherapy|Bone Marrow Transplant	4	7+3 (Cytarabine, Idarubicin)|Cytarabine|Fludarabine, TBI|Decitabine	4
14-00581	0	1731	Female	Female	Black	4	8.57073	n	68	FALSE	FALSE	TRUE	None		n		y	n	y	y	n	n	n	n	ACUTE MYELOID LEUKAEMIA (AML) AND RELATED PRECURSOR NEOPLASMS	AML with mutated CEBPA	Adverse	Adverse	Not Enough Information	ACUTE MYELOID LEUKAEMIA (AML) AND RELATED PRECURSOR NEOPLASMS	AML with mutated CEBPA		AML with genetic abnormalities	68	0	Initial Acute Leukemia Diagnosis	Peripheral Blood	PB	y	y	y	y	y	y	1	Standard Chemotherapy	1	CPX-351 (Liposomal Cytarabine + Daunorubicin)	1
14-00588	0	1737	Female	Female	White	2	8.49232	n	53	FALSE	TRUE	FALSE	None		n		y	n	n	n	n	n	n	n	ACUTE MYELOID LEUKAEMIA (AML) AND RELATED PRECURSOR NEOPLASMS	Acute erythroid leukaemia	Intermediate	Intermediate	Intermediate-II	ACUTE MYELOID LEUKAEMIA (AML) AND RELATED PRECURSOR NEOPLASMS	Acute erythroid leukaemia	M6	AML not otherwise specified	53	0	Initial Acute Leukemia Diagnosis	Peripheral Blood	PB	y	y	n	y	y	n	2	Standard Chemotherapy|Bone Marrow Transplant	4	7+3 (Cytarabine, Idarubicin)|HiDAC|Busulfan, Cyclophosphamide, Thymoglobulin|Fludarabine, Cyclophosphamide, TBI	3
14-00599	0	1739	Male	Male	White	1	8.41402	n	69	FALSE	TRUE	FALSE	None		n		y	n	n	n	n	n	n	n	ACUTE MYELOID LEUKAEMIA (AML) AND RELATED PRECURSOR NEOPLASMS	AML with minimal differentiation	Adverse	Adverse	Intermediate-II	ACUTE MYELOID LEUKAEMIA (AML) AND RELATED PRECURSOR NEOPLASMS	AML with minimal differentiation	M0	AML not otherwise specified	69	0	Initial Acute Leukemia Diagnosis	Bone Marrow Aspirate	BM	y	y	n	y	y	n	1	Standard Chemotherapy	3	5+2 (Cytarabine, Idarubicin)|7+3 (Cytarabine, Idarubicin)|MiDAC	3
14-00613	0	1752	Male	Male	White	2	7.06902	n	31	FALSE	TRUE	FALSE	CBFB-MYH11		n		y	n	n	n	n	n	n	n	ACUTE MYELOID LEUKAEMIA (AML) AND RELATED PRECURSOR NEOPLASMS	AML with inv(16)(p13.1q22) or t(16;16)(p13.1;q22); CBFB-MYH11	Favorable	Favorable	Adverse	ACUTE MYELOID LEUKAEMIA (AML) AND RELATED PRECURSOR NEOPLASMS	AML with inv(16)(p13.1q22) or t(16;16)(p13.1;q22); CBFB-MYH11	M4eo	AML with genetic abnormalities	31	0	Initial Acute Leukemia Diagnosis	Peripheral Blood	PB	y	y	y	y	y	y	1	Standard Chemotherapy	2	7+3 (Cytarabine, Idarubicin)|HiDAC	2
14-00632	1	1761	Female	Female	White	1	8.79201	n	64	FALSE	TRUE	FALSE	None		n		y	n	n	n	n	n	n	n	ACUTE MYELOID LEUKAEMIA (AML) AND RELATED PRECURSOR NEOPLASMS	Acute myelomonocytic leukaemia	Adverse	Adverse	Intermediate-II	ACUTE MYELOID LEUKAEMIA (AML) AND RELATED PRECURSOR NEOPLASMS	Acute myelomonocytic leukaemia	M4	AML not otherwise specified	64	0	Initial Acute Leukemia Diagnosis	Bone Marrow Aspirate	BM	y	y	n	y	y	n	2	Standard Chemotherapy|Bone Marrow Transplant	6	5+2 (Cytarabine, Idarubicin)|7+3 (Cytarabine, Idarubicin)|R-CEOP (Cyclophosphamide, Etoposide, Prednisolone, Rituximab, Vincristine)|MiDAC|FATE Trial RIC (Fludarabine, Melphalan, Rabbit ATG) |R-CHOP (Cyclophosphamide, Doxorubicin, Prednisolone, Rituximab, Vincristine)	4
14-00643	0	1763	Male	Male	Asian	1	8.05541	n	37	FALSE	TRUE	FALSE	RUNX1-RUNX1T1		n		y	n	n	n	n	n	n	n	ACUTE MYELOID LEUKAEMIA (AML) AND RELATED PRECURSOR NEOPLASMS	AML with t(8;21)(q22;q22); RUNX1-RUNX1T1	Favorable	Favorable	Favorable	ACUTE MYELOID LEUKAEMIA (AML) AND RELATED PRECURSOR NEOPLASMS	AML with t(8;21)(q22;q22); RUNX1-RUNX1T1	M2	AML with genetic abnormalities	37	0	Initial Acute Leukemia Diagnosis	Bone Marrow Aspirate	BM	y	y	y	y	y	y	2	Standard Chemotherapy|Bone Marrow Transplant	4	3+7 (Cytarabine, Daunorubicin)|MEC (Cytarabine, Etoposide, Mitoxantrone)|Etoposide, Mitoxantrone|Busulfan, Cyclophosphamide	4
14-00658	1	1775	Female	Female	White	3	8.89232	n	59	FALSE	TRUE	FALSE	None		n		y	n	n	n	n	n	n	n	ACUTE MYELOID LEUKAEMIA (AML) AND RELATED PRECURSOR NEOPLASMS	AML with mutated NPM1	Intermediate	Intermediate	Intermediate-I	ACUTE MYELOID LEUKAEMIA (AML) AND RELATED PRECURSOR NEOPLASMS	AML with mutated NPM1		AML with genetic abnormalities	59	0	Initial Acute Leukemia Diagnosis	Bone Marrow Aspirate	BM	y	y	y	y	y	y	2	Standard Chemotherapy|Bone Marrow Transplant	4	Azacitidine, Sorafenib|Busulfan, Fludarabine, Thymoglobulin (Bu/Flu/ATG)|7+3 (Cytarabine, Idarubicin)|HiDAC	4
14-00667	1	1783	Male	Male	White	1	9.10908	n	57	FALSE	TRUE	FALSE	None		n		y	n	n	n	n	n	n	n	ACUTE MYELOID LEUKAEMIA (AML) AND RELATED PRECURSOR NEOPLASMS	AML with myelodysplasia-related changes	Adverse	Adverse	Intermediate-I	ACUTE MYELOID LEUKAEMIA (AML) AND RELATED PRECURSOR NEOPLASMS	AML with myelodysplasia-related changes		AML with myelodysplasia-related changes	57	0	Initial Acute Leukemia Diagnosis	Bone Marrow Aspirate	BM	y	y	n	y	y	n	2	Standard Chemotherapy|Bone Marrow Transplant	3	7+3 (Cytarabine, Idarubicin)|HiDAC|Fludarabine, Melphalan, TBI	3
14-00670	0	1787	Male	Male	Black	2	8.10242	n	63	FALSE	FALSE	TRUE	None		n		y	n	y	y	n	n	n	n	ACUTE MYELOID LEUKAEMIA (AML) AND RELATED PRECURSOR NEOPLASMS	AML with myelodysplasia-related changes	Adverse	Adverse	Not Enough Information	ACUTE MYELOID LEUKAEMIA (AML) AND RELATED PRECURSOR NEOPLASMS	AML with myelodysplasia-related changes		AML with myelodysplasia-related changes	63	0	Initial Acute Leukemia Diagnosis	Bone Marrow Aspirate	BM	y	y	y	y	y	y	3	Standard Chemotherapy|Bone Marrow Transplant|Targeted Therapy - Other	3	AG-221|Azacitidine|Fludarabine, Melphalan, TBI, ATG	3
14-00681	0	1797	Male	Male	White	1	5.8375	n	65	FALSE	TRUE	FALSE	None		n		y	n	n	n	n	n	n	n	ACUTE MYELOID LEUKAEMIA (AML) AND RELATED PRECURSOR NEOPLASMS	AML without maturation	Intermediate	Intermediate	Intermediate-II	ACUTE MYELOID LEUKAEMIA (AML) AND RELATED PRECURSOR NEOPLASMS	AML without maturation	M1	AML not otherwise specified	65	0	Initial Acute Leukemia Diagnosis	Bone Marrow Aspirate	BM	y	y	n	y	y	n	1	Standard Chemotherapy	2	7+3 (Cytarabine, Idarubicin)|Cytarabine	2
14-00690	1	1800	Female	Female	White	3	9.49965	n	49	FALSE	TRUE	FALSE	None		n		y	n	n	n	n	n	n	n	ACUTE MYELOID LEUKAEMIA (AML) AND RELATED PRECURSOR NEOPLASMS	AML with mutated NPM1	Favorable	Favorable	Adverse	ACUTE MYELOID LEUKAEMIA (AML) AND RELATED PRECURSOR NEOPLASMS	AML with mutated NPM1	M5	AML with genetic abnormalities	49	0	Initial Acute Leukemia Diagnosis	Bone Marrow Aspirate	BM	y	y	n	y	y	n	2	Standard Chemotherapy|Bone Marrow Transplant	3	Busulfan, Fludarabine|7+3 (Cytarabine, Idarubicin)|HiDAC	3
14-00725	0	1814	Female	Female	White	2	7.44931	n	32	FALSE	TRUE	FALSE	None		n		y	n	n	n	n	n	n	n	ACUTE MYELOID LEUKAEMIA (AML) AND RELATED PRECURSOR NEOPLASMS	Acute myeloid leukaemia, NOS	Intermediate	Intermediate	Intermediate-II	ACUTE MYELOID LEUKAEMIA (AML) AND RELATED PRECURSOR NEOPLASMS	Acute myeloid leukaemia, NOS		AML not otherwise specified	32	0	Initial Acute Leukemia Diagnosis	Bone Marrow Aspirate	BM	y	y	n	y	y	n	2	Standard Chemotherapy|Bone Marrow Transplant	3	Bu/Cy/ATG|7+3 (Cytarabine, Idarubicin)|MEC (Cytarabine, Etoposide, Mitoxantrone)	3
14-00730	0	1817	Female	Female	HispNative	1	6.02905	n	40	FALSE	TRUE	FALSE	PML-RARA		n		y	n	n	n	n	n	n	n	ACUTE MYELOID LEUKAEMIA (AML) AND RELATED PRECURSOR NEOPLASMS	Acute promyelocytic leukaemia with t(15;17)(q22;q12); PML-RARA	Favorable	Favorable	Intermediate-II	ACUTE MYELOID LEUKAEMIA (AML) AND RELATED PRECURSOR NEOPLASMS	Acute promyelocytic leukaemia with t(15;17)(q22;q12); PML-RARA	M3	AML with genetic abnormalities	40	0	Initial Acute Leukemia Diagnosis	Bone Marrow Aspirate	BM	y	y	n	y	y	n	1	Standard Chemotherapy	1	ATRA, Arsenic Trioxide	2
14-00735	0	1818	Male	Male	Asian	4	8.32359	n	83	FALSE	FALSE	TRUE	None		n		y	n	n	n	y	y	n	n	ACUTE MYELOID LEUKAEMIA (AML) AND RELATED PRECURSOR NEOPLASMS	AML with mutated NPM1	Intermediate	Intermediate	Intermediate-I	ACUTE MYELOID LEUKAEMIA (AML) AND RELATED PRECURSOR NEOPLASMS	AML with mutated NPM1		AML with genetic abnormalities	83	1	Initial Acute Leukemia Diagnosis	Bone Marrow Aspirate	BM	y	y	n	y	y	n	1	Standard Chemotherapy	2	Azacitidine|Decitabine, Midostaurin	2
14-00739	1	1820	Male	Male	White	1	9.20708	n	39	FALSE	TRUE	FALSE	None		n		y	n	n	n	n	n	n	n	ACUTE MYELOID LEUKAEMIA (AML) AND RELATED PRECURSOR NEOPLASMS	Acute myeloid leukaemia, NOS	Adverse	Adverse	Adverse	ACUTE MYELOID LEUKAEMIA (AML) AND RELATED PRECURSOR NEOPLASMS	Acute myeloid leukaemia, NOS		AML not otherwise specified	39	0	Initial Acute Leukemia Diagnosis	Bone Marrow Aspirate	BM	y	y	y	y	y	y	2	Standard Chemotherapy|Intrathecal	4	5+2 (Cytarabine, Idarubicin)|7+3 (Cytarabine, Idarubicin)|MEC (Cytarabine, Etoposide, Mitoxantrone)|Methotrexate	3
14-00774	0	1843	Male	Male	White	4	8.49671	n	84	FALSE	TRUE	FALSE	None		n		y	n	n	n	n	n	n	n	ACUTE MYELOID LEUKAEMIA (AML) AND RELATED PRECURSOR NEOPLASMS	AML with minimal differentiation	Adverse	Adverse	Intermediate-I	ACUTE MYELOID LEUKAEMIA (AML) AND RELATED PRECURSOR NEOPLASMS	AML with minimal differentiation	M0	AML not otherwise specified	84	0	Initial Acute Leukemia Diagnosis	Bone Marrow Aspirate	BM	y	y	y	y	y	y	1	Standard Chemotherapy	1	Decitabine, Midostaurin	1
14-00781	1	1847	Male	Male	White	1	9.86636	n	71	FALSE	TRUE	FALSE	None		n		y	n	n	n	n	n	n	n	ACUTE MYELOID LEUKAEMIA (AML) AND RELATED PRECURSOR NEOPLASMS	Acute monoblastic and monocytic leukaemia	Adverse	Adverse	Adverse	ACUTE MYELOID LEUKAEMIA (AML) AND RELATED PRECURSOR NEOPLASMS	Acute monoblastic and monocytic leukaemia	M5	AML not otherwise specified	71	0	Initial Acute Leukemia Diagnosis	Bone Marrow Aspirate	BM	y	y	y	y	y	y	1	Standard Chemotherapy	2	7+3 (Cytarabine, Idarubicin)|MiDAC	2
14-00787	0	1848	Male	Male	White	1	7.07296	n	61	FALSE	TRUE	FALSE	None		n		y	n	n	n	n	n	n	n	ACUTE MYELOID LEUKAEMIA (AML) AND RELATED PRECURSOR NEOPLASMS	AML with mutated CEBPA	Intermediate	Intermediate	Favorable	ACUTE MYELOID LEUKAEMIA (AML) AND RELATED PRECURSOR NEOPLASMS	AML with mutated CEBPA	M1	AML with genetic abnormalities	61	0	Initial Acute Leukemia Diagnosis	Bone Marrow Aspirate	BM	y	y	y	y	y	y	2	Standard Chemotherapy|Bone Marrow Transplant	3	Fludarabine, Melphalan|7+3 (Cytarabine, Idarubicin)|MiDAC	3
14-00798	1	1852	Female	Female	White	1	9.99189	n	36	FALSE	TRUE	FALSE	CBFB-MYH11		n		y	n	n	n	n	n	n	n	ACUTE MYELOID LEUKAEMIA (AML) AND RELATED PRECURSOR NEOPLASMS	AML with inv(16)(p13.1q22) or t(16;16)(p13.1;q22); CBFB-MYH11	Favorable	Favorable	Favorable	ACUTE MYELOID LEUKAEMIA (AML) AND RELATED PRECURSOR NEOPLASMS	AML with inv(16)(p13.1q22) or t(16;16)(p13.1;q22); CBFB-MYH11	M4eo	AML with genetic abnormalities	36	0	Initial Acute Leukemia Diagnosis	Bone Marrow Aspirate	BM	y	y	y	y	y	y	1	Standard Chemotherapy	1	7+3 (Cytarabine, Idarubicin)	1
14-00817	0	1865	Male	Male	White	3	8.24562	n	53	FALSE	TRUE	FALSE	None		n		y	n	n	n	n	n	n	n	ACUTE MYELOID LEUKAEMIA (AML) AND RELATED PRECURSOR NEOPLASMS	Acute myelomonocytic leukaemia	Adverse	Adverse	Not Enough Information	ACUTE MYELOID LEUKAEMIA (AML) AND RELATED PRECURSOR NEOPLASMS	Acute myelomonocytic leukaemia	M4	AML not otherwise specified	53	0	Initial Acute Leukemia Diagnosis	Leukapheresis	PB	y	n	y	y	n	y	1	Standard Chemotherapy	1	7+3 (Cytarabine, Idarubicin)	1
14-00831	0	1866	Male	Male	HispNative	2	6.73698	n	26	FALSE	TRUE	FALSE	PML-RARA		n		y	n	n	n	n	n	n	n	ACUTE MYELOID LEUKAEMIA (AML) AND RELATED PRECURSOR NEOPLASMS	Acute promyelocytic leukaemia with t(15;17)(q22;q12); PML-RARA	Favorable	Favorable	Intermediate-II	ACUTE MYELOID LEUKAEMIA (AML) AND RELATED PRECURSOR NEOPLASMS	Acute promyelocytic leukaemia with t(15;17)(q22;q12); PML-RARA	M3	AML with genetic abnormalities	26	0	Initial Acute Leukemia Diagnosis	Bone Marrow Aspirate	BM	y	y	y	y	y	y	1	Standard Chemotherapy	1	ATRA, Arsenic Trioxide	2
14-00832	1	1868	Female	Female	White	1	8.96768	n	65	FALSE	TRUE	FALSE	Unknown		n		y	n	n	n	n	n	n	n	ACUTE MYELOID LEUKAEMIA (AML) AND RELATED PRECURSOR NEOPLASMS	AML with myelodysplasia-related changes	IntermediateOrAdverse	Intermediate	Intermediate-II	ACUTE MYELOID LEUKAEMIA (AML) AND RELATED PRECURSOR NEOPLASMS	AML with myelodysplasia-related changes		AML with myelodysplasia-related changes	65	0	Initial Acute Leukemia Diagnosis	Bone Marrow Aspirate	BM	y	y	y	y	y	y	2	Standard Chemotherapy|Bone Marrow Transplant	3	Fludarabine, Melphalan|7+3 (Cytarabine, Idarubicin)|MiDAC	3
14-00901	0	1870	Male	Male	White	1	8.11737	n	61	FALSE	TRUE	FALSE	None		n		y	n	n	n	n	n	n	n	ACUTE MYELOID LEUKAEMIA (AML) AND RELATED PRECURSOR NEOPLASMS	Acute myeloid leukaemia, NOS	Intermediate	Intermediate	Intermediate-II	ACUTE MYELOID LEUKAEMIA (AML) AND RELATED PRECURSOR NEOPLASMS	Acute myeloid leukaemia, NOS		AML not otherwise specified	61	0	Initial Acute Leukemia Diagnosis	Bone Marrow Aspirate	BM	y	y	y	y	y	y	1	Standard Chemotherapy	3	5+2 (Cytarabine, Idarubicin)|7+3 (Cytarabine, Idarubicin)|MiDAC	3
15-00014	0	1877	Female	Female	White	1	7.61203	n	77	FALSE	FALSE	TRUE	None		n		y	n	y	y	n	n	n	n	ACUTE MYELOID LEUKAEMIA (AML) AND RELATED PRECURSOR NEOPLASMS	AML with mutated NPM1	Intermediate	Intermediate	Adverse	ACUTE MYELOID LEUKAEMIA (AML) AND RELATED PRECURSOR NEOPLASMS	AML with mutated NPM1	M5	AML with genetic abnormalities	77	0	Initial Acute Leukemia Diagnosis	Bone Marrow Aspirate	BM	y	y	n	y	y	n	1	Standard Chemotherapy	2	Azacitidine|Decitabine	1
15-00024	1	1916	Female	Female	White	4	9.29907	n	75	FALSE	TRUE	FALSE	None		n		y	n	n	n	n	n	n	n	ACUTE MYELOID LEUKAEMIA (AML) AND RELATED PRECURSOR NEOPLASMS	Acute myelomonocytic leukaemia	Intermediate	Intermediate	Not Enough Information	ACUTE MYELOID LEUKAEMIA (AML) AND RELATED PRECURSOR NEOPLASMS	Acute myelomonocytic leukaemia	M4	AML not otherwise specified	75	0	Initial Acute Leukemia Diagnosis	Peripheral Blood	PB	y	y	n	y	y	n	1	Standard Chemotherapy	1	Decitabine, Midostaurin	1
15-00029	0	1919	Male	Male	White	2	8.44707	n	80	FALSE	TRUE	FALSE	None		n		y	n	n	n	n	n	n	n	ACUTE MYELOID LEUKAEMIA (AML) AND RELATED PRECURSOR NEOPLASMS	Acute myeloid leukaemia, NOS	Intermediate	Intermediate	Not Enough Information	ACUTE MYELOID LEUKAEMIA (AML) AND RELATED PRECURSOR NEOPLASMS	Acute myeloid leukaemia, NOS		AML not otherwise specified	80	0	Initial Acute Leukemia Diagnosis	Bone Marrow Aspirate	BM	y	y	n	y	y	n	1	Standard Chemotherapy	2	Decitabine, ABT-199|Hydroxyurea	2
15-00045	1	1925	Female	Female	White	2	8.91543	n	30	FALSE	TRUE	FALSE	CBFB-MYH11		n		y	n	n	n	n	n	n	n	ACUTE MYELOID LEUKAEMIA (AML) AND RELATED PRECURSOR NEOPLASMS	AML with inv(16)(p13.1q22) or t(16;16)(p13.1;q22); CBFB-MYH11	Favorable	Favorable	Favorable	ACUTE MYELOID LEUKAEMIA (AML) AND RELATED PRECURSOR NEOPLASMS	AML with inv(16)(p13.1q22) or t(16;16)(p13.1;q22); CBFB-MYH11	M4eo	AML with genetic abnormalities	30	0	Initial Acute Leukemia Diagnosis	Bone Marrow Aspirate	BM	y	y	y	y	y	y	1	Standard Chemotherapy	3	HiDAC|FLAG-IDA (Cytarabine, Filgrastim, Fludarabine, Idarubicin)|MEC (Cytarabine, Etoposide, Mitoxantrone)	3
15-00051	0	1929	Female	Female	White	1	8.43451	n	66	FALSE	FALSE	FALSE	Unknown		y	Breast Cancer	y	y	n	n	n	n	n	n	ACUTE MYELOID LEUKAEMIA (AML) AND RELATED PRECURSOR NEOPLASMS	Therapy-related myeloid neoplasms	Favorable	Favorable	Favorable	ACUTE MYELOID LEUKAEMIA (AML) AND RELATED PRECURSOR NEOPLASMS	Therapy-related myeloid neoplasms		Therapy-related myeloid neoplasms	66	0	Initial Acute Leukemia Diagnosis	Bone Marrow Aspirate	BM	y	y	y	y	y	y	2	Standard Chemotherapy|Bone Marrow Transplant	4	5+2 (Cytarabine, Idarubicin)|7+3 (Cytarabine, Idarubicin)|MiDAC|Bu/Flu/TBI (Busulfan, Fludarabine, Total Body Irradiation)	3
15-00073	0	1963	Male	Male	White	2	8.51646	n	81	FALSE	TRUE	FALSE	None		n		n	n	n	n	n	n	n	n	ACUTE MYELOID LEUKAEMIA (AML) AND RELATED PRECURSOR NEOPLASMS	Acute myeloid leukaemia, NOS	Adverse	Adverse	Not Enough Information	ACUTE MYELOID LEUKAEMIA (AML) AND RELATED PRECURSOR NEOPLASMS	Acute myeloid leukaemia, NOS		AML not otherwise specified	81	0	Initial Acute Leukemia Diagnosis	Peripheral Blood	PB	y	y	n	y	y	n	2	Supportive/Palliative Care|Targeted Therapy - Other	2	AG-221|Hydroxyurea	2
15-00075	0	1964	Male	Male	White	5	7.7305	n	80	FALSE	FALSE	TRUE	None		n		n	n	n	n	n	n	y	y	ACUTE MYELOID LEUKAEMIA (AML) AND RELATED PRECURSOR NEOPLASMS	AML with myelodysplasia-related changes	Adverse	Adverse	Adverse	ACUTE MYELOID LEUKAEMIA (AML) AND RELATED PRECURSOR NEOPLASMS	AML with myelodysplasia-related changes		AML with myelodysplasia-related changes	80	0	Initial Acute Leukemia Diagnosis	Bone Marrow Aspirate	BM	y	y	y	y	y	y	1	Targeted Therapy - Other	1	AG-221	1
15-00123	1	1969	Male	Male	White	2	9.22527	n	42	FALSE	TRUE	FALSE	Unknown		n		y	n	n	n	n	n	n	n	ACUTE MYELOID LEUKAEMIA (AML) AND RELATED PRECURSOR NEOPLASMS	AML with mutated NPM1	Intermediate	Intermediate	Intermediate-I	ACUTE MYELOID LEUKAEMIA (AML) AND RELATED PRECURSOR NEOPLASMS	AML with mutated NPM1		AML with genetic abnormalities	42	0	Initial Acute Leukemia Diagnosis	Peripheral Blood	PB	y	y	y	y	y	y	2	Standard Chemotherapy|Bone Marrow Transplant	3	Bu/Cy/ATG|7+3 (Cytarabine, Idarubicin)|HiDAC	3
15-00171	0	2002	Male	Male	White	5	8.48169	n	80	FALSE	FALSE	FALSE	None		y	Not specified	y	n	n	n	n	n	n	n	ACUTE MYELOID LEUKAEMIA (AML) AND RELATED PRECURSOR NEOPLASMS	AML with minimal differentiation	Adverse	Adverse	Intermediate-II	ACUTE MYELOID LEUKAEMIA (AML) AND RELATED PRECURSOR NEOPLASMS	AML with minimal differentiation	M0	AML not otherwise specified	80	0	Initial Acute Leukemia Diagnosis	Peripheral Blood	PB	y	y	y	y	y	y	3	Standard Chemotherapy|Targeted Therapy - Other|Targeted Therapy - Kinase Inhibitor(s)	3	Cytarabine|Decitabine|PF-04449913 (Hedgehog Inhibitor), LDAC	3
15-00175	0	1999	Male	Male	HispNative	1	8.04465	n	50	FALSE	FALSE	TRUE	None		n		y	n	y	y	n	n	n	n	ACUTE MYELOID LEUKAEMIA (AML) AND RELATED PRECURSOR NEOPLASMS	AML with myelodysplasia-related changes	Adverse	Adverse	Adverse	ACUTE MYELOID LEUKAEMIA (AML) AND RELATED PRECURSOR NEOPLASMS	AML with myelodysplasia-related changes		AML with myelodysplasia-related changes	50	0	Initial Acute Leukemia Diagnosis	Peripheral Blood	PB	y	y	y	y	y	y	1	Standard Chemotherapy	2	7+3 (Cytarabine, Idarubicin)|MEC (Cytarabine, Etoposide, Mitoxantrone)	2
15-00201	0	2016	Female	Female	White	5	8.21875	n	71	FALSE	TRUE	FALSE	None		n		y	n	n	n	n	n	n	n	ACUTE MYELOID LEUKAEMIA (AML) AND RELATED PRECURSOR NEOPLASMS	AML with mutated NPM1	Favorable	Favorable	Not Enough Information	ACUTE MYELOID LEUKAEMIA (AML) AND RELATED PRECURSOR NEOPLASMS	AML with mutated NPM1		AML with genetic abnormalities	71	0	Initial Acute Leukemia Diagnosis	Peripheral Blood	PB	y	n	n	y	n	n	2	Standard Chemotherapy|Targeted Therapy - Other	2	Azacitidine|Venetoclax (ABT-199), Azacitidine	2
15-00229	0	2024	Male	Male	White	1	6.12634	n	25	FALSE	TRUE	FALSE	PML-RARA		n		y	n	n	n	n	n	n	n	ACUTE MYELOID LEUKAEMIA (AML) AND RELATED PRECURSOR NEOPLASMS	Acute promyelocytic leukaemia with t(15;17)(q22;q12); PML-RARA	Favorable	Favorable	Adverse	ACUTE MYELOID LEUKAEMIA (AML) AND RELATED PRECURSOR NEOPLASMS	Acute promyelocytic leukaemia with t(15;17)(q22;q12); PML-RARA	M3	AML with genetic abnormalities	25	0	Initial Acute Leukemia Diagnosis	Bone Marrow Aspirate	BM	y	n	n	y	n	n	1	Standard Chemotherapy	1	APML4 Protocol (ATRA, Arsenic Trioxide, Idarubicin)	1
15-00237	0	2028	Female	Female	White	1	8.11702	n	29	FALSE	TRUE	FALSE	None		n		y	n	n	n	n	n	n	n	ACUTE MYELOID LEUKAEMIA (AML) AND RELATED PRECURSOR NEOPLASMS	Acute myeloid leukaemia, NOS	IntermediateOrAdverse	Intermediate	Not Enough Information	ACUTE MYELOID LEUKAEMIA (AML) AND RELATED PRECURSOR NEOPLASMS	Acute myeloid leukaemia, NOS		AML not otherwise specified	29	0	Initial Acute Leukemia Diagnosis	Bone Marrow Aspirate	BM	y	y	y	y	y	y	2	Standard Chemotherapy|Bone Marrow Transplant	4	7+3 (Cytarabine, Idarubicin)|HiDAC|Busulfan, Cyclophosphamide|Transplant	3
15-00246	0	2032	Male	Male	White	2	6.88559	n	65	FALSE	TRUE	FALSE	None		n		y	n	n	n	n	n	n	n	ACUTE MYELOID LEUKAEMIA (AML) AND RELATED PRECURSOR NEOPLASMS	AML with mutated NPM1	Favorable	Favorable	Not Enough Information	ACUTE MYELOID LEUKAEMIA (AML) AND RELATED PRECURSOR NEOPLASMS	AML with mutated NPM1		AML with genetic abnormalities	65	0	Initial Acute Leukemia Diagnosis	Bone Marrow Aspirate	BM	y	y	n	y	y	n	1	Standard Chemotherapy	1	Decitabine	1
15-00248	0	2033	Male	Male	HispNative	2	7.52809	n	61	FALSE	TRUE	FALSE	None		n		y	n	n	n	n	n	n	n	ACUTE MYELOID LEUKAEMIA (AML) AND RELATED PRECURSOR NEOPLASMS	AML with mutated CEBPA	Adverse	Adverse	Favorable	ACUTE MYELOID LEUKAEMIA (AML) AND RELATED PRECURSOR NEOPLASMS	AML with mutated CEBPA		AML with genetic abnormalities	61	0	Initial Acute Leukemia Diagnosis	Bone Marrow Aspirate	BM	y	y	y	y	y	y	1	Standard Chemotherapy	3	7+3 (Cytarabine, Idarubicin)|HiDAC|Azacitidine	3
15-00261	1	2052	Female	Female	White	1	8.87371	n	43	FALSE	TRUE	FALSE	None		n		y	n	n	n	n	n	n	n	ACUTE MYELOID LEUKAEMIA (AML) AND RELATED PRECURSOR NEOPLASMS	Acute myelomonocytic leukaemia	Adverse	Adverse	Intermediate-I	ACUTE MYELOID LEUKAEMIA (AML) AND RELATED PRECURSOR NEOPLASMS	Acute myelomonocytic leukaemia	M4	AML not otherwise specified	43	0	Initial Acute Leukemia Diagnosis	Bone Marrow Aspirate	BM	y	y	y	y	y	y	2	Standard Chemotherapy|Supportive/Palliative Care	3	7+3 (Cytarabine, Idarubicin)|Cytarabine|MEC (Cytarabine, Etoposide, Mitoxantrone)	3
15-00269	0	2053	Male	Male	White	2	8.70283	n	59	FALSE	TRUE	FALSE	None		n		y	n	n	n	n	n	n	n	ACUTE MYELOID LEUKAEMIA (AML) AND RELATED PRECURSOR NEOPLASMS	AML with mutated NPM1	Favorable	Favorable	Favorable	ACUTE MYELOID LEUKAEMIA (AML) AND RELATED PRECURSOR NEOPLASMS	AML with mutated NPM1		AML with genetic abnormalities	59	0	Initial Acute Leukemia Diagnosis	Peripheral Blood	PB	y	y	y	y	y	y	1	Standard Chemotherapy	2	7+3 (Cytarabine, Idarubicin)|HiDAC	2
15-00276	1	2059	Male	Male	White	1	9.77893	n	60	FALSE	TRUE	FALSE	None		n		y	n	n	n	n	n	n	n	ACUTE MYELOID LEUKAEMIA (AML) AND RELATED PRECURSOR NEOPLASMS	AML with mutated NPM1	Favorable	Favorable	Favorable	ACUTE MYELOID LEUKAEMIA (AML) AND RELATED PRECURSOR NEOPLASMS	AML with mutated NPM1	M4	AML with genetic abnormalities	60	0	Initial Acute Leukemia Diagnosis	Peripheral Blood	PB	y	y	y	y	y	y	2	Standard Chemotherapy|Other	3	FLAG-IDA (Cytarabine, Filgrastim, Fludarabine, Idarubicin)|Azacitidine|SWOG S1203 (7+3 +/- Vorinostat)	3
15-00279	1	2087	Female	Female	White	3	10.8905	n	48	FALSE	TRUE	FALSE	None		n		y	n	n	n	n	n	n	n	ACUTE MYELOID LEUKAEMIA (AML) AND RELATED PRECURSOR NEOPLASMS	AML with mutated NPM1	Intermediate	Intermediate	Intermediate-I	ACUTE MYELOID LEUKAEMIA (AML) AND RELATED PRECURSOR NEOPLASMS	AML with mutated NPM1	M5b	AML with genetic abnormalities	48	0	Initial Acute Leukemia Diagnosis	Peripheral Blood	PB	y	y	y	y	y	y	3	Standard Chemotherapy|Bone Marrow Transplant|Intrathecal	4	7+3 (Cytarabine, Idarubicin)|HiDAC|Cytarabine|TBI, VP-16	4
15-00296	1	2079	Female	Female	White	1	8.80497	n	16	FALSE	TRUE	FALSE	MLLT3-KMT2A		n		y	n	n	n	n	n	n	n	ACUTE MYELOID LEUKAEMIA (AML) AND RELATED PRECURSOR NEOPLASMS	AML with t(9;11)(p22;q23); MLLT3-MLL	Adverse	Adverse	Adverse	ACUTE MYELOID LEUKAEMIA (AML) AND RELATED PRECURSOR NEOPLASMS	AML with t(9;11)(p22;q23); MLLT3-MLL	M5	AML with genetic abnormalities	16	0	Initial Acute Leukemia Diagnosis	Bone Marrow Aspirate	BM	y	y	y	y	y	y	1	Standard Chemotherapy	1	COG-AAML1031 (IT/IV Cytarabine, Daunorubicin, Etoposide, Mitoxantrone +/- Bortezomib or Sorafenib)	1
15-00300	0	2067	Male	Male	White	5	8.21744	n	76	FALSE	TRUE	FALSE	None		n		n	n	n	n	n	n	n	n	ACUTE MYELOID LEUKAEMIA (AML) AND RELATED PRECURSOR NEOPLASMS	AML with myelodysplasia-related changes	Adverse	Adverse	Adverse	ACUTE MYELOID LEUKAEMIA (AML) AND RELATED PRECURSOR NEOPLASMS	AML with myelodysplasia-related changes		AML with myelodysplasia-related changes	76	1	Initial Acute Leukemia Diagnosis	Bone Marrow Aspirate	BM	y	y	y	y	y	y	0		0		0
15-00302	0	2068	Female	Female	White	3	8.20502	n	65	FALSE	TRUE	FALSE	Unknown		n		y	n	n	n	n	n	n	n	ACUTE MYELOID LEUKAEMIA (AML) AND RELATED PRECURSOR NEOPLASMS	AML with mutated NPM1	Favorable	Favorable	Not Enough Information	ACUTE MYELOID LEUKAEMIA (AML) AND RELATED PRECURSOR NEOPLASMS	AML with mutated NPM1		AML with genetic abnormalities	65	0	Initial Acute Leukemia Diagnosis	Peripheral Blood	PB	y	y	y	y	y	y	1	Standard Chemotherapy	1	7+3 (Cytarabine, Idarubicin)	1
15-00303	1	2069	Male	Male	White	1	9.62573	n	64	FALSE	TRUE	FALSE	CBFB-MYH11		n		y	n	n	n	n	n	n	n	ACUTE MYELOID LEUKAEMIA (AML) AND RELATED PRECURSOR NEOPLASMS	AML with inv(16)(p13.1q22) or t(16;16)(p13.1;q22); CBFB-MYH11	Favorable	Favorable	Favorable	ACUTE MYELOID LEUKAEMIA (AML) AND RELATED PRECURSOR NEOPLASMS	AML with inv(16)(p13.1q22) or t(16;16)(p13.1;q22); CBFB-MYH11	M4eo	AML with genetic abnormalities	64	0	Initial Acute Leukemia Diagnosis	Peripheral Blood	PB	y	y	n	y	y	n	1	Standard Chemotherapy	2	7+3 (Cytarabine, Idarubicin)|FLAG-IDA (Cytarabine, Filgrastim, Fludarabine, Idarubicin)	2
15-00320	1	2084	Female	Female	White	2	9.09587	n	57	FALSE	TRUE	FALSE	None		n		y	n	n	n	n	n	n	n	ACUTE MYELOID LEUKAEMIA (AML) AND RELATED PRECURSOR NEOPLASMS	AML with mutated NPM1	FavorableOrIntermediate	Intermediate	Intermediate-I	ACUTE MYELOID LEUKAEMIA (AML) AND RELATED PRECURSOR NEOPLASMS	AML with mutated NPM1		AML with genetic abnormalities	57	0	Initial Acute Leukemia Diagnosis	Bone Marrow Aspirate	BM	y	y	n	y	y	n	1	Standard Chemotherapy	1	7+3 (Cytarabine, Idarubicin) plus Crenolanib	1
15-00331	1	2091	Male	Male	White	5	9.17594	n	60	FALSE	TRUE	FALSE	CBFB-MYH11		n		y	n	n	n	n	n	n	n	ACUTE MYELOID LEUKAEMIA (AML) AND RELATED PRECURSOR NEOPLASMS	AML with inv(16)(p13.1q22) or t(16;16)(p13.1;q22); CBFB-MYH11	Favorable	Favorable	Favorable	ACUTE MYELOID LEUKAEMIA (AML) AND RELATED PRECURSOR NEOPLASMS	AML with inv(16)(p13.1q22) or t(16;16)(p13.1;q22); CBFB-MYH11	M4eo	AML with genetic abnormalities	60	0	Initial Acute Leukemia Diagnosis	Bone Marrow Aspirate	BM	y	y	n	y	y	n	2	Standard Chemotherapy|Bone Marrow Transplant	3	HiDAC|7+3 (Cytarabine, Idarubicin) plus Sorafenib|Fludarabine, Cyclophosphamide, Thiotepa, TBI	3
15-00338	1	2094	Female	Female	White	2	9.35176	n	42	FALSE	TRUE	FALSE	PML-RARA		n		y	n	n	n	n	n	n	n	ACUTE MYELOID LEUKAEMIA (AML) AND RELATED PRECURSOR NEOPLASMS	Acute promyelocytic leukaemia with t(15;17)(q22;q12); PML-RARA	Favorable	Favorable	Intermediate-II	ACUTE MYELOID LEUKAEMIA (AML) AND RELATED PRECURSOR NEOPLASMS	Acute promyelocytic leukaemia with t(15;17)(q22;q12); PML-RARA	M3	AML with genetic abnormalities	42	0	Initial Acute Leukemia Diagnosis	Bone Marrow Aspirate	BM	y	y	y	y	y	y	3	Standard Chemotherapy|Targeted Therapy - Other|Intrathecal	3	ATRA, Arsenic Trioxide|ATRA, 6-MP, Methotrexate|Methotrexate	3
15-00353	0	2104	Male	Male	White	5	8.34367	n	60	FALSE	FALSE	TRUE	None		n		y	n	n	n	n	n	y	n	ACUTE MYELOID LEUKAEMIA (AML) AND RELATED PRECURSOR NEOPLASMS	Acute megakaryoblastic leukaemia	Intermediate	Intermediate	Intermediate-II	ACUTE MYELOID LEUKAEMIA (AML) AND RELATED PRECURSOR NEOPLASMS	Acute megakaryoblastic leukaemia	M7	AML not otherwise specified	60	0	Initial Acute Leukemia Diagnosis	Peripheral Blood	PB	y	y	n	y	y	n	1	Standard Chemotherapy	1	Azacitidine	1
15-00377	0	2116	Female	Female	White	1	7.48285	n	10	FALSE	TRUE	FALSE	None		n		y	n	n	n	n	n	n	n	ACUTE MYELOID LEUKAEMIA (AML) AND RELATED PRECURSOR NEOPLASMS	AML with mutated CEBPA	Intermediate	Intermediate	Favorable	ACUTE MYELOID LEUKAEMIA (AML) AND RELATED PRECURSOR NEOPLASMS	AML with mutated CEBPA		AML with genetic abnormalities	10	0	Initial Acute Leukemia Diagnosis	Bone Marrow Aspirate	BM	y	y	y	y	y	y	1	Standard Chemotherapy	3	COG-AAML1031 (IT/IV Cytarabine, Daunorubicin, Etoposide, Mitoxantrone +/- Bortezomib or Sorafenib)|ADE (Cytarabine, Daunorubicin & Etoposide)|FLAG (Fludarabine, High-dose Cytarabine, G-CSF)	2
15-00383	1	2127	Male	Male	Black	2	8.85999	n	63	FALSE	FALSE	TRUE	None		n		n	n	n	n	n	n	y	y	ACUTE MYELOID LEUKAEMIA (AML) AND RELATED PRECURSOR NEOPLASMS	AML with mutated NPM1	Intermediate	Intermediate	Intermediate-I	ACUTE MYELOID LEUKAEMIA (AML) AND RELATED PRECURSOR NEOPLASMS	AML with mutated NPM1		AML with genetic abnormalities	63	0	Initial Acute Leukemia Diagnosis	Bone Marrow Aspirate	BM	y	y	y	y	y	y	1	Supportive/Palliative Care	2	Ruxolitinib|Hydroxyurea	1
15-00395	1	2119	Male	Male	White	1	9.54005	n	76	FALSE	TRUE	FALSE	None		n		y	n	n	n	n	n	n	n	ACUTE MYELOID LEUKAEMIA (AML) AND RELATED PRECURSOR NEOPLASMS	AML with myelodysplasia-related changes	Adverse	Adverse	Intermediate-II	ACUTE MYELOID LEUKAEMIA (AML) AND RELATED PRECURSOR NEOPLASMS	AML with myelodysplasia-related changes	M0	AML with myelodysplasia-related changes	76	0	Initial Acute Leukemia Diagnosis	Bone Marrow Aspirate	BM	y	y	n	y	y	n	1	Standard Chemotherapy	3	CPX-351 (Liposomal Cytarabine + Daunorubicin)|Decitabine|Incyte trial (azacitidine and JAK 1 inhibitor)	2
15-00417	1	2135	Male	Male	White	2	9.18402	n	44	FALSE	FALSE	TRUE	None		n		n	n	y	y	n	n	n	n	ACUTE MYELOID LEUKAEMIA (AML) AND RELATED PRECURSOR NEOPLASMS	AML with myelodysplasia-related changes	Adverse	Adverse	Intermediate-II	ACUTE MYELOID LEUKAEMIA (AML) AND RELATED PRECURSOR NEOPLASMS	AML with myelodysplasia-related changes		AML with myelodysplasia-related changes	44	0	Initial Acute Leukemia Diagnosis	Bone Marrow Aspirate	BM	y	y	y	y	y	y	0		0		0
15-00464	0	2147	Male	Male	White	2	7.86871	n	71	FALSE	TRUE	FALSE	None		n		n	n	n	n	n	n	n	n	ACUTE MYELOID LEUKAEMIA (AML) AND RELATED PRECURSOR NEOPLASMS	Acute myeloid leukaemia, NOS	Adverse	Adverse	Intermediate-II	ACUTE MYELOID LEUKAEMIA (AML) AND RELATED PRECURSOR NEOPLASMS	Acute myeloid leukaemia, NOS		AML not otherwise specified	71	0	Initial Acute Leukemia Diagnosis	Bone Marrow Aspirate	BM	y	y	y	y	y	y	1	Supportive/Palliative Care	1	Azacitidine	1
15-00470	0	2144	Male	Male	HispNative	1	7.2716	n	32	FALSE	TRUE	FALSE	PML-RARA		n		y	n	n	n	n	n	n	n	ACUTE MYELOID LEUKAEMIA (AML) AND RELATED PRECURSOR NEOPLASMS	Acute promyelocytic leukaemia with t(15;17)(q22;q12); PML-RARA	Favorable	Favorable	Intermediate-II	ACUTE MYELOID LEUKAEMIA (AML) AND RELATED PRECURSOR NEOPLASMS	Acute promyelocytic leukaemia with t(15;17)(q22;q12); PML-RARA	M3	AML with genetic abnormalities	32	0	Initial Acute Leukemia Diagnosis	Bone Marrow Aspirate	BM	y	y	y	y	y	y	2	Standard Chemotherapy|Targeted Therapy - Other	1	ATRA, Arsenic Trioxide	2
15-00471	0	2142	Male	Male	White	3	8.06618	y	69	FALSE	TRUE	FALSE	Unknown		n		y	n	n	n	n	n	n	n	ACUTE MYELOID LEUKAEMIA (AML) AND RELATED PRECURSOR NEOPLASMS	AML with mutated CEBPA	Favorable	Favorable	Not Enough Information	ACUTE MYELOID LEUKAEMIA (AML) AND RELATED PRECURSOR NEOPLASMS	AML with mutated CEBPA		AML with genetic abnormalities	69	0	Initial Acute Leukemia Diagnosis	Peripheral Blood	PB	y	y	y	y	y	y	1	Standard Chemotherapy	1	Azacitidine	1
15-00479	1	2167	Male	Male	White	5	9.38202	n	65	FALSE	TRUE	FALSE	None		n		y	n	n	n	n	n	n	n	ACUTE MYELOID LEUKAEMIA (AML) AND RELATED PRECURSOR NEOPLASMS	AML with myelodysplasia-related changes	Adverse	Adverse	Not Enough Information	ACUTE MYELOID LEUKAEMIA (AML) AND RELATED PRECURSOR NEOPLASMS	AML with myelodysplasia-related changes		AML with myelodysplasia-related changes	65	0	Initial Acute Leukemia Diagnosis	Peripheral Blood	PB	y	y	n	y	y	n	3	Standard Chemotherapy|Bone Marrow Transplant|Targeted Therapy - Other	4	7+3 (Cytarabine, Idarubicin)|Azacitidine|Fludarabine, Cyclophosphamide, TBI |Venetoclax (ABT-199)	4
15-00491	1	2172	Male	Male	White	1	9.86351	n	83	FALSE	FALSE	FALSE	Unknown		y	Prostate Cancer	y	y	n	n	n	n	n	n	ACUTE MYELOID LEUKAEMIA (AML) AND RELATED PRECURSOR NEOPLASMS	Therapy-related myeloid neoplasms	Intermediate	Intermediate	Not Enough Information	ACUTE MYELOID LEUKAEMIA (AML) AND RELATED PRECURSOR NEOPLASMS	Therapy-related myeloid neoplasms		Therapy-related myeloid neoplasms	83	0	Initial Acute Leukemia Diagnosis	Peripheral Blood	PB	y	y	n	y	y	n	0		0		0
15-00525	0	2192	Female	Female	Black	1	8.29067	n	36	FALSE	TRUE	FALSE	PML-RARA		n		y	n	n	n	n	n	n	n	ACUTE MYELOID LEUKAEMIA (AML) AND RELATED PRECURSOR NEOPLASMS	Acute promyelocytic leukaemia with t(15;17)(q22;q12); PML-RARA	Favorable	Favorable	Intermediate-II	ACUTE MYELOID LEUKAEMIA (AML) AND RELATED PRECURSOR NEOPLASMS	Acute promyelocytic leukaemia with t(15;17)(q22;q12); PML-RARA	M3	AML with genetic abnormalities	36	0	Initial Acute Leukemia Diagnosis	Bone Marrow Aspirate	BM	y	y	n	y	y	n	2	Standard Chemotherapy|Targeted Therapy - Other	2	ATRA, Arsenic Trioxide|APML4 Protocol (ATRA, Arsenic Trioxide, Idarubicin)	2
15-00534	0	2195	Male	Male	White	5	8.19645	n	87	FALSE	FALSE	TRUE	None		n		y	n	n	n	n	n	y	y	ACUTE MYELOID LEUKAEMIA (AML) AND RELATED PRECURSOR NEOPLASMS	AML with mutated CEBPA	Adverse	Adverse	Intermediate-II	ACUTE MYELOID LEUKAEMIA (AML) AND RELATED PRECURSOR NEOPLASMS	AML with mutated CEBPA		AML with genetic abnormalities	87	0	Initial Acute Leukemia Diagnosis	Bone Marrow Aspirate	BM	y	y	y	y	y	y	2	Standard Chemotherapy|Targeted Therapy - Other	2	AG-120|Decitabine	2
15-00556	1	2202	Male	Male	White	1	9.16317	n	10	FALSE	TRUE	FALSE	None		n		y	n	n	n	n	n	n	n	ACUTE MYELOID LEUKAEMIA (AML) AND RELATED PRECURSOR NEOPLASMS	AML with mutated CEBPA	IntermediateOrAdverse	Intermediate	Not Enough Information	ACUTE MYELOID LEUKAEMIA (AML) AND RELATED PRECURSOR NEOPLASMS	AML with mutated CEBPA		AML with genetic abnormalities	10	0	Initial Acute Leukemia Diagnosis	Peripheral Blood	PB	y	y	y	y	y	y	3	Standard Chemotherapy|Intrathecal|Other	3	COG-AAML1031 (IT/IV Cytarabine, Daunorubicin, Etoposide, Mitoxantrone +/- Bortezomib or Sorafenib)|Cytarabine|MiDAC	2
15-00563	1	2204	Female	Female	White	1	9.28176	n	2	FALSE	TRUE	FALSE	None		n		y	n	n	n	n	n	n	n	ACUTE MYELOID LEUKAEMIA (AML) AND RELATED PRECURSOR NEOPLASMS	AML without maturation	Adverse	Adverse	Adverse	ACUTE MYELOID LEUKAEMIA (AML) AND RELATED PRECURSOR NEOPLASMS	AML without maturation	M1	AML not otherwise specified	2	0	Initial Acute Leukemia Diagnosis	Bone Marrow Aspirate	BM	y	y	y	y	y	y	3	Standard Chemotherapy|Bone Marrow Transplant|Intrathecal	4	COG-AAML1031 (IT/IV Cytarabine, Daunorubicin, Etoposide, Mitoxantrone +/- Bortezomib or Sorafenib)|Cytarabine|FLAG (Fludarabine, High-dose Cytarabine, G-CSF)|Busulfan, Cyclophosphamide	3
15-00572	0	2213	Male	Male	White	3	8.69498	n	61	FALSE	TRUE	FALSE	None		n		y	n	n	n	n	n	n	n	ACUTE MYELOID LEUKAEMIA (AML) AND RELATED PRECURSOR NEOPLASMS	AML with maturation	Adverse	Adverse	Not Enough Information	ACUTE MYELOID LEUKAEMIA (AML) AND RELATED PRECURSOR NEOPLASMS	AML with maturation	M2	AML not otherwise specified	61	0	Initial Acute Leukemia Diagnosis	Bone Marrow Aspirate	BM	y	y	n	y	y	n	1	Standard Chemotherapy	1	7+3 (Cytarabine, Idarubicin)	1
15-00578	1	2214	Female	Female	White	1	8.88868	n	62	FALSE	TRUE	FALSE	None		n		y	n	n	n	n	n	n	n	ACUTE MYELOID LEUKAEMIA (AML) AND RELATED PRECURSOR NEOPLASMS	AML with myelodysplasia-related changes	Adverse	Adverse	Adverse	ACUTE MYELOID LEUKAEMIA (AML) AND RELATED PRECURSOR NEOPLASMS	AML with myelodysplasia-related changes	M5	AML with myelodysplasia-related changes	62	0	Initial Acute Leukemia Diagnosis	Bone Marrow Aspirate	BM	y	y	y	y	y	y	3	Standard Chemotherapy|Bone Marrow Transplant|Other	4	3+7 (Cytarabine, Daunorubicin)|MiDAC|Hydroxyurea|Fludarabine, Melphalan, TBI, ATG	4
15-00593	0	2225	Female	Female	White	3	8.11099	n	71	FALSE	FALSE	FALSE	None		y	Follicular lymphoma	y	n	n	n	n	n	n	n	ACUTE MYELOID LEUKAEMIA (AML) AND RELATED PRECURSOR NEOPLASMS	Therapy-related myeloid neoplasms	Intermediate	Intermediate	Intermediate-II	ACUTE MYELOID LEUKAEMIA (AML) AND RELATED PRECURSOR NEOPLASMS	Therapy-related myeloid neoplasms		Therapy-related myeloid neoplasms	71	0	Initial Acute Leukemia Diagnosis	Peripheral Blood	PB	y	y	y	y	y	y	2	Standard Chemotherapy|Supportive/Palliative Care	5	7+3 (Cytarabine, Idarubicin)|Azacitidine|CLAG-M (Cladribine, Cytarabine, Mitoxantrone, Filgrastim)|Hydroxyurea|Mitoxantrone	4
15-00595	0	2226	Male	Male	White	2	6.94138	n	55	FALSE	TRUE	FALSE	None		n		y	n	n	n	n	n	n	n	ACUTE MYELOID LEUKAEMIA (AML) AND RELATED PRECURSOR NEOPLASMS	AML without maturation	Intermediate	Intermediate	Adverse	ACUTE MYELOID LEUKAEMIA (AML) AND RELATED PRECURSOR NEOPLASMS	AML without maturation	M1	AML not otherwise specified	55	0	Initial Acute Leukemia Diagnosis	Bone Marrow Aspirate	BM	y	y	n	y	y	n	1	Standard Chemotherapy	1	7+3 (Cytarabine, Idarubicin)	1
15-00608	0	2232	Female	Female	White	5	8.64331	n	61	FALSE	FALSE	TRUE	None		n		y	n	y	y	n	n	n	n	ACUTE MYELOID LEUKAEMIA (AML) AND RELATED PRECURSOR NEOPLASMS	AML with myelodysplasia-related changes	Adverse	Adverse	Not Enough Information	ACUTE MYELOID LEUKAEMIA (AML) AND RELATED PRECURSOR NEOPLASMS	AML with myelodysplasia-related changes		AML with myelodysplasia-related changes	61	0	Initial Acute Leukemia Diagnosis	Peripheral Blood	PB	y	y	y	y	y	y	2	Standard Chemotherapy|Bone Marrow Transplant	2	Cyclophosphamide, Fludarabine, TBI|7+3 (Cytarabine, Idarubicin) plus Sorafenib	2
15-00610	0	2233	Female	Female	White	5	8.60389	n	42	FALSE	TRUE	FALSE	None		n		y	n	n	n	n	n	n	n	ACUTE MYELOID LEUKAEMIA (AML) AND RELATED PRECURSOR NEOPLASMS	Acute monoblastic and monocytic leukaemia	Adverse	Adverse	Intermediate-I	ACUTE MYELOID LEUKAEMIA (AML) AND RELATED PRECURSOR NEOPLASMS	Acute monoblastic and monocytic leukaemia	M5	AML not otherwise specified	42	0	Initial Acute Leukemia Diagnosis	Bone Marrow Aspirate	BM	y	y	y	y	y	y	2	Standard Chemotherapy|Bone Marrow Transplant	4	HiDAC|GCLAC (GCSF, Clofarabine & Cytarabine)|7+3 (Cytarabine, Idarubicin) plus Sorafenib|Fludarabine, Cyclophosphamide, TBI	3
15-00614	0	2234	Male	Male	White	1	8.07343	n	51	FALSE	TRUE	FALSE	None		n		y	n	n	n	n	n	n	n	ACUTE MYELOID LEUKAEMIA (AML) AND RELATED PRECURSOR NEOPLASMS	AML with myelodysplasia-related changes	Adverse	Adverse	Adverse	ACUTE MYELOID LEUKAEMIA (AML) AND RELATED PRECURSOR NEOPLASMS	AML with myelodysplasia-related changes	M0	AML with myelodysplasia-related changes	51	0	Initial Acute Leukemia Diagnosis	Bone Marrow Aspirate	BM	y	y	y	y	y	y	2	Standard Chemotherapy|Bone Marrow Transplant	3	HiDAC|SWOG S1203 (7+3 +/- Vorinostat)|Bu/Cy/TBI	4
15-00615	1	2235	Female	Female	Asian	3	9.0885	n	24	FALSE	TRUE	FALSE	None		n		y	n	n	n	n	n	n	n	ACUTE MYELOID LEUKAEMIA (AML) AND RELATED PRECURSOR NEOPLASMS	AML with mutated CEBPA	Adverse	Adverse	Intermediate-I	ACUTE MYELOID LEUKAEMIA (AML) AND RELATED PRECURSOR NEOPLASMS	AML with mutated CEBPA		AML with genetic abnormalities	24	0	Initial Acute Leukemia Diagnosis	Leukapheresis	PB	y	y	y	y	y	y	2	Standard Chemotherapy|Bone Marrow Transplant	6	Busulfan, Fludarabine|7+3 (Cytarabine, Idarubicin)|HiDAC|CLAG (Cladribine, Cytarabine, Filgrastim)|Azacitidine|CLAG-M (Cladribine, Cytarabine, Mitoxantrone, Filgrastim)	5
15-00616	0	2236	Female	Female	White	1	7.9187	n	68	FALSE	TRUE	FALSE	None		n		y	n	n	n	n	n	n	n	ACUTE MYELOID LEUKAEMIA (AML) AND RELATED PRECURSOR NEOPLASMS	AML with myelodysplasia-related changes	Adverse	Adverse	Adverse	ACUTE MYELOID LEUKAEMIA (AML) AND RELATED PRECURSOR NEOPLASMS	AML with myelodysplasia-related changes		AML with myelodysplasia-related changes	68	0	Initial Acute Leukemia Diagnosis	Peripheral Blood	PB	y	y	y	y	y	y	2	Standard Chemotherapy|Bone Marrow Transplant	3	Fludarabine, Melphalan|3+7 (Cytarabine, Daunorubicin)|MiDAC	3
15-00626	1	2239	Male	Male	White	5	9.01859	n	77	FALSE	FALSE	TRUE	None		n		y	n	y	y	n	n	n	n	ACUTE MYELOID LEUKAEMIA (AML) AND RELATED PRECURSOR NEOPLASMS	AML with mutated CEBPA	Adverse	Adverse	Intermediate-II	ACUTE MYELOID LEUKAEMIA (AML) AND RELATED PRECURSOR NEOPLASMS	AML with mutated CEBPA		AML with genetic abnormalities	77	0	Initial Acute Leukemia Diagnosis	Peripheral Blood	PB	y	y	n	y	y	n	2	Standard Chemotherapy|Targeted Therapy - Other	3	AG-221|Azacitidine|Decitabine	3
15-00633	1	2241	Female	Female	White	3	10.411	n	52	FALSE	FALSE	FALSE	MLLT3-KMT2A		y	Breast Cancer	y	n	n	n	n	n	n	n	ACUTE MYELOID LEUKAEMIA (AML) AND RELATED PRECURSOR NEOPLASMS	Therapy-related myeloid neoplasms	Adverse	Adverse	Intermediate-II	ACUTE MYELOID LEUKAEMIA (AML) AND RELATED PRECURSOR NEOPLASMS	Therapy-related myeloid neoplasms		Therapy-related myeloid neoplasms	52	0	Initial Acute Leukemia Diagnosis	Bone Marrow Aspirate	BM	y	y	y	y	y	y	2	Standard Chemotherapy|Bone Marrow Transplant	3	7+3 (Cytarabine, Idarubicin)|HiDAC|Fludarabine, Melphalan, ATG, Methotrexate	3
15-00650	1	2251	Male	Male	White	1	8.73913	n	85	FALSE	FALSE	TRUE	None		n		y	n	n	n	y	y	n	n	ACUTE MYELOID LEUKAEMIA (AML) AND RELATED PRECURSOR NEOPLASMS	Acute myelomonocytic leukaemia	Intermediate	Intermediate	Intermediate-II	ACUTE MYELOID LEUKAEMIA (AML) AND RELATED PRECURSOR NEOPLASMS	Acute myelomonocytic leukaemia	M4	AML not otherwise specified	85	0	Initial Acute Leukemia Diagnosis	Bone Marrow Aspirate	BM	y	y	y	y	y	y	1	Standard Chemotherapy	1	Azacitidine	1
15-00653	1	2254	Female	Female	White	2	9.37666	n	52	FALSE	TRUE	FALSE	None		n		y	n	n	n	n	n	n	n	ACUTE MYELOID LEUKAEMIA (AML) AND RELATED PRECURSOR NEOPLASMS	Acute myeloid leukaemia, NOS	Favorable	Favorable	Favorable	ACUTE MYELOID LEUKAEMIA (AML) AND RELATED PRECURSOR NEOPLASMS	Acute myeloid leukaemia, NOS	M1	AML not otherwise specified	52	0	Initial Acute Leukemia Diagnosis	Peripheral Blood	PB	y	y	y	y	y	y	1	Standard Chemotherapy	3	7+3 (Cytarabine, Idarubicin)|HiDAC|MEC (Cytarabine, Etoposide, Mitoxantrone)	3
15-00670	0	2265	Male	Male	White	1	6.52516	n	61	FALSE	TRUE	FALSE	None		n		y	n	n	n	n	n	n	n	ACUTE MYELOID LEUKAEMIA (AML) AND RELATED PRECURSOR NEOPLASMS	Acute myeloid leukaemia, NOS	IntermediateOrAdverse	Intermediate	Intermediate-I	ACUTE MYELOID LEUKAEMIA (AML) AND RELATED PRECURSOR NEOPLASMS	Acute myeloid leukaemia, NOS		AML not otherwise specified	61	0	Initial Acute Leukemia Diagnosis	Peripheral Blood	PB	y	y	y	y	y	y	2	Standard Chemotherapy|Bone Marrow Transplant	4	Fludarabine, Melphalan|3+7 (Cytarabine, Daunorubicin)|MiDAC|Hydroxyurea	4
15-00674	1	2269	Female	Female	White	5	9.77719	n	54	FALSE	TRUE	FALSE	None		n		y	n	n	n	n	n	n	n	ACUTE MYELOID LEUKAEMIA (AML) AND RELATED PRECURSOR NEOPLASMS	AML with myelodysplasia-related changes	Adverse	Adverse	Adverse	ACUTE MYELOID LEUKAEMIA (AML) AND RELATED PRECURSOR NEOPLASMS	AML with myelodysplasia-related changes		AML with myelodysplasia-related changes	54	0	Initial Acute Leukemia Diagnosis	Bone Marrow Aspirate	BM	y	y	n	y	y	n	1	Standard Chemotherapy	1	7+3 (Cytarabine, Idarubicin) plus Sorafenib	1
15-00680	1	2272	Male	Male	White	1	9.96445	n	68	FALSE	TRUE	FALSE	None		n		y	n	n	n	n	n	n	n	ACUTE MYELOID LEUKAEMIA (AML) AND RELATED PRECURSOR NEOPLASMS	AML with mutated NPM1	FavorableOrIntermediate	Intermediate	Intermediate-I	ACUTE MYELOID LEUKAEMIA (AML) AND RELATED PRECURSOR NEOPLASMS	AML with mutated NPM1	M5	AML with genetic abnormalities	68	0	Initial Acute Leukemia Diagnosis	Bone Marrow Aspirate	BM	y	y	y	y	y	y	2	Standard Chemotherapy|Bone Marrow Transplant	3	HiDAC|3+7 (Cytarabine, Daunorubicin)|Bu/Flu/TBI (Busulfan, Fludarabine, Total Body Irradiation)	3
15-00683	0	2273	Female	Female	White	5	7.77199	n	83	FALSE	FALSE	FALSE	None		y	Squamous cell carcinoma|Lung Cancer	n	n	n	n	n	n	n	n	ACUTE MYELOID LEUKAEMIA (AML) AND RELATED PRECURSOR NEOPLASMS	AML with myelodysplasia-related changes	Adverse	Adverse	Adverse	ACUTE MYELOID LEUKAEMIA (AML) AND RELATED PRECURSOR NEOPLASMS	AML with myelodysplasia-related changes		AML with myelodysplasia-related changes	83	0	Initial Acute Leukemia Diagnosis	Bone Marrow Aspirate	BM	y	n	n	y	n	n	1	Targeted Therapy - Other	1	AG-221	1
15-00688	0	2276	Female	Female	White	1	7.78824	n	63	FALSE	TRUE	FALSE	None		n		y	n	n	n	n	n	n	n	ACUTE MYELOID LEUKAEMIA (AML) AND RELATED PRECURSOR NEOPLASMS	AML with myelodysplasia-related changes	Adverse	Adverse	Adverse	ACUTE MYELOID LEUKAEMIA (AML) AND RELATED PRECURSOR NEOPLASMS	AML with myelodysplasia-related changes		AML with myelodysplasia-related changes	63	0	Initial Acute Leukemia Diagnosis	Bone Marrow Aspirate	BM	y	y	y	y	y	y	1	Standard Chemotherapy	1	Decitabine	1
15-00693	1	2279	Female	Female	White	1	9.50317	n	66	FALSE	TRUE	FALSE	None		n		y	n	n	n	n	n	n	n	ACUTE MYELOID LEUKAEMIA (AML) AND RELATED PRECURSOR NEOPLASMS	Acute myeloid leukaemia, NOS	Adverse	Adverse	Intermediate-II	ACUTE MYELOID LEUKAEMIA (AML) AND RELATED PRECURSOR NEOPLASMS	Acute myeloid leukaemia, NOS		AML not otherwise specified	66	0	Initial Acute Leukemia Diagnosis	Bone Marrow Aspirate	BM	y	y	y	y	y	y	3	Standard Chemotherapy|Bone Marrow Transplant|Targeted Therapy - Other	4	Bortezomib|3+7 (Cytarabine, Daunorubicin)|MiDAC|Fludarabine, Cytarabine	4
15-00702	0	2281	Female	Female	White	1	7.79353	n	35	FALSE	TRUE	FALSE	CBFB-MYH11		n		y	n	n	n	n	n	n	n	ACUTE MYELOID LEUKAEMIA (AML) AND RELATED PRECURSOR NEOPLASMS	AML with inv(16)(p13.1q22) or t(16;16)(p13.1;q22); CBFB-MYH11	Favorable	Favorable	Favorable	ACUTE MYELOID LEUKAEMIA (AML) AND RELATED PRECURSOR NEOPLASMS	AML with inv(16)(p13.1q22) or t(16;16)(p13.1;q22); CBFB-MYH11	M4eo	AML with genetic abnormalities	35	0	Initial Acute Leukemia Diagnosis	Bone Marrow Aspirate	BM	y	y	y	y	y	y	1	Standard Chemotherapy	2	7+3 (Cytarabine, Idarubicin)|HiDAC	2
15-00717	1	2295	Male	Male	White	1	10.4539	n	61	FALSE	TRUE	FALSE	None		n		y	n	n	n	n	n	n	n	ACUTE MYELOID LEUKAEMIA (AML) AND RELATED PRECURSOR NEOPLASMS	AML with mutated NPM1	Favorable	Favorable	Favorable	ACUTE MYELOID LEUKAEMIA (AML) AND RELATED PRECURSOR NEOPLASMS	AML with mutated NPM1	M5	AML with genetic abnormalities	61	0	Initial Acute Leukemia Diagnosis	Bone Marrow Aspirate	BM	y	y	y	y	y	y	1	Standard Chemotherapy	1	7+3 (Cytarabine, Idarubicin)	1
15-00724	0	2287	Male	Male	HispNative	3	7.26973	n	51	FALSE	TRUE	FALSE	None		n		y	n	n	n	n	n	n	n	ACUTE MYELOID LEUKAEMIA (AML) AND RELATED PRECURSOR NEOPLASMS	AML with mutated NPM1	FavorableOrIntermediate	Intermediate	Intermediate-I	ACUTE MYELOID LEUKAEMIA (AML) AND RELATED PRECURSOR NEOPLASMS	AML with mutated NPM1		AML with genetic abnormalities	51	0	Initial Acute Leukemia Diagnosis	Bone Marrow Aspirate	BM	y	y	n	y	y	n	2	Standard Chemotherapy|Bone Marrow Transplant	3	Busulfan, Fludarabine|7+3 (Cytarabine, Idarubicin)|HiDAC	3
15-00734	1	2293	Female	Female	White	1	9.99923	n	53	FALSE	TRUE	FALSE	None		n		y	n	n	n	n	n	n	n	ACUTE MYELOID LEUKAEMIA (AML) AND RELATED PRECURSOR NEOPLASMS	AML with mutated NPM1	Favorable	Favorable	Favorable	ACUTE MYELOID LEUKAEMIA (AML) AND RELATED PRECURSOR NEOPLASMS	AML with mutated NPM1	M5	AML with genetic abnormalities	53	0	Initial Acute Leukemia Diagnosis	Bone Marrow Aspirate	BM	y	y	y	y	y	y	1	Standard Chemotherapy	1	SWOG S1203 (7+3 +/- Vorinostat)	1
15-00742	0	2300	Female	Female	White	1	1.50771	n	34	FALSE	FALSE	FALSE	PML-RARA		y	Pituitary macroadenoma	y	n	n	n	n	n	n	n	ACUTE MYELOID LEUKAEMIA (AML) AND RELATED PRECURSOR NEOPLASMS	Acute promyelocytic leukaemia with t(15;17)(q22;q12); PML-RARA	Favorable	Favorable	Adverse	ACUTE MYELOID LEUKAEMIA (AML) AND RELATED PRECURSOR NEOPLASMS	Acute promyelocytic leukaemia with t(15;17)(q22;q12); PML-RARA	M3	AML with genetic abnormalities	34	0	Initial Acute Leukemia Diagnosis	Bone Marrow Aspirate	BM	y	y	y	n	y	y	1	Standard Chemotherapy	1	ATRA, Arsenic Trioxide	1
15-00756	0	2305	Male	Male	White	1	7.0139	n	36	FALSE	TRUE	FALSE	RUNX1-RUNX1T1		n		y	n	n	n	n	n	n	n	ACUTE MYELOID LEUKAEMIA (AML) AND RELATED PRECURSOR NEOPLASMS	AML with t(8;21)(q22;q22); RUNX1-RUNX1T1	Intermediate	Intermediate	Favorable	ACUTE MYELOID LEUKAEMIA (AML) AND RELATED PRECURSOR NEOPLASMS	AML with t(8;21)(q22;q22); RUNX1-RUNX1T1	M2	AML with genetic abnormalities	36	0	Initial Acute Leukemia Diagnosis	Bone Marrow Aspirate	BM	y	y	y	y	y	y	1	Standard Chemotherapy	3	HiDAC|3+7 (Cytarabine, Daunorubicin)|Hydroxyurea	2
15-00763	0	2307	Male	Male	White	3	4.98248	n	23	FALSE	TRUE	FALSE	RUNX1-RUNX1T1		n		y	n	n	n	n	n	n	n	ACUTE MYELOID LEUKAEMIA (AML) AND RELATED PRECURSOR NEOPLASMS	AML with t(8;21)(q22;q22); RUNX1-RUNX1T1	Adverse	Adverse	Adverse	ACUTE MYELOID LEUKAEMIA (AML) AND RELATED PRECURSOR NEOPLASMS	AML with t(8;21)(q22;q22); RUNX1-RUNX1T1	M2	AML with genetic abnormalities	23	0	Initial Acute Leukemia Diagnosis	Peripheral Blood	PB	y	y	y	y	y	y	2	Standard Chemotherapy|Bone Marrow Transplant	2	7+3 (Cytarabine, Idarubicin)|Busulfan, Fludarabine, Cyclophosphamide, Thymoglobulin (Bu/Flu/Cy/ATG)	2
15-00766	1	2310	Male	Male	White	5	9.77241	n	71	FALSE	FALSE	TRUE	None		y	Non-Hodgkins Lymphoma	y	n	y	y	n	n	n	n	ACUTE MYELOID LEUKAEMIA (AML) AND RELATED PRECURSOR NEOPLASMS	Therapy-related myeloid neoplasms	Adverse	Adverse	Adverse	ACUTE MYELOID LEUKAEMIA (AML) AND RELATED PRECURSOR NEOPLASMS	Therapy-related myeloid neoplasms		Therapy-related myeloid neoplasms	71	0	Initial Acute Leukemia Diagnosis	Peripheral Blood	PB	y	y	y	y	y	y	1	Standard Chemotherapy	2	Lenalidomide|Decitabine	2
15-00767	0	2311	Male	Male	White	2	8.02638	n	78	FALSE	FALSE	TRUE	None		n		y	n	n	n	y	y	n	n	ACUTE MYELOID LEUKAEMIA (AML) AND RELATED PRECURSOR NEOPLASMS	AML with mutated CEBPA	Intermediate	Intermediate	Favorable	ACUTE MYELOID LEUKAEMIA (AML) AND RELATED PRECURSOR NEOPLASMS	AML with mutated CEBPA		AML with genetic abnormalities	78	0	Initial Acute Leukemia Diagnosis	Bone Marrow Aspirate	BM	y	y	y	y	y	y	1	Standard Chemotherapy	1	Decitabine	1
15-00778	0	2315	Male	Male	White	1	8.26911	n	62	FALSE	FALSE	TRUE	None		n		y	n	y	n	n	n	y	y	ACUTE MYELOID LEUKAEMIA (AML) AND RELATED PRECURSOR NEOPLASMS	AML with myelodysplasia-related changes	Adverse	Adverse	Adverse	ACUTE MYELOID LEUKAEMIA (AML) AND RELATED PRECURSOR NEOPLASMS	AML with myelodysplasia-related changes		AML with myelodysplasia-related changes	62	0	Initial Acute Leukemia Diagnosis	Bone Marrow Aspirate	BM	y	y	n	y	y	n	1	Standard Chemotherapy	2	Decitabine|Hydroxyurea	2
15-00782	0	2320	Male	Male	White	2	7.12048	n	61	FALSE	TRUE	FALSE	None		n		y	n	n	n	n	n	n	n	ACUTE MYELOID LEUKAEMIA (AML) AND RELATED PRECURSOR NEOPLASMS	Acute myeloid leukaemia, NOS	Adverse	Adverse	Not Enough Information	ACUTE MYELOID LEUKAEMIA (AML) AND RELATED PRECURSOR NEOPLASMS	Acute myeloid leukaemia, NOS		AML not otherwise specified	61	0	Initial Acute Leukemia Diagnosis	Bone Marrow Aspirate	BM	y	y	n	y	y	n	1	Standard Chemotherapy	2	7+3 (Cytarabine, Idarubicin)|MEC (Cytarabine, Etoposide, Mitoxantrone)	2
15-00786	0	2322	Male	Male	White	1	7.43529	y	40	FALSE	TRUE	FALSE	None		n		y	n	n	n	n	n	n	n	ACUTE MYELOID LEUKAEMIA (AML) AND RELATED PRECURSOR NEOPLASMS	AML with mutated CEBPA	Favorable	Favorable	Favorable	ACUTE MYELOID LEUKAEMIA (AML) AND RELATED PRECURSOR NEOPLASMS	AML with mutated CEBPA		AML with genetic abnormalities	40	0	Initial Acute Leukemia Diagnosis	Bone Marrow Aspirate	BM	y	y	y	y	y	y	1	Standard Chemotherapy	2	HiDAC|3+7 (Cytarabine, Daunorubicin)	2
15-00807	1	2333	Female	Female	HispNative	1	9.17842	n	14	FALSE	TRUE	FALSE	RUNX1-RUNX1T1		n		y	n	n	n	n	n	n	n	ACUTE MYELOID LEUKAEMIA (AML) AND RELATED PRECURSOR NEOPLASMS	AML with t(8;21)(q22;q22); RUNX1-RUNX1T1	Adverse	Adverse	Adverse	ACUTE MYELOID LEUKAEMIA (AML) AND RELATED PRECURSOR NEOPLASMS	AML with t(8;21)(q22;q22); RUNX1-RUNX1T1	M2	AML with genetic abnormalities	14	0	Initial Acute Leukemia Diagnosis	Peripheral Blood	PB	y	y	y	y	y	y	2	Standard Chemotherapy|Bone Marrow Transplant	2	COG-AAML1031 (IT/IV Cytarabine, Daunorubicin, Etoposide, Mitoxantrone +/- Bortezomib or Sorafenib)|Busulfan, Cyclophosphamide	2
15-00813	0	2339	Female	Female	White	1	8.34227	n	53	FALSE	TRUE	FALSE	None		n		y	n	n	n	n	n	n	n	ACUTE MYELOID LEUKAEMIA (AML) AND RELATED PRECURSOR NEOPLASMS	Acute myeloid leukaemia, NOS	Intermediate	Intermediate	Not Enough Information	ACUTE MYELOID LEUKAEMIA (AML) AND RELATED PRECURSOR NEOPLASMS	Acute myeloid leukaemia, NOS		AML not otherwise specified	53	0	Initial Acute Leukemia Diagnosis	Bone Marrow Aspirate	BM	y	y	y	y	y	y	1	Standard Chemotherapy	2	FLAG-IDA (Cytarabine, Filgrastim, Fludarabine, Idarubicin)|MEC (Cytarabine, Etoposide, Mitoxantrone)	2
15-00819	0	2342	Male	Male	White	1	8.46058	n	64	FALSE	TRUE	FALSE	CBFB-MYH11		n		y	n	n	n	n	n	n	n	ACUTE MYELOID LEUKAEMIA (AML) AND RELATED PRECURSOR NEOPLASMS	AML with inv(16)(p13.1q22) or t(16;16)(p13.1;q22); CBFB-MYH11	Favorable	Favorable	Favorable	ACUTE MYELOID LEUKAEMIA (AML) AND RELATED PRECURSOR NEOPLASMS	AML with inv(16)(p13.1q22) or t(16;16)(p13.1;q22); CBFB-MYH11	M4eo	AML with genetic abnormalities	64	0	Initial Acute Leukemia Diagnosis	Bone Marrow Aspirate	BM	y	y	n	y	y	n	2	Standard Chemotherapy|Intrathecal	4	7+3 (Cytarabine, Idarubicin)|MiDAC|Hydroxyurea|Cytarabine, Methotrexate	3
15-00839	1	2347	Male	Male	White	1	9.58443	n	48	FALSE	TRUE	FALSE	None		n		y	n	n	n	n	n	n	n	ACUTE MYELOID LEUKAEMIA (AML) AND RELATED PRECURSOR NEOPLASMS	AML with mutated NPM1	FavorableOrIntermediate	Intermediate	Intermediate-I	ACUTE MYELOID LEUKAEMIA (AML) AND RELATED PRECURSOR NEOPLASMS	AML with mutated NPM1		AML with genetic abnormalities	48	0	Initial Acute Leukemia Diagnosis	Bone Marrow Aspirate	BM	y	y	n	y	y	n	1	Standard Chemotherapy	1	ADE (Cytarabine, Daunorubicin & Etoposide)	1
15-00850	0	2357	Male	Male	White	5	8.04228	n	62	FALSE	TRUE	FALSE	CBFB-MYH11		n		y	n	n	n	n	n	n	n	ACUTE MYELOID LEUKAEMIA (AML) AND RELATED PRECURSOR NEOPLASMS	AML with inv(16)(p13.1q22) or t(16;16)(p13.1;q22); CBFB-MYH11	Favorable	Favorable	Favorable	ACUTE MYELOID LEUKAEMIA (AML) AND RELATED PRECURSOR NEOPLASMS	AML with inv(16)(p13.1q22) or t(16;16)(p13.1;q22); CBFB-MYH11	M4eo	AML with genetic abnormalities	62	0	Initial Acute Leukemia Diagnosis	Bone Marrow Aspirate	BM	y	y	n	y	y	n	1	Standard Chemotherapy	1	7+3 (Cytarabine, Idarubicin)	1
15-00855	1	2360	Male	Male	HispNative	1	10.3916	n	8	FALSE	TRUE	FALSE	None		n		y	n	n	n	n	n	n	n	ACUTE MYELOID LEUKAEMIA (AML) AND RELATED PRECURSOR NEOPLASMS	Myeloid leukaemia associated with Down syndrome	Favorable	Favorable	Intermediate-II	ACUTE MYELOID LEUKAEMIA (AML) AND RELATED PRECURSOR NEOPLASMS	Myeloid leukaemia associated with Down syndrome		Other	8	0	Initial Acute Leukemia Diagnosis	Peripheral Blood	PB	y	y	y	y	y	y	2	Standard Chemotherapy|Intrathecal	2	ADE (Cytarabine, Daunorubicin & Etoposide)|Cytarabine	2
15-00858	0	2362	Female	Female	White	1	7.80894	n	76	FALSE	TRUE	FALSE	None		n		y	n	n	n	n	n	n	n	ACUTE MYELOID LEUKAEMIA (AML) AND RELATED PRECURSOR NEOPLASMS	AML with mutated NPM1	FavorableOrIntermediate	Intermediate	Intermediate-I	ACUTE MYELOID LEUKAEMIA (AML) AND RELATED PRECURSOR NEOPLASMS	AML with mutated NPM1		AML with genetic abnormalities	76	0	Initial Acute Leukemia Diagnosis	Bone Marrow Aspirate	BM	y	y	y	y	y	y	1	Standard Chemotherapy	2	5+2 (Cytarabine, Idarubicin)|Decitabine	2
15-00872	1	2367	Female	Female	White	1	9.49067	n	65	FALSE	TRUE	FALSE	None		n		y	n	n	n	n	n	n	n	ACUTE MYELOID LEUKAEMIA (AML) AND RELATED PRECURSOR NEOPLASMS	AML with mutated NPM1	FavorableOrIntermediate	Intermediate	Intermediate-I	ACUTE MYELOID LEUKAEMIA (AML) AND RELATED PRECURSOR NEOPLASMS	AML with mutated NPM1		AML with genetic abnormalities	65	0	Initial Acute Leukemia Diagnosis	Bone Marrow Aspirate	BM	y	y	y	y	y	y	3	Standard Chemotherapy|Bone Marrow Transplant|Other	4	Fludarabine, Melphalan|7+3 (Cytarabine, Idarubicin)|MiDAC|Hydroxyurea	4
15-00892	1	2421	Female	Female	White	3	10.3832	n	72	FALSE	TRUE	FALSE	Unknown		n		n	n	n	n	n	n	n	n	ACUTE MYELOID LEUKAEMIA (AML) AND RELATED PRECURSOR NEOPLASMS	AML with mutated NPM1	Favorable	Favorable	Not Enough Information	ACUTE MYELOID LEUKAEMIA (AML) AND RELATED PRECURSOR NEOPLASMS	AML with mutated NPM1		AML with genetic abnormalities	72	0	Initial Acute Leukemia Diagnosis	Peripheral Blood	PB	y	y	y	y	y	y	1	Targeted Therapy - Other	1	SGN-CD33A	1
15-00900	1	2420	Male	Male	White	1	8.91264	n	24	FALSE	TRUE	FALSE	None		n		y	n	n	n	n	n	n	n	ACUTE MYELOID LEUKAEMIA (AML) AND RELATED PRECURSOR NEOPLASMS	Acute myelomonocytic leukaemia	Intermediate	Intermediate	Not Enough Information	ACUTE MYELOID LEUKAEMIA (AML) AND RELATED PRECURSOR NEOPLASMS	Acute myelomonocytic leukaemia	M4	AML not otherwise specified	24	0	Initial Acute Leukemia Diagnosis	Peripheral Blood	PB	y	y	y	y	y	y	2	Standard Chemotherapy|Bone Marrow Transplant	5	7+3 (Cytarabine, Idarubicin)|HAM (Cytarabine, Mitoxantrone)|Azacitidine|Decitabine|Busulfan, Cyclophosphamide	5
15-00961	1	2444	Female	Female	White	1	9.67858	n	52	FALSE	TRUE	FALSE	Unknown		n		y	n	n	n	n	n	n	n	ACUTE MYELOID LEUKAEMIA (AML) AND RELATED PRECURSOR NEOPLASMS	Acute myelomonocytic leukaemia	Intermediate	Intermediate	Not Enough Information	ACUTE MYELOID LEUKAEMIA (AML) AND RELATED PRECURSOR NEOPLASMS	Acute myelomonocytic leukaemia	M4	AML not otherwise specified	52	0	Initial Acute Leukemia Diagnosis	Peripheral Blood	PB	y	y	y	y	y	y	1	Standard Chemotherapy	2	7+3 (Cytarabine, Idarubicin)|HiDAC	2
15-00965	1	2447	Female	Female	White	1	9.4209	n	61	FALSE	TRUE	FALSE	Unknown		n		y	n	n	n	n	n	n	n	ACUTE MYELOID LEUKAEMIA (AML) AND RELATED PRECURSOR NEOPLASMS	AML with mutated NPM1	Favorable	Favorable	Not Enough Information	ACUTE MYELOID LEUKAEMIA (AML) AND RELATED PRECURSOR NEOPLASMS	AML with mutated NPM1		AML with genetic abnormalities	61	0	Initial Acute Leukemia Diagnosis	Peripheral Blood	PB	y	y	y	y	y	y	2	Standard Chemotherapy|Bone Marrow Transplant	4	Fludarabine, Melphalan|7+3 (Cytarabine, Idarubicin)|FLAG (Fludarabine, High-dose Cytarabine, G-CSF)|MiDAC	4
15-00975	0	2452	Female	Female	White	6	8.27201	n	70	FALSE	TRUE	FALSE	None		n		y	n	n	n	n	n	n	n	ACUTE MYELOID LEUKAEMIA (AML) AND RELATED PRECURSOR NEOPLASMS	Acute myeloid leukaemia, NOS	Adverse	Adverse	Adverse	ACUTE MYELOID LEUKAEMIA (AML) AND RELATED PRECURSOR NEOPLASMS	Acute myeloid leukaemia, NOS		AML not otherwise specified	70	0	Initial Acute Leukemia Diagnosis	Peripheral Blood	PB	y	y	y	y	y	y	1	Standard Chemotherapy	1	Azacitidine	1
15-00979	1	2455	Female	Female	White	1	9.6852	n	44	FALSE	TRUE	FALSE	None		n		y	n	n	n	n	n	n	n	ACUTE MYELOID LEUKAEMIA (AML) AND RELATED PRECURSOR NEOPLASMS	AML with mutated NPM1	FavorableOrIntermediate	Intermediate	Intermediate-I	ACUTE MYELOID LEUKAEMIA (AML) AND RELATED PRECURSOR NEOPLASMS	AML with mutated NPM1		AML with genetic abnormalities	44	0	Initial Acute Leukemia Diagnosis	Bone Marrow Aspirate	BM	y	n	y	y	n	y	3	Standard Chemotherapy|Bone Marrow Transplant|Targeted Therapy - Kinase Inhibitor(s)	6	Azacitidine|MEC (Cytarabine, Etoposide, Mitoxantrone)|Sorafenib|Hydroxyurea|Busulfan, Cyclophosphamide|7+3 (Cytarabine, Idarubicin) plus Dasatinib	5
15-00981	1	2454	Male	Male	White	1	8.99038	n	75	FALSE	FALSE	FALSE	None		y	Rectal Cancer	n	n	n	n	n	n	n	n	ACUTE MYELOID LEUKAEMIA (AML) AND RELATED PRECURSOR NEOPLASMS	Therapy-related myeloid neoplasms	Favorable	Favorable	Favorable	ACUTE MYELOID LEUKAEMIA (AML) AND RELATED PRECURSOR NEOPLASMS	Therapy-related myeloid neoplasms		Therapy-related myeloid neoplasms	75	0	Initial Acute Leukemia Diagnosis	Bone Marrow Aspirate	BM	y	y	n	y	y	n	1	Supportive/Palliative Care	2	Hydroxyurea|Decitabine	1
15-00990	1	2459	Female	Female	White	1	10.4819	n	81	FALSE	TRUE	FALSE	None		n		n	n	n	n	n	n	n	n	ACUTE MYELOID LEUKAEMIA (AML) AND RELATED PRECURSOR NEOPLASMS	AML with mutated NPM1	Favorable	Favorable	Favorable	ACUTE MYELOID LEUKAEMIA (AML) AND RELATED PRECURSOR NEOPLASMS	AML with mutated NPM1	M5	AML with genetic abnormalities	81	0	Initial Acute Leukemia Diagnosis	Bone Marrow Aspirate	BM	y	y	y	y	y	y	1	Supportive/Palliative Care	1	Azacitidine	1
16-00001	0	2460	Female	Female	White	1	7.74533	n	36	FALSE	TRUE	FALSE	CBFB-MYH11		n		y	n	n	n	n	n	n	n	ACUTE MYELOID LEUKAEMIA (AML) AND RELATED PRECURSOR NEOPLASMS	AML with inv(16)(p13.1q22) or t(16;16)(p13.1;q22); CBFB-MYH11	Favorable	Favorable	Favorable	ACUTE MYELOID LEUKAEMIA (AML) AND RELATED PRECURSOR NEOPLASMS	AML with inv(16)(p13.1q22) or t(16;16)(p13.1;q22); CBFB-MYH11	M4eo	AML with genetic abnormalities	36	0	Initial Acute Leukemia Diagnosis	Peripheral Blood	PB	y	y	y	y	y	y	2	Standard Chemotherapy|Targeted Therapy - Kinase Inhibitor(s)	4	Dasatinib|7+3 (Cytarabine, Idarubicin)|HiDAC|Hydroxyurea	3
16-00003	1	2461	Male	Male	White	3	8.86672	n	26	FALSE	TRUE	FALSE	None		n		y	n	n	n	n	n	n	n	ACUTE MYELOID LEUKAEMIA (AML) AND RELATED PRECURSOR NEOPLASMS	AML with mutated NPM1	Favorable	Favorable	Favorable	ACUTE MYELOID LEUKAEMIA (AML) AND RELATED PRECURSOR NEOPLASMS	AML with mutated NPM1		AML with genetic abnormalities	27	0	Initial Acute Leukemia Diagnosis	Peripheral Blood	PB	y	y	y	y	y	y	1	Standard Chemotherapy	2	7+3 (Cytarabine, Idarubicin)|HiDAC	2
16-00004	0	2462	Female	Female	White	1	7.67316	n	82	FALSE	FALSE	FALSE	None		y	Breast Cancer	y	y	n	n	n	n	n	n	ACUTE MYELOID LEUKAEMIA (AML) AND RELATED PRECURSOR NEOPLASMS	Therapy-related myeloid neoplasms	Intermediate	Intermediate	Not Enough Information	ACUTE MYELOID LEUKAEMIA (AML) AND RELATED PRECURSOR NEOPLASMS	Therapy-related myeloid neoplasms		Therapy-related myeloid neoplasms	82	0	Initial Acute Leukemia Diagnosis	Peripheral Blood	PB	y	y	y	y	y	y	0		0		0
16-00007	1	2464	Male	Male	White	4	9.31468	n	77	FALSE	FALSE	TRUE	None		n		y	n	n	n	y	y	n	n	ACUTE MYELOID LEUKAEMIA (AML) AND RELATED PRECURSOR NEOPLASMS	AML with myelodysplasia-related changes	Adverse	Adverse	Not Enough Information	ACUTE MYELOID LEUKAEMIA (AML) AND RELATED PRECURSOR NEOPLASMS	AML with myelodysplasia-related changes		AML with myelodysplasia-related changes	77	0	Initial Acute Leukemia Diagnosis	Peripheral Blood	PB	y	y	y	y	y	y	1	Standard Chemotherapy	2	Azacitidine, Sorafenib|Decitabine, Midostaurin	2
16-00027	0	2473	Male	Male	AdmixedWhite	2	8.26629	n	55	FALSE	TRUE	FALSE	None		n		y	n	n	n	n	n	n	n	ACUTE MYELOID LEUKAEMIA (AML) AND RELATED PRECURSOR NEOPLASMS	Acute myeloid leukaemia, NOS	Adverse	Adverse	Intermediate-I	ACUTE MYELOID LEUKAEMIA (AML) AND RELATED PRECURSOR NEOPLASMS	Acute myeloid leukaemia, NOS		AML not otherwise specified	55	0	Initial Acute Leukemia Diagnosis	Bone Marrow Aspirate	BM	y	y	y	y	y	y	2	Standard Chemotherapy|Bone Marrow Transplant	4	HiDAC|Cyclophosphamide|Fludarabine, Cyclophosphamide, TBI |7+3 (Cytarabine, Idarubicin) plus Crenolanib	4
16-00048	1	2483	Female	Female	Asian	1	9.31654	n	46	FALSE	FALSE	FALSE	None		y	Anaplastic Astrocytoma	y	n	n	n	n	n	n	n	ACUTE MYELOID LEUKAEMIA (AML) AND RELATED PRECURSOR NEOPLASMS	Therapy-related myeloid neoplasms	Adverse	Adverse	Adverse	ACUTE MYELOID LEUKAEMIA (AML) AND RELATED PRECURSOR NEOPLASMS	Therapy-related myeloid neoplasms		Therapy-related myeloid neoplasms	46	0	Initial Acute Leukemia Diagnosis	Bone Marrow Aspirate	BM	y	y	y	y	y	y	2	Standard Chemotherapy|Bone Marrow Transplant	7	7+3 (Cytarabine, Idarubicin)|HAM (Cytarabine, Mitoxantrone)|Azacitidine|Hydroxyurea|Decitabine|ME (Etoposide, Mitoxantrone)|Fludarabine, Melphalan, ATG	4
16-00056	0	2490	Female	Female	White	1	5.98712	n	51	FALSE	TRUE	FALSE	None		n		y	n	n	n	n	n	n	n	ACUTE MYELOID LEUKAEMIA (AML) AND RELATED PRECURSOR NEOPLASMS	AML with mutated NPM1	Favorable	Favorable	Favorable	ACUTE MYELOID LEUKAEMIA (AML) AND RELATED PRECURSOR NEOPLASMS	AML with mutated NPM1		AML with genetic abnormalities	51	0	Initial Acute Leukemia Diagnosis	Bone Marrow Aspirate	BM	y	y	y	y	y	y	1	Standard Chemotherapy	3	HiDAC|Hydroxyurea|7+3 (Cytarabine, Idarubicin) plus Sorafenib	2
16-00067	1	2496	Female	Female	HispNative	2	9.86395	n	53	FALSE	TRUE	FALSE	None		n		y	n	n	n	n	n	n	n	ACUTE MYELOID LEUKAEMIA (AML) AND RELATED PRECURSOR NEOPLASMS	Acute myelomonocytic leukaemia	Intermediate	Intermediate	Not Enough Information	ACUTE MYELOID LEUKAEMIA (AML) AND RELATED PRECURSOR NEOPLASMS	Acute myelomonocytic leukaemia	M4	AML not otherwise specified	53	0	Initial Acute Leukemia Diagnosis	Peripheral Blood	PB	y	y	y	y	y	y	3	Standard Chemotherapy|Bone Marrow Transplant|Supportive/Palliative Care	4	7+3 (Cytarabine, Idarubicin)|HiDAC|Cyclophosphamide|Fludarabine, Cyclophosphamide, TBI	4
16-00075	0	2498	Male	Male	White	4	7.87089	n	69	FALSE	TRUE	FALSE	None		n		y	n	n	n	n	n	n	n	ACUTE MYELOID LEUKAEMIA (AML) AND RELATED PRECURSOR NEOPLASMS	AML with myelodysplasia-related changes	Adverse	Adverse	Adverse	ACUTE MYELOID LEUKAEMIA (AML) AND RELATED PRECURSOR NEOPLASMS	AML with myelodysplasia-related changes		AML with myelodysplasia-related changes	69	0	Initial Acute Leukemia Diagnosis	Bone Marrow Aspirate	BM	y	y	y	y	y	y	1	Standard Chemotherapy	1	7+3 (Cytarabine, Idarubicin)	1
16-00078	1	2499	Female	Female	White	2	10.5875	n	67	FALSE	TRUE	FALSE	None		n		y	n	n	n	n	n	n	n	ACUTE MYELOID LEUKAEMIA (AML) AND RELATED PRECURSOR NEOPLASMS	AML with mutated NPM1	Favorable	Favorable	Favorable	ACUTE MYELOID LEUKAEMIA (AML) AND RELATED PRECURSOR NEOPLASMS	AML with mutated NPM1		AML with genetic abnormalities	67	0	Initial Acute Leukemia Diagnosis	Bone Marrow Aspirate	BM	y	y	y	y	y	y	1	Standard Chemotherapy	1	Decitabine	1
16-00094	0	2501	Female	Female	White	1	8.46013	n	37	FALSE	TRUE	FALSE	None		n		y	n	n	n	n	n	n	n	ACUTE MYELOID LEUKAEMIA (AML) AND RELATED PRECURSOR NEOPLASMS	Acute myeloid leukaemia, NOS	Adverse	Adverse	Not Enough Information	ACUTE MYELOID LEUKAEMIA (AML) AND RELATED PRECURSOR NEOPLASMS	Acute myeloid leukaemia, NOS		AML not otherwise specified	37	0	Initial Acute Leukemia Diagnosis	Bone Marrow Aspirate	BM	y	y	y	y	y	y	1	Standard Chemotherapy	4	HiDAC|3+7 (Cytarabine, Daunorubicin)|Azacitidine|Hydroxyurea	4
16-00102	0	2508	Male	Male	White	4	8.17545	n	72	FALSE	TRUE	FALSE	None		n		y	n	n	n	n	n	n	n	ACUTE MYELOID LEUKAEMIA (AML) AND RELATED PRECURSOR NEOPLASMS	AML with mutated NPM1	Favorable	Favorable	Favorable	ACUTE MYELOID LEUKAEMIA (AML) AND RELATED PRECURSOR NEOPLASMS	AML with mutated NPM1	M1	AML with genetic abnormalities	72	0	Initial Acute Leukemia Diagnosis	Bone Marrow Aspirate	BM	y	y	y	y	y	y	1	Standard Chemotherapy	2	CPX-351 (Liposomal Cytarabine + Daunorubicin)|Hydroxyurea	1
16-00109	0	2511	Male	Male	White	1	6.69036	n	76	FALSE	FALSE	TRUE	None		n		n	n	n	n	y	y	n	n	ACUTE MYELOID LEUKAEMIA (AML) AND RELATED PRECURSOR NEOPLASMS	AML with mutated NPM1	Favorable	Favorable	Intermediate-I	ACUTE MYELOID LEUKAEMIA (AML) AND RELATED PRECURSOR NEOPLASMS	AML with mutated NPM1		AML with genetic abnormalities	76	0	Initial Acute Leukemia Diagnosis	Leukapheresis	PB	y	y	y	y	y	y	1	Supportive/Palliative Care	1	Hydroxyurea	1
16-00113	1	2521	Male	Male	White	5	9.34602	n	85	FALSE	FALSE	FALSE	None		y	Not specified	n	n	n	n	n	n	n	n	ACUTE MYELOID LEUKAEMIA (AML) AND RELATED PRECURSOR NEOPLASMS	Myeloid sarcoma	Intermediate	Intermediate	Intermediate-I	ACUTE MYELOID LEUKAEMIA (AML) AND RELATED PRECURSOR NEOPLASMS	Myeloid sarcoma		Other	85	0	Initial Acute Leukemia Diagnosis	Bone Marrow Aspirate	BM	y	y	y	y	y	y	0		0		0
16-00115	1	2522	Male	Male	White	6	9.75738	n	74	FALSE	TRUE	FALSE	None		n		n	n	n	n	n	n	n	n	ACUTE MYELOID LEUKAEMIA (AML) AND RELATED PRECURSOR NEOPLASMS	Acute myeloid leukaemia, NOS	Adverse	Adverse	Adverse	ACUTE MYELOID LEUKAEMIA (AML) AND RELATED PRECURSOR NEOPLASMS	Acute myeloid leukaemia, NOS		AML not otherwise specified	74	0	Initial Acute Leukemia Diagnosis	Peripheral Blood	PB	y	y	y	y	y	y	0		0		0
16-00120	0	2515	Male	Male	White	3	6.97087	n	36	FALSE	TRUE	FALSE	PML-RARA		n		y	n	n	n	n	n	n	n	ACUTE MYELOID LEUKAEMIA (AML) AND RELATED PRECURSOR NEOPLASMS	Acute promyelocytic leukaemia with t(15;17)(q22;q12); PML-RARA	Favorable	Favorable	Intermediate-II	ACUTE MYELOID LEUKAEMIA (AML) AND RELATED PRECURSOR NEOPLASMS	Acute promyelocytic leukaemia with t(15;17)(q22;q12); PML-RARA	M3	AML with genetic abnormalities	36	0	Initial Acute Leukemia Diagnosis	Peripheral Blood	PB	y	y	y	y	y	y	1	Standard Chemotherapy	3	Methotrexate, Mercaptopurine, Tretinoin|ATRA, Idarubicin|ATRA, Cytarabine, Idarubicin	3
16-00129	1	2519	Female	Female	White	5	10.1626	n	42	FALSE	TRUE	FALSE	None		n		y	n	n	n	n	n	n	n	ACUTE MYELOID LEUKAEMIA (AML) AND RELATED PRECURSOR NEOPLASMS	AML with mutated NPM1	Favorable	Favorable	Favorable	ACUTE MYELOID LEUKAEMIA (AML) AND RELATED PRECURSOR NEOPLASMS	AML with mutated NPM1		AML with genetic abnormalities	42	0	Initial Acute Leukemia Diagnosis	Bone Marrow Aspirate	BM	y	y	n	y	y	n	1	Standard Chemotherapy	2	7+3 (Cytarabine, Idarubicin)|HiDAC	2
16-00143	0	2532	Male	Male	HispNative	4	8.53309	n	58	FALSE	TRUE	FALSE	None		n		y	n	n	n	n	n	n	n	ACUTE MYELOID LEUKAEMIA (AML) AND RELATED PRECURSOR NEOPLASMS	AML with myelodysplasia-related changes	Intermediate	Intermediate	Intermediate-II	ACUTE MYELOID LEUKAEMIA (AML) AND RELATED PRECURSOR NEOPLASMS	AML with myelodysplasia-related changes	M2	AML with myelodysplasia-related changes	58	0	Initial Acute Leukemia Diagnosis	Bone Marrow Aspirate	BM	y	y	n	y	y	n	3	Standard Chemotherapy|Bone Marrow Transplant|Targeted Therapy - Kinase Inhibitor(s)	4	Sorafenib|Hydroxyurea|7+3 (Cytarabine, Idarubicin) plus Sorafenib|Busulfan, Cyclophosphamide	3
16-00150	0	2546	Male	Male	White	6	7.21683	n	67	FALSE	FALSE	TRUE	None		n		y	n	y	y	n	n	n	n	ACUTE MYELOID LEUKAEMIA (AML) AND RELATED PRECURSOR NEOPLASMS	AML with myelodysplasia-related changes	Adverse	Adverse	Adverse	ACUTE MYELOID LEUKAEMIA (AML) AND RELATED PRECURSOR NEOPLASMS	AML with myelodysplasia-related changes		AML with myelodysplasia-related changes	67	0	Initial Acute Leukemia Diagnosis	Bone Marrow Aspirate	BM	y	y	n	y	y	n	1	Standard Chemotherapy	4	Vidaza|Cytarabine|3+7 (Cytarabine, Daunorubicin)|Decitabine	4
16-00151	0	2547	Male	Male	White	6	7.14472	n	67	FALSE	FALSE	TRUE	None		n		y	n	n	n	n	n	y	y	ACUTE MYELOID LEUKAEMIA (AML) AND RELATED PRECURSOR NEOPLASMS	Acute myeloid leukaemia, NOS	Adverse	Adverse	Not Enough Information	ACUTE MYELOID LEUKAEMIA (AML) AND RELATED PRECURSOR NEOPLASMS	Acute myeloid leukaemia, NOS		AML not otherwise specified	67	0	Initial Acute Leukemia Diagnosis	Bone Marrow Aspirate	BM	y	y	n	y	y	n	1	Standard Chemotherapy	1	3+7 (Cytarabine, Daunorubicin)	1
16-00157	1	2538	Male	Male	White	1	8.81059	n	67	FALSE	TRUE	FALSE	None		n		y	n	n	n	n	n	n	n	ACUTE MYELOID LEUKAEMIA (AML) AND RELATED PRECURSOR NEOPLASMS	AML with mutated NPM1	Favorable	Favorable	Favorable	ACUTE MYELOID LEUKAEMIA (AML) AND RELATED PRECURSOR NEOPLASMS	AML with mutated NPM1		AML with genetic abnormalities	67	0	Initial Acute Leukemia Diagnosis	Bone Marrow Aspirate	BM	y	y	y	y	y	y	2	Standard Chemotherapy|Targeted Therapy - Other	4	AG-120|7+3 (Cytarabine, Idarubicin)|FLAG-IDA (Cytarabine, Filgrastim, Fludarabine, Idarubicin)|MiDAC	4
16-00220	0	2571	Male	Male	White	3	7.74893	n	67	FALSE	TRUE	FALSE	None		n		y	n	n	n	n	n	n	n	ACUTE MYELOID LEUKAEMIA (AML) AND RELATED PRECURSOR NEOPLASMS	AML with mutated NPM1	Favorable	Favorable	Favorable	ACUTE MYELOID LEUKAEMIA (AML) AND RELATED PRECURSOR NEOPLASMS	AML with mutated NPM1		AML with genetic abnormalities	67	0	Initial Acute Leukemia Diagnosis	Bone Marrow Aspirate	BM	y	y	y	y	y	y	1	Standard Chemotherapy	2	7+3 (Cytarabine, Idarubicin)|IDAC	2
16-00269	0	2593	Female	Female	White	1	7.73484	n	44	FALSE	TRUE	FALSE	Unknown		n		y	n	n	n	n	n	n	n	ACUTE MYELOID LEUKAEMIA (AML) AND RELATED PRECURSOR NEOPLASMS	AML with mutated NPM1	Favorable	Favorable	Not Enough Information	ACUTE MYELOID LEUKAEMIA (AML) AND RELATED PRECURSOR NEOPLASMS	AML with mutated NPM1		AML with genetic abnormalities	44	0	Initial Acute Leukemia Diagnosis	Bone Marrow Aspirate	BM	y	y	y	y	y	y	1	Standard Chemotherapy	2	HiDAC|3+7 (Cytarabine, Daunorubicin)	2
16-00271	0	2594	Female	Female	White	2	8.56896	n	22	FALSE	TRUE	FALSE	None		n		y	n	n	n	n	n	n	n	ACUTE MYELOID LEUKAEMIA (AML) AND RELATED PRECURSOR NEOPLASMS	AML with mutated NPM1	Intermediate	Intermediate	Intermediate-I	ACUTE MYELOID LEUKAEMIA (AML) AND RELATED PRECURSOR NEOPLASMS	AML with mutated NPM1		AML with genetic abnormalities	22	0	Initial Acute Leukemia Diagnosis	Peripheral Blood	PB	y	y	y	y	y	y	3	Standard Chemotherapy|Bone Marrow Transplant|Targeted Therapy - Kinase Inhibitor(s)	3	Fludarabine, Melphalan|Crenolanib|7+3 (Cytarabine, Idarubicin) plus Crenolanib	3
16-00273	1	2595	Female	Female	White	3	9.12823	n	62	FALSE	TRUE	FALSE	None		n		y	n	n	n	n	n	n	n	ACUTE MYELOID LEUKAEMIA (AML) AND RELATED PRECURSOR NEOPLASMS	AML with mutated CEBPA	Intermediate	Intermediate	Favorable	ACUTE MYELOID LEUKAEMIA (AML) AND RELATED PRECURSOR NEOPLASMS	AML with mutated CEBPA		AML with genetic abnormalities	62	0	Initial Acute Leukemia Diagnosis	Peripheral Blood	PB	y	y	y	y	y	y	1	Standard Chemotherapy	1	7+3 (Cytarabine, Idarubicin)	1
16-00278	1	2597	Male	Male	White	5	8.98718	n	64	FALSE	TRUE	FALSE	None		n		y	n	n	n	n	n	n	n	ACUTE MYELOID LEUKAEMIA (AML) AND RELATED PRECURSOR NEOPLASMS	AML with mutated NPM1	Favorable	Favorable	Intermediate-I	ACUTE MYELOID LEUKAEMIA (AML) AND RELATED PRECURSOR NEOPLASMS	AML with mutated NPM1		AML with genetic abnormalities	64	0	Initial Acute Leukemia Diagnosis	Bone Marrow Aspirate	BM	y	y	y	y	y	y	2	Standard Chemotherapy|Bone Marrow Transplant	2	7+3 (Cytarabine, Idarubicin)|Fludarabine, Cyclophosphamide, Thiotepa, TBI	2
16-00289	0	2606	Female	Female	White	1	7.42814	n	65	FALSE	TRUE	FALSE	None		n		y	n	n	n	n	n	n	n	ACUTE MYELOID LEUKAEMIA (AML) AND RELATED PRECURSOR NEOPLASMS	AML with mutated NPM1	Intermediate	Intermediate	Intermediate-I	ACUTE MYELOID LEUKAEMIA (AML) AND RELATED PRECURSOR NEOPLASMS	AML with mutated NPM1		AML with genetic abnormalities	65	0	Initial Acute Leukemia Diagnosis	Bone Marrow Aspirate	BM	y	y	y	y	y	y	1	Standard Chemotherapy	2	Azacitidine|7+3 (Cytarabine, Idarubicin) plus Sorafenib	2
16-00292	0	2607	Female	Female	White	1	8.13641	n	73	FALSE	TRUE	FALSE	None		n		y	n	n	n	n	n	n	n	ACUTE MYELOID LEUKAEMIA (AML) AND RELATED PRECURSOR NEOPLASMS	AML with mutated NPM1	Favorable	Favorable	Intermediate-I	ACUTE MYELOID LEUKAEMIA (AML) AND RELATED PRECURSOR NEOPLASMS	AML with mutated NPM1		AML with genetic abnormalities	73	0	Initial Acute Leukemia Diagnosis	Bone Marrow Aspirate	BM	y	y	y	y	y	y	1	Standard Chemotherapy	1	7+3 (Cytarabine, Idarubicin)	1
16-00303	1	2611	Female	Female	HispNative	5	10.7442	n	56	FALSE	TRUE	FALSE	None		n		y	n	n	n	n	n	n	n	ACUTE MYELOID LEUKAEMIA (AML) AND RELATED PRECURSOR NEOPLASMS	AML with mutated NPM1	Favorable	Favorable	Intermediate-I	ACUTE MYELOID LEUKAEMIA (AML) AND RELATED PRECURSOR NEOPLASMS	AML with mutated NPM1		AML with genetic abnormalities	56	0	Initial Acute Leukemia Diagnosis	Bone Marrow Aspirate	BM	y	y	y	y	y	y	2	Standard Chemotherapy|Bone Marrow Transplant	4	7+3 (Cytarabine, Idarubicin)|HiDAC|GCLAC (GCSF, Clofarabine & Cytarabine)|Fludarabine, Cyclophosphamide, Thiotepa, TBI	4
16-00307	0	2612	Male	Male	White	6	7.08578	n	71	FALSE	FALSE	TRUE	None		n		n	n	n	n	n	n	y	y	ACUTE MYELOID LEUKAEMIA (AML) AND RELATED PRECURSOR NEOPLASMS	Acute myeloid leukaemia, NOS	Adverse	Adverse	Intermediate-II	ACUTE MYELOID LEUKAEMIA (AML) AND RELATED PRECURSOR NEOPLASMS	Acute myeloid leukaemia, NOS		AML not otherwise specified	71	0	Initial Acute Leukemia Diagnosis	Bone Marrow Aspirate	BM	y	y	n	y	y	n	0		0		0
16-00344	0	2628	Male	Male	White	1	8.61711	n	59	FALSE	TRUE	FALSE	None		n		y	n	n	n	n	n	n	n	ACUTE MYELOID LEUKAEMIA (AML) AND RELATED PRECURSOR NEOPLASMS	AML with mutated NPM1	Favorable	Favorable	Favorable	ACUTE MYELOID LEUKAEMIA (AML) AND RELATED PRECURSOR NEOPLASMS	AML with mutated NPM1		AML with genetic abnormalities	59	0	Initial Acute Leukemia Diagnosis	Bone Marrow Aspirate	BM	y	y	y	y	y	y	1	Standard Chemotherapy	2	7+3 (Cytarabine, Idarubicin)|HiDAC	2
16-00351	0	2630	Female	Female	HispNative	1	8.12523	y	46	FALSE	TRUE	FALSE	None		n		y	n	n	n	n	n	n	n	ACUTE MYELOID LEUKAEMIA (AML) AND RELATED PRECURSOR NEOPLASMS	AML with mutated CEBPA	Favorable	Favorable	Favorable	ACUTE MYELOID LEUKAEMIA (AML) AND RELATED PRECURSOR NEOPLASMS	AML with mutated CEBPA		AML with genetic abnormalities	46	0	Initial Acute Leukemia Diagnosis	Bone Marrow Aspirate	BM	y	y	y	y	y	y	1	Standard Chemotherapy	2	7+3 (Cytarabine, Idarubicin)|HiDAC	2
16-00354	1	2632	Male	Female;Male	White	3	8.93602	n	79	FALSE	TRUE	FALSE	None		n		n	n	n	n	n	n	n	n	ACUTE MYELOID LEUKAEMIA (AML) AND RELATED PRECURSOR NEOPLASMS	AML with myelodysplasia-related changes	Adverse	Adverse	Adverse	ACUTE MYELOID LEUKAEMIA (AML) AND RELATED PRECURSOR NEOPLASMS	AML with myelodysplasia-related changes		AML with myelodysplasia-related changes	79	0	Initial Acute Leukemia Diagnosis	Bone Marrow Aspirate	BM	y	y	y	y	y	y	0		0		0
16-00373	0	2653	Male	Male	White	1	8.70045	n	37	FALSE	TRUE	FALSE	None		n		y	n	n	n	n	n	n	n	ACUTE MYELOID LEUKAEMIA (AML) AND RELATED PRECURSOR NEOPLASMS	Myeloid sarcoma	Intermediate	Intermediate	Not Enough Information	ACUTE MYELOID LEUKAEMIA (AML) AND RELATED PRECURSOR NEOPLASMS	Myeloid sarcoma		Other	37	0	Initial Acute Leukemia Diagnosis	Bone Marrow Aspirate	BM	y	y	n	y	y	n	3	Standard Chemotherapy|Bone Marrow Transplant|Other	4	7+3 (Cytarabine, Idarubicin)|HiDAC|Radiation|Busulfan, Cyclophosphamide	4
16-00392	0	2664	Female	Female	White	1	7.62251	n	78	FALSE	FALSE	TRUE	None		n		y	n	n	n	n	n	y	y	ACUTE MYELOID LEUKAEMIA (AML) AND RELATED PRECURSOR NEOPLASMS	AML with myelodysplasia-related changes	Adverse	Adverse	Adverse	ACUTE MYELOID LEUKAEMIA (AML) AND RELATED PRECURSOR NEOPLASMS	AML with myelodysplasia-related changes	M7	AML with myelodysplasia-related changes	78	0	Initial Acute Leukemia Diagnosis	Bone Marrow Aspirate	BM	y	y	y	y	y	y	2	Standard Chemotherapy|Targeted Therapy - Kinase Inhibitor(s)	3	Ruxolitinib|Hydroxyurea|Decitabine	2
16-00406	0	2675	Male	Male	White	1	8.14694	n	75	FALSE	TRUE	FALSE	None		n		y	n	n	n	n	n	n	n	ACUTE MYELOID LEUKAEMIA (AML) AND RELATED PRECURSOR NEOPLASMS	Acute myeloid leukaemia, NOS	Intermediate	Intermediate	Not Enough Information	ACUTE MYELOID LEUKAEMIA (AML) AND RELATED PRECURSOR NEOPLASMS	Acute myeloid leukaemia, NOS		AML not otherwise specified	75	0	Initial Acute Leukemia Diagnosis	Bone Marrow Aspirate	BM	y	y	n	y	y	n	1	Standard Chemotherapy	3	Vidaza|7+3 (Cytarabine, Idarubicin)|Azacitidine	3
16-00410	0	2678	Male	Male	White	1	6.06461	n	62	FALSE	TRUE	FALSE	PML-RARA		n		y	n	n	n	n	n	n	n	ACUTE MYELOID LEUKAEMIA (AML) AND RELATED PRECURSOR NEOPLASMS	Acute promyelocytic leukaemia with t(15;17)(q22;q12); PML-RARA	Favorable	Favorable	Adverse	ACUTE MYELOID LEUKAEMIA (AML) AND RELATED PRECURSOR NEOPLASMS	Acute promyelocytic leukaemia with t(15;17)(q22;q12); PML-RARA	M3	AML with genetic abnormalities	62	0	Initial Acute Leukemia Diagnosis	Bone Marrow Aspirate	BM	y	y	y	y	y	y	1	Standard Chemotherapy	1	ATRA, Arsenic Trioxide	1
16-00460	0	2688	Male	Male	White	3	8.14277	n	58	FALSE	TRUE	FALSE	None		n		y	n	n	n	n	n	n	n	ACUTE MYELOID LEUKAEMIA (AML) AND RELATED PRECURSOR NEOPLASMS	Acute myeloid leukaemia, NOS	Intermediate	Intermediate	Not Enough Information	ACUTE MYELOID LEUKAEMIA (AML) AND RELATED PRECURSOR NEOPLASMS	Acute myeloid leukaemia, NOS		AML not otherwise specified	58	0	Initial Acute Leukemia Diagnosis	Bone Marrow Aspirate	BM	y	y	n	y	y	n	2	Standard Chemotherapy|Supportive/Palliative Care	3	7+3 (Cytarabine, Idarubicin)|CLAG (Cladribine, Cytarabine, Filgrastim)|Azacitidine	3
16-00465	1	2690	Male	Male	HispNative	1	9.55929	n	12	FALSE	TRUE	FALSE	None		n		y	n	n	n	n	n	n	n	ACUTE MYELOID LEUKAEMIA (AML) AND RELATED PRECURSOR NEOPLASMS	Acute myelomonocytic leukaemia	Adverse	Adverse	Intermediate-II	ACUTE MYELOID LEUKAEMIA (AML) AND RELATED PRECURSOR NEOPLASMS	Acute myelomonocytic leukaemia	M4	AML not otherwise specified	12	0	Initial Acute Leukemia Diagnosis	Leukapheresis	PB	y	y	y	y	y	y	3	Standard Chemotherapy|Bone Marrow Transplant|Intrathecal	4	Cytarabine|Sorafenib|Cytarabine, Daunorubicin, and Etoposide|Busulfan, Cyclophosphamide	3
16-00474	0	2694	Male	Male	AdmixedBlack	6	7.20697	n	50	FALSE	TRUE	FALSE	RUNX1-RUNX1T1		n		y	n	n	n	n	n	n	n	ACUTE MYELOID LEUKAEMIA (AML) AND RELATED PRECURSOR NEOPLASMS	AML with t(8;21)(q22;q22); RUNX1-RUNX1T1	Favorable	Favorable	Favorable	ACUTE MYELOID LEUKAEMIA (AML) AND RELATED PRECURSOR NEOPLASMS	AML with t(8;21)(q22;q22); RUNX1-RUNX1T1	M2	AML with genetic abnormalities	50	0	Initial Acute Leukemia Diagnosis	Peripheral Blood	PB	y	n	y	y	n	y	1	Standard Chemotherapy	2	HiDAC|3+7 (Cytarabine, Daunorubicin)	2
16-00491	1	2704	Female	Female	White	1	9.19863	n	29	FALSE	FALSE	FALSE	None		y	Basal Cell Carcinoma	y	n	n	n	n	n	n	n	ACUTE MYELOID LEUKAEMIA (AML) AND RELATED PRECURSOR NEOPLASMS	AML with mutated NPM1	Adverse	Adverse	Adverse	ACUTE MYELOID LEUKAEMIA (AML) AND RELATED PRECURSOR NEOPLASMS	AML with mutated NPM1		AML with genetic abnormalities	29	0	Initial Acute Leukemia Diagnosis	Peripheral Blood	PB	y	y	n	y	y	n	3	Standard Chemotherapy|Bone Marrow Transplant|Supportive/Palliative Care	5	FLAG (Fludarabine, High-dose Cytarabine, G-CSF)|Hydroxyurea|Decitabine|Fludarabine, Cyclophosphamide, TBI |Trametinib	3
16-00494	1	2705	Female	Female	White	1	10.1872	n	72	FALSE	FALSE	FALSE	None		y	Non-Hodgkins Lymphoma	y	n	n	n	n	n	n	n	ACUTE MYELOID LEUKAEMIA (AML) AND RELATED PRECURSOR NEOPLASMS	Therapy-related myeloid neoplasms	Adverse	Adverse	Adverse	ACUTE MYELOID LEUKAEMIA (AML) AND RELATED PRECURSOR NEOPLASMS	Therapy-related myeloid neoplasms	M5	Therapy-related myeloid neoplasms	72	1	Initial Acute Leukemia Diagnosis	Bone Marrow Aspirate	BM	y	y	y	y	y	y	1	Standard Chemotherapy	4	3+7 (Cytarabine, Daunorubicin)|FLAG-IDA (Cytarabine, Filgrastim, Fludarabine, Idarubicin)|FLAG (Fludarabine, High-dose Cytarabine, G-CSF)|Hydroxyurea	3
16-00498	0	2706	Female	Female	White	3	6.47549	n	33	FALSE	TRUE	FALSE	Unknown		n		y	n	n	n	n	n	n	n	ACUTE MYELOID LEUKAEMIA (AML) AND RELATED PRECURSOR NEOPLASMS	Acute promyelocytic leukaemia with t(15;17)(q22;q12); PML-RARA	Favorable	Favorable	Not Enough Information	ACUTE MYELOID LEUKAEMIA (AML) AND RELATED PRECURSOR NEOPLASMS	Acute promyelocytic leukaemia with t(15;17)(q22;q12); PML-RARA	M3	AML with genetic abnormalities	33	0	Initial Acute Leukemia Diagnosis	Peripheral Blood	PB	y	y	y	y	y	y	1	Standard Chemotherapy	1	ATRA, Arsenic Trioxide	2
16-00510	0	2712	Male	Male	HispNative	1	7.31689	n	34	FALSE	TRUE	FALSE	GATA2-MECOM	Other	n		y	n	n	n	n	n	n	n	ACUTE MYELOID LEUKAEMIA (AML) AND RELATED PRECURSOR NEOPLASMS	AML with inv(3)(q21q26.2) or t(3;3)(q21;q26.2); RPN1-EVI1	Adverse	Adverse	Adverse	ACUTE MYELOID LEUKAEMIA (AML) AND RELATED PRECURSOR NEOPLASMS	AML with inv(3)(q21q26.2) or t(3;3)(q21;q26.2); RPN1-EVI1	M4	AML with genetic abnormalities	34	0	Initial Acute Leukemia Diagnosis	Bone Marrow Aspirate	BM	y	y	y	y	y	y	2	Standard Chemotherapy|Targeted Therapy - Kinase Inhibitor(s)	5	7+3 (Cytarabine, Idarubicin)|ATRA (Tretinoin)|FLAG-IDA (Cytarabine, Filgrastim, Fludarabine, Idarubicin)|anti-CD33|Azacitidine	3
16-00519	0	2713	Male	Male	White	1	7.09888	n	47	FALSE	TRUE	FALSE	None		n		y	n	n	n	n	n	n	n	ACUTE MYELOID LEUKAEMIA (AML) AND RELATED PRECURSOR NEOPLASMS	AML with mutated CEBPA	Intermediate	Intermediate	Favorable	ACUTE MYELOID LEUKAEMIA (AML) AND RELATED PRECURSOR NEOPLASMS	AML with mutated CEBPA		AML with genetic abnormalities	47	0	Initial Acute Leukemia Diagnosis	Bone Marrow Aspirate	BM	y	y	y	y	y	y	2	Standard Chemotherapy|Bone Marrow Transplant	3	HiDAC|Cyclophosphamide, Fludarabine, TBI|3+7 (Cytarabine, Daunorubicin)	3
16-00525	1	2715	Female	Female	Asian	1	9.08697	n	26	FALSE	TRUE	FALSE	None		n		y	n	n	n	n	n	n	n	ACUTE MYELOID LEUKAEMIA (AML) AND RELATED PRECURSOR NEOPLASMS	AML with myelodysplasia-related changes	Adverse	Adverse	Adverse	ACUTE MYELOID LEUKAEMIA (AML) AND RELATED PRECURSOR NEOPLASMS	AML with myelodysplasia-related changes		AML with myelodysplasia-related changes	26	0	Initial Acute Leukemia Diagnosis	Bone Marrow Aspirate	BM	y	y	y	y	y	y	2	Standard Chemotherapy|Bone Marrow Transplant	4	HiDAC|Cyclophosphamide, Fludarabine, TBI|3+7 (Cytarabine, Daunorubicin)|FLAG-IDA (Cytarabine, Filgrastim, Fludarabine, Idarubicin)	4
16-00540	1	2721	Female	Female	White	3	9.05603	n	66	FALSE	TRUE	FALSE	None		n		y	n	n	n	n	n	n	n	ACUTE MYELOID LEUKAEMIA (AML) AND RELATED PRECURSOR NEOPLASMS	Acute myeloid leukaemia, NOS	Intermediate	Intermediate	Intermediate-II	ACUTE MYELOID LEUKAEMIA (AML) AND RELATED PRECURSOR NEOPLASMS	Acute myeloid leukaemia, NOS		AML not otherwise specified	66	0	Initial Acute Leukemia Diagnosis	Peripheral Blood	PB	y	y	y	y	y	y	1	Standard Chemotherapy	1	7+3 (Cytarabine, Idarubicin)	1
16-00547	1	2723	Male	Male	HispNative	1	10.1542	n	29	FALSE	FALSE	FALSE	MLLT3-KMT2A		y	Non-Hodgkins Lymphoma	y	n	n	n	n	n	n	n	ACUTE MYELOID LEUKAEMIA (AML) AND RELATED PRECURSOR NEOPLASMS	Therapy-related myeloid neoplasms	Adverse	Adverse	Intermediate-II	ACUTE MYELOID LEUKAEMIA (AML) AND RELATED PRECURSOR NEOPLASMS	Therapy-related myeloid neoplasms		Therapy-related myeloid neoplasms	29	0	Initial Acute Leukemia Diagnosis	Peripheral Blood	PB	y	y	y	y	y	y	1	Standard Chemotherapy	2	HiDAC|FLAG-IDA (Cytarabine, Filgrastim, Fludarabine, Idarubicin)	2
16-00699	0	3975	Male	Male	HispNative	2	8.56897	n	46	FALSE	TRUE	FALSE	None		n		y	n	n	n	n	n	n	n	ACUTE MYELOID LEUKAEMIA (AML) AND RELATED PRECURSOR NEOPLASMS	Acute myeloid leukaemia, NOS	Intermediate	Intermediate	Not Enough Information	ACUTE MYELOID LEUKAEMIA (AML) AND RELATED PRECURSOR NEOPLASMS	Acute myeloid leukaemia, NOS		AML not otherwise specified	46	0	Initial Acute Leukemia Diagnosis	Peripheral Blood	PB	y	y	y	y	y	y	1	Standard Chemotherapy	1	7+3 (Cytarabine, Idarubicin)	1
16-00701	1	2747	Male	Male	White	6	10.5338	n	62	FALSE	FALSE	TRUE	None		n		y	n	n	n	y	n	n	n	MYELODYSPLASTIC/MYELOPROLIFERATIVE NEOPLASMS	Chronic myelomonocytic leukaemia	Intermediate	Intermediate	Not Enough Information	ACUTE MYELOID LEUKAEMIA (AML) AND RELATED PRECURSOR NEOPLASMS	Acute myelomonocytic leukaemia	M4	AML not otherwise specified	62	34	Initial Acute Leukemia Diagnosis	Peripheral Blood	PB	y	y	y	n	y	y	2	Standard Chemotherapy|Bone Marrow Transplant	2	Azacitidine|Fludarabine, Melphalan, ATG	2
16-00731	1	3990	Female	Female	White	1	9.61144	n	69	FALSE	FALSE	FALSE	None		y	Breast Cancer	y	n	n	n	n	n	n	n	ACUTE MYELOID LEUKAEMIA (AML) AND RELATED PRECURSOR NEOPLASMS	Acute myeloid leukaemia, NOS	Adverse	Adverse	Intermediate-I	ACUTE MYELOID LEUKAEMIA (AML) AND RELATED PRECURSOR NEOPLASMS	Acute myeloid leukaemia, NOS		AML not otherwise specified	69	0	Initial Acute Leukemia Diagnosis	Peripheral Blood	PB	y	y	y	y	y	y	3	Standard Chemotherapy|Targeted Therapy - Kinase Inhibitor(s)|Targeted Therapy - Other	7	7+3 (Cytarabine, Idarubicin)|Azacitidine, Midostaurin|Sorafenib|MEC (Cytarabine, Etoposide, Mitoxantrone)|MiDAC|Fludarabine, Cyclophosphamide, Thiotepa, TBI|ALRN-6924	4
16-00755	1	4001	Female	Female	White	1	9.83541	n	58	FALSE	FALSE	TRUE	GATA2-MECOM	Other	n		y	n	y	n	n	n	n	n	ACUTE MYELOID LEUKAEMIA (AML) AND RELATED PRECURSOR NEOPLASMS	AML with inv(3)(q21q26.2) or t(3;3)(q21;q26.2); RPN1-EVI1	Adverse	Adverse	Adverse	ACUTE MYELOID LEUKAEMIA (AML) AND RELATED PRECURSOR NEOPLASMS	AML with inv(3)(q21q26.2) or t(3;3)(q21;q26.2); RPN1-EVI1	M4	AML with genetic abnormalities	58	0	Initial Acute Leukemia Diagnosis	Bone Marrow Aspirate	BM	y	y	n	y	y	n	2	Standard Chemotherapy|Bone Marrow Transplant	2	SWOG S0919 (Ida/Ara+Pravastatin) |Busulfan, Cyclophosphamide	2
16-00810	1	4028	Female	Female	White	1	10.7501	n	61	FALSE	TRUE	FALSE	None		n		y	n	n	n	n	n	n	n	ACUTE MYELOID LEUKAEMIA (AML) AND RELATED PRECURSOR NEOPLASMS	AML with mutated NPM1	Favorable	Favorable	Favorable	ACUTE MYELOID LEUKAEMIA (AML) AND RELATED PRECURSOR NEOPLASMS	AML with mutated NPM1	M5	AML with genetic abnormalities	61	0	Initial Acute Leukemia Diagnosis	Bone Marrow Aspirate	BM	y	y	y	y	y	y	2	Standard Chemotherapy|Bone Marrow Transplant	3	Fludarabine, Melphalan|MiDAC|7+3 (Cytarabine, Idarubicin) plus Sorafenib	3
16-00815	1	4030	Female	Female	White	1	10.948	n	60	FALSE	TRUE	FALSE	None		n		y	n	n	n	n	n	n	n	ACUTE MYELOID LEUKAEMIA (AML) AND RELATED PRECURSOR NEOPLASMS	AML with mutated NPM1	Favorable	Favorable	Favorable	ACUTE MYELOID LEUKAEMIA (AML) AND RELATED PRECURSOR NEOPLASMS	AML with mutated NPM1	M5	AML with genetic abnormalities	60	0	Initial Acute Leukemia Diagnosis	Bone Marrow Aspirate	BM	y	y	y	y	y	y	2	Standard Chemotherapy|Bone Marrow Transplant	5	Fludarabine, Melphalan|7+3 (Cytarabine, Idarubicin)|FLAG-IDA (Cytarabine, Filgrastim, Fludarabine, Idarubicin)|MiDAC|Hydroxyurea	4
16-00818	0	4029	Female	Female	White	3	7.68041	n	65	FALSE	FALSE	TRUE	GATA2-MECOM	Other	n		n	n	n	n	n	n	y	y	ACUTE MYELOID LEUKAEMIA (AML) AND RELATED PRECURSOR NEOPLASMS	AML with inv(3)(q21q26.2) or t(3;3)(q21;q26.2); RPN1-EVI1	Adverse	Adverse	Adverse	ACUTE MYELOID LEUKAEMIA (AML) AND RELATED PRECURSOR NEOPLASMS	AML with inv(3)(q21q26.2) or t(3;3)(q21;q26.2); RPN1-EVI1	M4	AML with genetic abnormalities	65	3	Initial Acute Leukemia Diagnosis	Peripheral Blood	PB	y	y	y	y	y	y	0		0		0
16-00836	1	4039	Male	Male	White	1	10.7063	n	73	FALSE	FALSE	TRUE	None		n		y	n	n	n	y	y	n	n	ACUTE MYELOID LEUKAEMIA (AML) AND RELATED PRECURSOR NEOPLASMS	AML with mutated NPM1	Intermediate	Intermediate	Intermediate-I	ACUTE MYELOID LEUKAEMIA (AML) AND RELATED PRECURSOR NEOPLASMS	AML with mutated NPM1		AML with genetic abnormalities	73	0	Initial Acute Leukemia Diagnosis	Bone Marrow Aspirate	BM	y	y	y	y	y	y	1	Standard Chemotherapy	2	S0919 Trial (Pravastatin, Idarubicin, Cytarabine)|Hydroxyurea	1
16-00867	0	4042	Female	Female	White	1	7.69643	n	61	FALSE	TRUE	FALSE	None		n		y	n	n	n	n	n	n	n	ACUTE MYELOID LEUKAEMIA (AML) AND RELATED PRECURSOR NEOPLASMS	AML with mutated NPM1	Intermediate	Intermediate	Intermediate-I	ACUTE MYELOID LEUKAEMIA (AML) AND RELATED PRECURSOR NEOPLASMS	AML with mutated NPM1		AML with genetic abnormalities	61	3	Initial Acute Leukemia Diagnosis	Bone Marrow Aspirate	BM	y	y	y	y	y	y	1	Standard Chemotherapy	1	Hydroxyurea	1
16-00951	1	4075	Male	Male	White	3	8.77792	n	42	FALSE	TRUE	FALSE	None		n		y	n	n	n	n	n	n	n	ACUTE MYELOID LEUKAEMIA (AML) AND RELATED PRECURSOR NEOPLASMS	AML with myelodysplasia-related changes	Adverse	Adverse	Adverse	ACUTE MYELOID LEUKAEMIA (AML) AND RELATED PRECURSOR NEOPLASMS	AML with myelodysplasia-related changes		AML with myelodysplasia-related changes	42	0	Initial Acute Leukemia Diagnosis	Peripheral Blood	PB	y	y	y	y	y	y	2	Standard Chemotherapy|Bone Marrow Transplant	4	Busulfan, Fludarabine|7+3 (Cytarabine, Idarubicin)|HiDAC|CLAG-M (Cladribine, Cytarabine, Mitoxantrone, Filgrastim)	4
16-01005	1	4196	Female	Female	White	5	9.42959	n	55	FALSE	TRUE	FALSE	None		n		y	n	n	n	n	n	n	n	ACUTE MYELOID LEUKAEMIA (AML) AND RELATED PRECURSOR NEOPLASMS	AML with myelodysplasia-related changes	Adverse	Adverse	Adverse	ACUTE MYELOID LEUKAEMIA (AML) AND RELATED PRECURSOR NEOPLASMS	AML with myelodysplasia-related changes		AML with myelodysplasia-related changes	55	0	Initial Acute Leukemia Diagnosis	Bone Marrow Aspirate	BM	y	y	y	y	y	y	2	Standard Chemotherapy|Bone Marrow Transplant	2	7+3 (Cytarabine, Idarubicin) plus Enasidenib|Busulfan, Cyclophosphamide	2
16-01049	1	4207	Male	Male	Asian	2	9.6434	n	78	FALSE	TRUE	FALSE	None		n		y	n	n	n	n	n	n	n	ACUTE MYELOID LEUKAEMIA (AML) AND RELATED PRECURSOR NEOPLASMS	Acute myeloid leukaemia, NOS	Intermediate	Intermediate	Not Enough Information	ACUTE MYELOID LEUKAEMIA (AML) AND RELATED PRECURSOR NEOPLASMS	Acute myeloid leukaemia, NOS		AML not otherwise specified	78	0	Initial Acute Leukemia Diagnosis	Bone Marrow Aspirate	BM	y	y	y	y	y	y	2	Standard Chemotherapy|Supportive/Palliative Care	5	7+3 (Cytarabine, Idarubicin)|Decitabine|7+3 (Cytarabine, Idarubicin) plus Azacitidine|IDAC|Etoposide, Cytarabine	4
16-01080	1	4225	Female	Female	White	1	8.8428	n	69	FALSE	TRUE	FALSE	PML-RARA		n		y	n	n	n	n	n	n	n	ACUTE MYELOID LEUKAEMIA (AML) AND RELATED PRECURSOR NEOPLASMS	Acute promyelocytic leukaemia with t(15;17)(q22;q12); PML-RARA	Favorable	Favorable	Intermediate-II	ACUTE MYELOID LEUKAEMIA (AML) AND RELATED PRECURSOR NEOPLASMS	Acute promyelocytic leukaemia with t(15;17)(q22;q12); PML-RARA	M3	AML with genetic abnormalities	69	1	Initial Acute Leukemia Diagnosis	Peripheral Blood	PB	y	y	n	y	y	n	1	Standard Chemotherapy	1	ATRA, Idarubicin	1
16-01082	0	4226	Male	Male	White	1	7.96655	n	68	FALSE	TRUE	FALSE	CBFB-MYH11		n		y	n	n	n	n	n	n	n	ACUTE MYELOID LEUKAEMIA (AML) AND RELATED PRECURSOR NEOPLASMS	AML with inv(16)(p13.1q22) or t(16;16)(p13.1;q22); CBFB-MYH11	Favorable	Favorable	Favorable	ACUTE MYELOID LEUKAEMIA (AML) AND RELATED PRECURSOR NEOPLASMS	AML with inv(16)(p13.1q22) or t(16;16)(p13.1;q22); CBFB-MYH11	M4eo	AML with genetic abnormalities	68	0	Initial Acute Leukemia Diagnosis	Peripheral Blood	PB	y	y	n	y	y	n	1	Standard Chemotherapy	1	7+3 (Cytarabine, Idarubicin)	1
16-01093	1	4229	Male	Male	White	2	9.13483	n	61	FALSE	TRUE	FALSE	None		n		n	n	n	n	n	n	n	n	ACUTE MYELOID LEUKAEMIA (AML) AND RELATED PRECURSOR NEOPLASMS	Acute myeloid leukaemia, NOS	Intermediate	Intermediate	Intermediate-II	ACUTE MYELOID LEUKAEMIA (AML) AND RELATED PRECURSOR NEOPLASMS	Acute myeloid leukaemia, NOS		AML not otherwise specified	61	0	Initial Acute Leukemia Diagnosis	Bone Marrow Aspirate	BM	y	y	y	y	y	y	0		0		0
16-01100	1	4231	Male	Male	White	2	10.3134	n	65	FALSE	TRUE	FALSE	Unknown		n		y	n	n	n	n	n	n	n	ACUTE MYELOID LEUKAEMIA (AML) AND RELATED PRECURSOR NEOPLASMS	AML with mutated NPM1	Favorable	Favorable	Not Enough Information	ACUTE MYELOID LEUKAEMIA (AML) AND RELATED PRECURSOR NEOPLASMS	AML with mutated NPM1		AML with genetic abnormalities	65	0	Initial Acute Leukemia Diagnosis	Peripheral Blood	PB	y	y	y	y	y	y	1	Standard Chemotherapy	1	Cytarabine	1
16-01102	1	4232	Female	Female	White	2	9.19103	n	72	FALSE	TRUE	FALSE	None		n		y	n	n	n	n	n	n	n	ACUTE MYELOID LEUKAEMIA (AML) AND RELATED PRECURSOR NEOPLASMS	AML with myelodysplasia-related changes	Adverse	Adverse	Adverse	ACUTE MYELOID LEUKAEMIA (AML) AND RELATED PRECURSOR NEOPLASMS	AML with myelodysplasia-related changes		AML with myelodysplasia-related changes	72	0	Initial Acute Leukemia Diagnosis	Peripheral Blood	PB	y	y	y	y	y	y	1	Standard Chemotherapy	1	Decitabine	1
16-01109	0	4235	Male	Male	Black	5	5.94387	n	33	FALSE	TRUE	FALSE	CBFB-MYH11		n		y	n	n	n	n	n	n	n	ACUTE MYELOID LEUKAEMIA (AML) AND RELATED PRECURSOR NEOPLASMS	AML with inv(16)(p13.1q22) or t(16;16)(p13.1;q22); CBFB-MYH11	Favorable	Favorable	Favorable	ACUTE MYELOID LEUKAEMIA (AML) AND RELATED PRECURSOR NEOPLASMS	AML with inv(16)(p13.1q22) or t(16;16)(p13.1;q22); CBFB-MYH11	M4eo	AML with genetic abnormalities	33	0	Initial Acute Leukemia Diagnosis	Peripheral Blood	PB	y	y	y	y	y	y	1	Standard Chemotherapy	2	7+3 (Cytarabine, Idarubicin)|HiDAC	2
16-01121	0	4239	Male	Male	White	3	7.38092	n	61	FALSE	TRUE	FALSE	None		n		y	n	n	n	n	n	n	n	ACUTE MYELOID LEUKAEMIA (AML) AND RELATED PRECURSOR NEOPLASMS	AML with mutated NPM1	Favorable	Favorable	Intermediate-I	ACUTE MYELOID LEUKAEMIA (AML) AND RELATED PRECURSOR NEOPLASMS	AML with mutated NPM1		AML with genetic abnormalities	61	0	Initial Acute Leukemia Diagnosis	Bone Marrow Aspirate	BM	y	y	y	y	y	y	2	Standard Chemotherapy|Bone Marrow Transplant	3	Busulfan, Fludarabine|IDAC plus Midostaurin|7+3 (Cytarabine, Daunorubicin) plus Sorafenib	3
16-01151	1	4248	Male	Male	White	1	8.9862	n	81	FALSE	TRUE	FALSE	None		n		y	n	n	n	n	n	n	n	ACUTE MYELOID LEUKAEMIA (AML) AND RELATED PRECURSOR NEOPLASMS	AML with mutated NPM1	Favorable	Favorable	Not Enough Information	ACUTE MYELOID LEUKAEMIA (AML) AND RELATED PRECURSOR NEOPLASMS	AML with mutated NPM1		AML with genetic abnormalities	81	0	Initial Acute Leukemia Diagnosis	Peripheral Blood	PB	y	y	y	y	y	y	1	Standard Chemotherapy	1	Vidaza, BI836858 (anti-CD33)	1
16-01185	0	4252	Male	Male	White	5	8.37034	n	50	FALSE	FALSE	FALSE	None		y	Not specified	y	n	n	n	n	n	n	n	ACUTE MYELOID LEUKAEMIA (AML) AND RELATED PRECURSOR NEOPLASMS	Therapy-related myeloid neoplasms	Adverse	Adverse	Adverse	ACUTE MYELOID LEUKAEMIA (AML) AND RELATED PRECURSOR NEOPLASMS	Therapy-related myeloid neoplasms		Therapy-related myeloid neoplasms	50	0	Initial Acute Leukemia Diagnosis	Bone Marrow Aspirate	BM	y	y	y	y	y	y	2	Standard Chemotherapy|Bone Marrow Transplant	2	GCLAC (GCSF, Clofarabine & Cytarabine)|Fludarabine, Cyclophosphamide, Thiotepa, TBI	2
16-01191	1	4256	Female	Female	White	3	9.92729	n	65	FALSE	FALSE	TRUE	None		n		y	n	y	y	n	n	n	n	ACUTE MYELOID LEUKAEMIA (AML) AND RELATED PRECURSOR NEOPLASMS	AML with myelodysplasia-related changes	Adverse	Adverse	Not Enough Information	ACUTE MYELOID LEUKAEMIA (AML) AND RELATED PRECURSOR NEOPLASMS	AML with myelodysplasia-related changes		AML with myelodysplasia-related changes	65	0	Initial Acute Leukemia Diagnosis	Peripheral Blood	PB	y	y	y	y	y	y	2	Standard Chemotherapy|Bone Marrow Transplant	3	Vidaza|Fludarabine, Melphalan|7+3 (Cytarabine, Idarubicin)	3
16-01210	1	4263	Male	Male	White	3	8.85224	n	63	FALSE	TRUE	FALSE	None		n		y	n	n	n	n	n	n	n	ACUTE MYELOID LEUKAEMIA (AML) AND RELATED PRECURSOR NEOPLASMS	AML with myelodysplasia-related changes	Intermediate	Intermediate	Not Enough Information	ACUTE MYELOID LEUKAEMIA (AML) AND RELATED PRECURSOR NEOPLASMS	AML with myelodysplasia-related changes		AML with myelodysplasia-related changes	63	0	Initial Acute Leukemia Diagnosis	Bone Marrow Aspirate	BM	y	y	n	y	y	n	2	Standard Chemotherapy|Bone Marrow Transplant	3	Busulfan, Fludarabine|7+3 (Cytarabine, Idarubicin) plus Crenolanib|IDAC	3
16-01219	0	4271	Male	Male	White	1	6.9275	y	47	FALSE	TRUE	FALSE	None		n		y	n	n	n	n	n	n	n	ACUTE MYELOID LEUKAEMIA (AML) AND RELATED PRECURSOR NEOPLASMS	AML with mutated CEBPA	Favorable	Favorable	Favorable	ACUTE MYELOID LEUKAEMIA (AML) AND RELATED PRECURSOR NEOPLASMS	AML with mutated CEBPA		AML with genetic abnormalities	47	0	Initial Acute Leukemia Diagnosis	Bone Marrow Aspirate	BM	y	y	y	y	y	y	1	Standard Chemotherapy	2	7+3 (Cytarabine, Idarubicin)|HiDAC	2
16-01223	0	4273	Male	Male	White	2	8.24514	n	73	FALSE	TRUE	FALSE	None		n		y	n	n	n	n	n	n	n	ACUTE MYELOID LEUKAEMIA (AML) AND RELATED PRECURSOR NEOPLASMS	Acute myeloid leukaemia, NOS	Intermediate	Intermediate	Not Enough Information	ACUTE MYELOID LEUKAEMIA (AML) AND RELATED PRECURSOR NEOPLASMS	Acute myeloid leukaemia, NOS		AML not otherwise specified	73	0	Initial Acute Leukemia Diagnosis	Peripheral Blood	PB	y	y	y	y	y	y	1	Standard Chemotherapy	1	Decitabine	1
16-01225	0	4274	Female	Female	White	1	7.21551	n	61	FALSE	FALSE	TRUE	None		n		n	n	n	n	n	n	y	y	ACUTE MYELOID LEUKAEMIA (AML) AND RELATED PRECURSOR NEOPLASMS	AML with mutated NPM1	Intermediate	Intermediate	Intermediate-I	ACUTE MYELOID LEUKAEMIA (AML) AND RELATED PRECURSOR NEOPLASMS	AML with mutated NPM1		AML with genetic abnormalities	61	0	Initial Acute Leukemia Diagnosis	Peripheral Blood	PB	y	y	y	y	y	y	1	Supportive/Palliative Care	1	Hydroxyurea	1
16-01237	1	4291	Female	Female	HispNative	6	9.3558	n	73	FALSE	TRUE	FALSE	None		n		y	n	n	n	n	n	n	n	ACUTE MYELOID LEUKAEMIA (AML) AND RELATED PRECURSOR NEOPLASMS	AML with myelodysplasia-related changes	Adverse	Adverse	Adverse	ACUTE MYELOID LEUKAEMIA (AML) AND RELATED PRECURSOR NEOPLASMS	AML with myelodysplasia-related changes		AML with myelodysplasia-related changes	73	0	Initial Acute Leukemia Diagnosis	Bone Marrow Aspirate	BM	y	y	y	y	y	y	1	Standard Chemotherapy	1	Decitabine	1
16-01254	1	4299	Female	Female	White	1	10.0342	n	38	FALSE	TRUE	FALSE	None		n		y	n	n	n	n	n	n	n	ACUTE MYELOID LEUKAEMIA (AML) AND RELATED PRECURSOR NEOPLASMS	AML with mutated NPM1	Favorable	Favorable	Favorable	ACUTE MYELOID LEUKAEMIA (AML) AND RELATED PRECURSOR NEOPLASMS	AML with mutated NPM1		AML with genetic abnormalities	38	0	Initial Acute Leukemia Diagnosis	Bone Marrow Aspirate	BM	y	y	y	y	y	y	1	Standard Chemotherapy	2	7+3 (Cytarabine, Idarubicin)|HiDAC	2
16-01262	0	4303	Female	Female	White	1	7.00434	n	59	FALSE	TRUE	FALSE	PML-RARA		n		y	n	n	n	n	n	n	n	ACUTE MYELOID LEUKAEMIA (AML) AND RELATED PRECURSOR NEOPLASMS	Acute promyelocytic leukaemia with t(15;17)(q22;q12); PML-RARA	Favorable	Favorable	Intermediate-II	ACUTE MYELOID LEUKAEMIA (AML) AND RELATED PRECURSOR NEOPLASMS	Acute promyelocytic leukaemia with t(15;17)(q22;q12); PML-RARA	M3	AML with genetic abnormalities	59	0	Initial Acute Leukemia Diagnosis	Bone Marrow Aspirate	BM	y	y	y	y	y	y	1	Standard Chemotherapy	1	ATRA, Arsenic Trioxide, Idarubicin	1
[truncated: 43 more columns]

## Sheet: ST-4
Supplemental Table S4: Differential gene expression analysis of High VISTA vs Low VISTA expressors (only significant genes)
Gene	logFC	AveExpr	t	P.Value	adj.P.Val	B
CES1	4.00679	1.2927	10.5535	3.31154e-22	1.16224e-19	39.7391
VCAN	3.46424	7.31667	9.29934	3.78931e-18	5.49703e-16	30.5816
ARHGEF10L	3.33662	1.90604	10.6213	1.96873e-22	7.22016e-20	40.2491
MPEG1	3.22797	6.79248	10.6396	1.71084e-22	6.41859e-20	40.3868
LINC00482	3.22711	0.121977	12.2938	3.57176e-28	8.3273e-25	53.2195
LGALS2	3.21311	2.06608	10.0287	1.76786e-20	3.95227e-18	35.8397
CD300E	3.15704	4.52533	8.68828	2.89161e-16	2.80066e-14	26.3398
CD1D	3.0215	3.31687	11.3405	7.28594e-25	5.66222e-22	45.7414
MYOF	2.99944	3.58893	11.4096	4.22492e-25	3.53593e-22	46.2761
SCIMP	2.90075	2.80396	10.5498	3.40725e-22	1.18311e-19	39.7112
LILRB4	2.89783	3.62186	9.0143	2.91914e-17	3.41508e-15	28.5831
TLR8	2.87638	3.51907	10.1247	8.59917e-21	2.07909e-18	36.5461
MYCL	2.86816	1.09325	10.294	2.39423e-21	6.91571e-19	37.7995
MEFV	2.85094	3.61147	11.1549	3.13226e-24	1.929e-21	44.3106
CD14	2.83255	4.54932	8.63558	4.17064e-16	3.85636e-14	25.9817
CD300LB	2.81287	3.2732	12.4715	8.45464e-29	2.12277e-25	54.6337
TLR5	2.78211	1.60589	10.8879	2.5129e-23	1.18871e-20	42.268
SLC46A2	2.77251	-0.851641	10.2212	4.15462e-21	1.10249e-18	37.2592
PDK4	2.76843	1.78744	9.47092	1.09144e-18	1.74631e-16	31.8004
LILRA6	2.73284	3.46128	10.2425	3.53697e-21	9.70141e-19	37.417
CX3CR1	2.70906	3.38395	8.22162	7.0865e-15	5.02833e-13	23.2132
KCTD12	2.69348	5.68469	11.163	2.93935e-24	1.88119e-21	44.373
FGD2	2.68486	4.60314	11.198	2.23455e-24	1.45872e-21	44.6419
RP11-290F20.3	2.67128	3.15109	10.4554	7.01277e-22	2.33568e-19	39.0034
CD163	2.66812	4.27136	8.08977	1.71723e-14	1.12551e-12	22.3488
SLC37A2	2.66026	1.86973	11.5409	1.49326e-25	1.47697e-22	47.2965
CD86	2.65358	4.24555	11.8408	1.36979e-26	2.03226e-23	49.6407
AP001007.1	2.63642	0.835071	11.8257	1.54506e-26	2.19264e-23	49.5225
LRP1	2.62558	6.19775	8.47873	1.2315e-15	1.03332e-13	24.9232
NLRP12	2.61268	3.43165	11.1584	3.04868e-24	1.91364e-21	44.3371
SLC7A7	2.6121	4.29004	10.3342	1.76501e-21	5.28531e-19	38.0984
PRLR	2.61054	0.536976	7.55595	5.65041e-13	2.69634e-11	18.9404
MAFB	2.59738	4.79155	8.3261	3.49337e-15	2.62727e-13	23.9043
SIGLEC7	2.5921	1.99403	12.2286	6.05558e-28	1.23534e-24	52.7014
HK3	2.5915	5.80221	10.2523	3.28183e-21	9.07787e-19	37.4904
CAMK1	2.58173	2.30405	9.72608	1.67895e-19	3.0961e-17	33.634
CTD-2006K23.1	2.56062	0.335171	10.0682	1.31504e-20	3.06593e-18	36.1298
SLC8A1	2.5447	2.76986	10.4277	8.66684e-22	2.77339e-19	38.7958
RPL7AP64	2.54026	-1.60667	10.3389	1.7031e-21	5.14716e-19	38.1334
PHACTR3	2.53168	-0.919418	7.10164	9.7966e-12	3.56478e-10	16.1622
FGL2	2.5141	6.20127	10.3324	1.7887e-21	5.30757e-19	38.0854
SIGLEC16	2.50924	-0.303144	9.55029	6.11318e-19	1.04983e-16	32.3681
ASGR2	2.50168	1.7469	9.25821	5.0981e-18	7.08094e-16	30.2911
CYP27A1	2.49521	1.47243	8.14659	1.17389e-14	7.94936e-13	22.7203
EPB41L3	2.48743	1.85572	8.67085	3.26449e-16	3.09747e-14	26.2212
AC079325.6	2.46971	-0.0309793	10.0705	1.29237e-20	3.03475e-18	36.1468
LILRA1	2.46132	4.24969	12.0997	1.71262e-27	2.94211e-24	51.6811
KIAA1598	2.4553	2.46666	8.47598	1.25493e-15	1.05028e-13	24.9047
CYP1B1	2.45062	2.0516	6.86311	4.17973e-11	1.31466e-09	14.7515
AP001053.11	2.43204	1.5469	8.20428	7.96527e-15	5.56716e-13	23.0991
CD300C	2.42447	3.58027	12.1818	8.83345e-28	1.6018e-24	52.3309
NAPSB	2.40546	3.13923	8.39427	2.19576e-15	1.71049e-13	24.358
TMEM105	2.40314	-0.707573	8.13596	1.26063e-14	8.50145e-13	22.6507
MARCH1	2.39759	4.199	10.5664	3.00173e-22	1.07667e-19	39.8355
HNMT	2.39488	1.65935	8.15877	1.08178e-14	7.37147e-13	22.8001
MS4A6A	2.39297	5.51056	8.43037	1.71565e-15	1.393e-13	24.5991
NCF1	2.38753	5.41998	10.2636	3.01406e-21	8.40846e-19	37.5738
PLBD1	2.38384	5.06701	7.55069	5.84389e-13	2.78054e-11	18.9076
C2	2.38111	1.00248	9.01841	2.83517e-17	3.32878e-15	28.6117
LILRB2	2.37909	5.73017	11.0868	5.3397e-24	3.16887e-21	43.7873
SLC9A7P1	2.37164	1.38448	11.4559	2.92952e-25	2.6561e-22	46.6353
KCNE1	2.35697	1.4641	11.0426	7.54051e-24	4.24349e-21	43.4488
LILRB3	2.35448	2.52072	9.95111	3.15821e-20	6.6021e-18	35.2711
FBP1	2.35402	3.36928	10.2793	2.67555e-21	7.52844e-19	37.6906
FAM198B	2.35141	3.9439	8.91476	5.90777e-17	6.6493e-15	27.8933
SIRPD	2.35104	-0.605585	10.9006	2.27673e-23	1.09283e-20	42.3648
RBM47	2.35011	4.30168	10.2993	2.29922e-21	6.70058e-19	37.8392
AMICA1	2.34881	5.41847	10.5621	3.10209e-22	1.10057e-19	39.8032
TRPM4	2.34803	0.620113	7.63117	3.48492e-13	1.74728e-11	19.4116
SLC6A12	2.34351	-0.32801	10.7355	8.17333e-23	3.29355e-20	41.1112
SIGLEC9	2.33627	2.75169	10.031	1.73818e-20	3.91271e-18	35.8563
ADAP2	2.33567	3.01259	11.3889	4.97257e-25	4.05762e-22	46.1162
LINC00968	2.33175	-0.302979	12.8581	3.60002e-30	1.67864e-26	57.7315
MYO7A	2.32391	1.56957	9.54962	6.14328e-19	1.04983e-16	32.3633
LRRC25	2.31578	4.95812	12.0112	3.492e-27	5.69895e-24	50.9819
FCN1	2.30707	7.12607	8.43048	1.71436e-15	1.393e-13	24.5998
LILRA5	2.30598	3.77698	8.76023	1.75017e-16	1.79077e-14	26.8309
FGR	2.30331	7.50216	12.479	7.94986e-29	2.12277e-25	54.6941
CPM	2.30275	2.49747	9.88892	5.02034e-20	1.02415e-17	34.8169
SLC11A1	2.29982	5.55134	9.38478	2.04179e-18	3.1142e-16	31.187
HTR7	2.29403	0.801911	9.0404	2.42481e-17	2.92051e-15	28.7647
MS4A14	2.28943	2.70579	9.65069	2.92635e-19	5.30644e-17	33.0897
RP4-576H24.2	2.27317	-1.17004	10.8362	3.75227e-23	1.65506e-20	41.8748
SULF2	2.27214	5.19745	8.49403	1.10859e-15	9.42301e-14	25.0259
NCF1C	2.26521	4.10093	10.4986	5.04092e-22	1.72975e-19	39.3271
IGSF6	2.25889	2.81605	8.72941	2.17071e-16	2.17338e-14	26.6203
SIRPB1	2.25356	5.14546	10.1632	6.43493e-21	1.61896e-18	36.8303
MARCO	2.24425	1.10883	6.9331	2.74015e-11	9.02506e-10	15.1619
RP11-597D13.9	2.23867	0.57032	8.34068	3.16362e-15	2.39584e-13	24.0011
FPR1	2.22625	4.59026	8.21242	7.54006e-15	5.327e-13	23.1526
MTMR11	2.22361	1.70405	7.78794	1.26061e-13	6.84629e-12	20.4033
LY86	2.20968	3.94429	7.75231	1.59009e-13	8.45284e-12	20.1768
SPOCK1	2.2044	-0.638088	9.81741	8.54073e-20	1.67933e-17	34.2962
CCR1	2.20215	3.67032	9.08076	1.81895e-17	2.27473e-15	29.046
CHST15	2.19759	4.15078	8.44527	1.54922e-15	1.26733e-13	24.6988
SECTM1	2.19692	3.21827	9.27389	4.55325e-18	6.40595e-16	30.4018
NCF1B	2.19418	4.09293	9.95155	3.14785e-20	6.6021e-18	35.2743
KRT23	2.1915	-0.0552906	7.30246	2.81544e-12	1.15738e-10	17.3758
RASSF4	2.17553	5.20411	11.2955	1.03815e-24	7.53003e-22	45.394
PTAFR	2.16496	5.67166	11.7413	3.03239e-26	3.80681e-23	48.8608
CES1P1	2.16349	-2.299	9.16461	9.98771e-18	1.2988e-15	29.6328
KCNQ1	2.14887	3.77503	12.7988	5.85069e-30	2.38708e-26	57.2549
MPZL2	2.14868	-0.0457136	8.41951	1.8479e-15	1.47832e-13	24.5265
IL31RA	2.14809	-1.13193	7.52049	7.08846e-13	3.32755e-11	18.7195
NCF2	2.14666	6.86521	11.4499	3.07203e-25	2.71003e-22	46.5887
LILRP1	2.14633	-0.360878	10.4974	5.08751e-22	1.72975e-19	39.3181
FCGR2C	2.13327	3.05686	8.79356	1.38597e-16	1.4546e-14	27.0591
SGMS2	2.12875	3.21258	8.57088	6.52765e-16	5.77405e-14	25.5437
METTL7B	2.12464	1.10676	7.46993	9.78294e-13	4.45349e-11	18.4055
HSPA7	2.12255	2.32958	8.02369	2.66736e-14	1.68074e-12	21.9189
PTK6	2.12161	0.337497	10.6026	2.2725e-22	8.2416e-20	40.1084
KYNU	2.12047	3.0285	8.94538	4.75813e-17	5.41134e-15	28.105
RP11-497H16.6	2.11988	1.04017	9.93898	3.45739e-20	7.14237e-18	35.1824
TRIM7	2.11974	-0.199281	10.1762	5.83284e-21	1.48737e-18	36.9266
IFI30	2.11957	1.1939	9.00018	3.22704e-17	3.74842e-15	28.485
CDC42EP1	2.11792	0.534979	8.13222	1.29267e-14	8.69956e-13	22.6262
KCNC3	2.11335	1.09608	7.78114	1.31779e-13	7.09999e-12	20.36
MS4A4A	2.10947	1.46551	7.90236	5.95308e-14	3.52008e-12	21.1353
SLC15A3	2.10304	4.2793	9.28345	4.24983e-18	6.03106e-16	30.4693
CCDC170	2.09495	0.160993	8.78902	1.43076e-16	1.48726e-14	27.028
LYZ	2.08791	11.3859	8.7251	2.23711e-16	2.21943e-14	26.5908
TYMP	2.08012	5.92639	12.7177	1.13613e-29	3.70833e-26	56.6036
CLEC7A	2.07991	4.55114	8.18996	8.77131e-15	6.09139e-13	23.0049
CD93	2.07241	6.09202	8.41747	1.8739e-15	1.49546e-13	24.5129
SAMHD1	2.06026	7.47448	9.98672	2.42035e-20	5.29347e-18	35.5319
RP11-848G14.5	2.05483	3.18161	9.96577	2.83076e-20	6.11893e-18	35.3784
LRRK2	2.05358	4.59701	7.68475	2.46543e-13	1.27329e-11	19.749
CYBB	2.0492	7.56805	8.73126	2.14296e-16	2.15884e-14	26.6329
SORT1	2.04609	5.46276	9.30052	3.75714e-18	5.47469e-16	30.5899
SLC24A4	2.04408	3.08652	9.17305	9.40155e-18	1.2324e-15	29.692
RAB39A	2.04251	-0.535849	10.2283	3.93696e-21	1.062e-18	37.3119
MSR1	2.03577	1.35569	5.99504	6.11822e-09	1.14704e-07	9.91819
GPBAR1	2.03176	1.64921	8.76778	1.66011e-16	1.70933e-14	26.8826
VNN2	2.03049	4.76236	8.66129	3.48871e-16	3.29108e-14	26.1563
SERPINA1	2.03004	7.02198	7.08759	1.06804e-11	3.81828e-10	16.0782
CTSH	2.02483	5.10205	9.59877	4.28538e-19	7.5608e-17	32.7161
CCR2	2.01578	2.55189	6.24667	1.51454e-09	3.26948e-08	11.2688
SCPEP1	2.01321	6.06363	11.5626	1.25749e-25	1.35992e-22	47.4652
S100A9	2.01256	9.46052	7.11005	9.30257e-12	3.41164e-10	16.2125
EPHB2	1.99848	-0.0509366	6.71436	1.01545e-10	2.93312e-09	13.8892
FGD4	1.99788	4.11352	10.9874	1.15897e-23	5.91076e-21	43.0271
TLR7	1.99474	1.69729	7.31154	2.65967e-12	1.09749e-10	17.4313
RPGRIP1	1.99277	-0.407322	8.81412	1.19979e-16	1.27846e-14	27.2002
GPER1	1.98693	-0.886214	7.81397	1.06343e-13	5.85333e-12	20.5692
SCUBE1	1.9866	2.85159	6.39384	6.56752e-10	1.56526e-08	12.0782
TNNT1	1.97264	0.634204	6.41131	5.94178e-10	1.44091e-08	12.1753
TPRG1-AS1	1.97128	-2.80252	9.21525	6.94459e-18	9.40545e-16	29.9885
PADI2	1.96185	4.20486	8.39155	2.23691e-15	1.7384e-13	24.3398
CACNA2D3	1.96038	0.190062	6.87504	3.89026e-11	1.2328e-09	14.8213
NLRC4	1.95597	2.85408	8.23324	6.55223e-15	4.67975e-13	23.2898
C5AR1	1.9527	5.42287	7.10417	9.64532e-12	3.52521e-10	16.1773
AP003774.6	1.95057	-1.4597	8.22241	7.04892e-15	5.01256e-13	23.2184
HMOX1	1.9491	4.09847	8.31275	3.82484e-15	2.85076e-13	23.8157
AQP9	1.94693	4.13575	6.51348	3.2962e-10	8.46482e-09	12.7466
P2RY13	1.94532	4.05673	8.04501	2.31455e-14	1.47842e-12	22.0574
LDLRAD3	1.94521	2.37405	6.7818	6.80133e-11	2.04604e-09	14.2785
SORCS2	1.94366	0.278853	7.82013	1.02141e-13	5.66987e-12	20.6085
PILRA	1.93976	4.99865	13.3061	9.01241e-32	7.35412e-28	61.3506
CD101	1.9345	2.61824	8.78554	1.46602e-16	1.51907e-14	27.0042
PID1	1.9314	0.010047	6.75753	7.85945e-11	2.33636e-09	14.138
RNASE6	1.9305	4.16409	8.28972	4.47178e-15	3.28736e-13	23.663
AC104809.4	1.92284	0.724525	5.33408	1.95459e-07	2.48048e-06	6.57969
NFAM1	1.92258	5.8931	8.85926	8.73686e-17	9.5695e-15	27.5105
FAM20C	1.92227	3.36017	9.13929	1.19734e-17	1.54471e-15	29.4553
RN7SL138P	1.91414	-1.44586	11.2889	1.09394e-24	7.59709e-22	45.3426
LILRB1	1.91072	3.99663	8.64497	3.90756e-16	3.65452e-14	26.0454
FXYD6	1.90985	2.13033	8.93098	5.26802e-17	5.94977e-15	28.0054
LILRA3	1.9005	2.79338	6.44545	4.88356e-10	1.20574e-08	12.3654
SIGLEC22P	1.90046	1.89636	10.9051	2.19785e-23	1.07071e-20	42.3994
ITGAM	1.89956	7.52399	11.2435	1.56303e-24	1.06286e-21	44.9926
CLEC4A	1.89662	1.94349	9.06286	2.06643e-17	2.55486e-15	28.9212
CD36	1.8966	6.31075	7.22159	4.66452e-12	1.81325e-10	16.8843
THBS1	1.89315	4.74678	5.02955	8.6943e-07	9.22072e-06	5.14847
HOXA3	1.89298	2.13837	4.50848	9.53431e-06	7.36742e-05	2.8646
ST14	1.89174	3.24156	7.88898	6.50136e-14	3.80295e-12	21.0493
CXCR2	1.89136	2.67797	7.23295	4.3462e-12	1.71329e-10	16.9531
ANXA5	1.89015	6.18444	8.35681	2.83474e-15	2.16688e-13	24.1084
OR52K3P	1.88312	0.571809	7.51083	7.53939e-13	3.51348e-11	18.6594
C1QA	1.88167	1.76036	5.83179	1.48001e-08	2.54385e-07	9.06499
TNFRSF1B	1.88098	7.15129	10.8624	3.06178e-23	1.36899e-20	42.0742
CTSL	1.88051	3.10607	6.72441	9.56776e-11	2.78087e-09	13.947
SMPDL3A	1.88044	0.490108	6.82921	5.12296e-11	1.57898e-09	14.5538
TPPP3	1.88031	2.61706	6.353	8.29299e-10	1.91566e-08	11.8522
LGALS3	1.87998	4.77759	9.51238	8.06547e-19	1.32958e-16	32.0967
STEAP4	1.87642	1.26161	6.49683	3.63008e-10	9.27119e-09	12.653
HCK	1.87531	6.45121	12.2156	6.72566e-28	1.29133e-24	52.5984
TBC1D12	1.87506	0.29011	6.949	2.48847e-11	8.2966e-10	15.2556
C10orf54	1.86922	8.57661	19.3117	9.13529e-54	2.98176e-49	110.975
VNN1	1.86887	3.58891	6.73143	9.17738e-11	2.67694e-09	13.9875
ADAMTS2	1.86633	0.872026	4.78702	2.71859e-06	2.50028e-05	4.05905
CLEC10A	1.86335	0.805255	5.07631	6.94389e-07	7.55495e-06	5.36371
DHRS9	1.85903	2.5249	7.60385	4.15501e-13	2.04554e-11	19.2401
EMR3	1.8568	1.39661	7.83736	9.12409e-14	5.11702e-12	20.7186
TBC1D9	1.85423	3.00832	8.60616	5.11437e-16	4.66293e-14	25.7822
RP11-65J3.1	1.85287	0.196676	10.2836	2.5901e-21	7.35138e-19	37.7224
IL4I1	1.85021	0.551126	8.70965	2.49164e-16	2.44961e-14	26.4854
SYT17	1.84748	-0.736434	7.80156	1.15327e-13	6.3053e-12	20.4901
NOD2	1.84397	4.13936	10.157	6.74351e-21	1.66749e-18	36.7844
CD4	1.84268	6.3963	10.3889	1.16449e-21	3.61991e-19	38.5062
ZNF366	1.84132	-1.27152	7.99873	3.14818e-14	1.961e-12	21.7571
CDA	1.84009	3.82931	7.62367	3.65751e-13	1.82261e-11	19.3644
IL1RN	1.83681	4.0085	7.66365	2.82592e-13	1.44574e-11	19.616
ABCC3	1.83313	1.3111	6.82248	5.33367e-11	1.63619e-09	14.5146
HOXA7	1.83276	2.19401	4.21528	3.34926e-05	0.000220803	1.67456
AC011899.9	1.83199	2.60493	9.17087	9.54975e-18	1.24681e-15	29.6767
LINC00877	1.82523	2.02179	11.0059	1.00392e-23	5.37179e-21	43.168
TNNI2	1.82289	1.95866	9.63372	3.31539e-19	5.94583e-17	32.9674
SRGAP1	1.82121	0.255459	7.97574	3.66666e-14	2.25811e-12	21.6083
S1PR3	1.82097	1.84395	6.40392	6.1991e-10	1.48888e-08	12.1342
TMEM176B	1.8155	2.32708	5.52812	7.29474e-08	1.03793e-06	7.52745
CTSS	1.81516	8.48278	11.899	8.59784e-27	1.33635e-23	50.0977
GIMAP8	1.81489	3.0303	6.94813	2.5016e-11	8.3149e-10	15.2505
ACPP	1.81149	3.91711	9.95927	2.97144e-20	6.29791e-18	35.3308
NHSL2	1.81118	3.47664	8.53868	8.15245e-16	7.05825e-14	25.3264
SNX21	1.80743	1.78081	10.9576	1.46181e-23	7.22934e-21	42.7994
RP11-497H16.2	1.80096	1.37784	7.31845	2.54691e-12	1.0563e-10	17.4735
HOXA5	1.80083	2.61729	4.11165	5.13851e-05	0.000320078	1.27077
KLF4	1.80044	6.00459	8.30759	3.96113e-15	2.93412e-13	23.7815
AP001257.1	1.79767	-1.67552	9.4601	1.18095e-18	1.87118e-16	31.7232
CASP5	1.79622	-0.941901	8.37844	2.44617e-15	1.89202e-13	24.2524
PENK	1.79228	-2.88556	7.70771	2.12457e-13	1.11488e-11	19.8941
MS4A7	1.79056	4.7378	9.26286	4.93004e-18	6.87678e-16	30.3239
APOBEC3A	1.78603	3.74902	7.02292	1.58707e-11	5.52131e-10	15.6929
ADAMDEC1	1.77896	-0.395553	7.93766	4.7168e-14	2.83074e-12	21.3625
SIGLEC11	1.77727	-1.52728	8.07107	1.94558e-14	1.25254e-12	22.2269
CR1	1.7743	4.96525	7.26721	3.51008e-12	1.41095e-10	17.1611
CPVL	1.77402	5.08624	7.09	1.05232e-11	3.77864e-10	16.0926
CXCL16	1.7723	3.8426	6.77799	6.95751e-11	2.08534e-09	14.2564
RAB31	1.77122	6.19704	8.28671	4.56386e-15	3.34751e-13	23.6431
TNFAIP2	1.77029	7.60428	11.3597	6.26263e-25	4.98567e-22	45.8899
ACOX2	1.76527	-1.548	8.30009	4.16792e-15	3.07785e-13	23.7318
RP11-1143G9.4	1.75996	-0.579918	8.591	5.68001e-16	5.13561e-14	25.6797
LY96	1.75887	1.13767	10.6524	1.55053e-22	5.88479e-20	40.4833
TRPV4	1.75699	-2.07435	7.818	1.03574e-13	5.72994e-12	20.5949
DES	1.75644	-1.22418	5.92794	8.81538e-09	1.58969e-07	9.5653
RP11-290F20.1	1.75497	-1.04826	9.79113	1.03777e-19	1.99252e-17	34.1054
SAGE1	1.75094	-2.48173	4.97644	1.12016e-06	1.14922e-05	4.90602
NHS	1.74612	0.0351371	8.75048	1.87361e-16	1.90513e-14	26.7642
CRISPLD2	1.74586	3.57414	7.60839	4.03541e-13	1.99434e-11	19.2686
RHOU	1.74485	4.00106	9.33091	3.01642e-18	4.45502e-16	30.8049
TMEM150B	1.74087	1.19275	7.96058	4.05363e-14	2.46388e-12	21.5103
RP11-695J4.2	1.73908	-1.56417	8.04067	2.38241e-14	1.51583e-12	22.0292
C19orf35	1.73746	0.442248	7.9039	5.89314e-14	3.49096e-12	21.1452
CTD-2514K5.2	1.73694	-0.994199	9.29026	4.04624e-18	5.79251e-16	30.5174
TMEM176A	1.73606	1.48872	5.45943	1.0372e-07	1.42198e-06	7.1888
KCNJ2	1.7306	0.239301	6.72136	9.74222e-11	2.82403e-09	13.9295
HOXA9	1.72989	3.81902	3.78394	0.000188035	0.000968971	0.0530729
FOLR2	1.72854	-0.042111	7.51772	7.21516e-13	3.37881e-11	18.7022
ABI3	1.72635	2.31164	8.70887	2.50514e-16	2.45549e-14	26.4801
CUEDC1	1.72489	2.55657	10.0017	2.16336e-20	4.77108e-18	35.6419
FCER1G	1.72407	6.81222	10.6983	1.08845e-22	4.22939e-20	40.8303
TFEB	1.72343	4.06573	12.7334	9.99551e-30	3.62504e-26	56.7293
CTD-3187F8.15	1.72016	-2.46024	11.6232	7.76878e-26	8.7439e-23	47.9377
HORMAD1	1.71905	-0.791226	9.4619	1.16556e-18	1.85579e-16	31.7361
HFE	1.71861	-0.595548	8.03408	2.48932e-14	1.5777e-12	21.9863
CDKN2B	1.71844	-0.445597	6.65428	1.44792e-10	4.05666e-09	13.5448
CLTCL1	1.71728	3.21558	6.45125	4.72311e-10	1.17204e-08	12.3978
OPLAH	1.717	1.90571	9.57725	5.01777e-19	8.7117e-17	32.5615
S100A8	1.71368	8.35156	6.02355	5.23379e-09	1.00194e-07	10.0691
SASH1	1.71348	-0.622932	5.40913	1.33925e-07	1.76492e-06	6.94301
KCNH3	1.71284	0.882962	7.84124	8.89541e-14	5.0303e-12	20.7434
RP11-389C8.2	1.70246	-1.44511	7.62037	3.73604e-13	1.85326e-11	19.3437
CSTA	1.70195	5.25097	9.11309	1.4441e-17	1.83407e-15	29.2719
UPK3A	1.70088	-1.61838	7.5097	7.59383e-13	3.52579e-11	18.6523
RP11-1036E20.7	1.7002	-2.5761	10.7246	8.88771e-23	3.49764e-20	41.029
IRF8	1.69473	5.92764	7.43683	1.2071e-12	5.39723e-11	18.2007
CFP	1.69185	6.84143	13.0764	5.99238e-31	3.91182e-27	59.4913
IGF2R	1.68852	6.8252	8.79993	1.32541e-16	1.39636e-14	27.1028
BASP1	1.68775	5.03103	7.20761	5.08814e-12	1.95845e-10	16.7997
SIRPB2	1.68733	5.0887	7.76812	1.43455e-13	7.68865e-12	20.2772
NUDT16P1	1.68544	0.31113	5.8282	1.50876e-08	2.58645e-07	9.04643
FFAR2	1.67824	1.48747	6.47214	4.18705e-10	1.05127e-08	12.5146
RP11-288H12.4	1.66954	0.987871	8.68359	2.98752e-16	2.87648e-14	26.3079
DLEU7	1.66863	-0.60565	7.98516	3.44479e-14	2.13355e-12	21.6692
AL627309.1	1.6681	4.08652	7.46742	9.94021e-13	4.5125e-11	18.39
AOAH	1.66779	6.28941	11.0732	5.9342e-24	3.40313e-21	43.6838
ZNF503	1.6601	2.802	6.41535	5.80583e-10	1.40999e-08	12.1977
MARCKS	1.65655	5.19158	6.5789	2.25254e-10	5.99698e-09	13.1159
RP11-76E17.3	1.65412	0.394405	9.83745	7.36039e-20	1.47389e-17	34.442
SERINC2	1.65408	1.82499	7.0937	1.02868e-11	3.70933e-10	16.1147
CCL23	1.65345	0.649169	5.82615	1.52541e-08	2.6095e-07	9.03583
ITGB2	1.65269	9.54424	13.3678	5.41092e-32	5.88708e-28	61.8513
LILRA2	1.65013	5.9025	10.3908	1.14774e-21	3.60215e-19	38.5204
KIAA0513	1.64822	5.10104	10.113	9.39017e-21	2.25364e-18	36.4599
DNAJC5B	1.64661	-1.52648	7.97881	3.59266e-14	2.21672e-12	21.6282
VDR	1.64541	3.50315	8.83288	1.0517e-16	1.12919e-14	27.3291
FEZ1	1.64305	-0.227508	6.42525	5.48516e-10	1.34411e-08	12.2528
ITGAX	1.64285	7.39671	11.3197	8.5829e-25	6.51502e-22	45.5807
LFNG	1.64243	4.3824	10.7627	6.6261e-23	2.76586e-20	41.317
ZMYND15	1.6403	0.220096	7.29094	3.02615e-12	1.23931e-10	17.3056
CTD-2545M3.8	1.63972	-1.29605	7.4096	1.43427e-12	6.30074e-11	18.0327
GLT1D1	1.63893	2.76085	5.65509	3.77319e-08	5.77388e-07	8.16238
FCGR1C	1.63575	0.712151	7.59679	4.34808e-13	2.13416e-11	19.1958
CDH23	1.63499	3.17165	10.3713	1.33083e-21	4.05965e-19	38.3753
SPAG17	1.6304	-1.98589	7.26459	3.56805e-12	1.42897e-10	17.1452
HOXA10	1.6303	3.61708	4.17831	3.90561e-05	0.000252334	1.52948
SIGLEC10	1.63029	4.70927	10.0492	1.51638e-20	3.48555e-18	35.9901
TLR4	1.62794	5.88005	9.28951	4.068e-18	5.79823e-16	30.5121
FOLR3	1.62731	1.35994	5.74603	2.33723e-08	3.78482e-07	8.62414
LILRB5	1.62717	-0.211136	7.22756	4.49459e-12	1.76114e-10	16.9204
FLVCR2	1.62468	2.50943	8.63507	4.18543e-16	3.85911e-14	25.9782
F5	1.62441	4.03972	6.67818	1.25763e-10	3.58194e-09	13.6816
CD180	1.62419	3.79992	5.9758	6.79591e-09	1.25534e-07	9.81667
DEFA1	1.62287	3.4325	4.12096	4.94627e-05	0.000309699	1.3067
CLEC4E	1.621	1.78118	5.7024	2.94307e-08	4.64067e-07	8.40188
DEFA1B	1.62065	4.32603	3.8853	0.000127048	0.000692177	0.420022
HOXA6	1.6183	1.01776	4.01201	7.69264e-05	0.000452003	0.890977
PLD2	1.61505	2.74861	8.67721	3.12324e-16	2.98078e-14	26.2645
TBC1D8	1.61299	4.00704	9.83956	7.24603e-20	1.45994e-17	34.4573
SATB2	1.61162	0.299186	7.22355	4.60811e-12	1.79915e-10	16.8962
S100A12	1.61115	5.26686	5.18977	3.99798e-07	4.65718e-06	5.89281
AIM2	1.60969	0.625958	7.88	6.89677e-14	4.00553e-12	20.9917
VENTX	1.60645	1.90282	5.39403	1.44553e-07	1.89486e-06	6.8696
HSPE1P18	1.6055	-1.53981	8.87292	7.93572e-17	8.75074e-15	27.6046
FCGR3B	1.60516	3.52626	4.83327	2.1948e-06	2.07167e-05	4.26329
RIN2	1.59955	2.7459	8.20691	7.82518e-15	5.48099e-13	23.1164
P2RY12	1.59897	-1.5543	7.18265	5.94053e-12	2.26782e-10	16.649
C3	1.59764	0.953629	7.94616	4.45906e-14	2.69027e-12	21.4173
FCGR3A	1.59662	4.83984	6.57212	2.34356e-10	6.21395e-09	13.0775
CTB-167B5.2	1.59491	-1.09263	6.38049	7.08856e-10	1.67296e-08	12.0042
RP11-344B5.2	1.59412	-1.0751	7.81714	1.04163e-13	5.75e-12	20.5894
MARC1	1.58959	3.86018	6.01045	5.62365e-09	1.06595e-07	9.99966
COL8A2	1.58597	0.512943	5.62664	4.37809e-08	6.59746e-07	8.0191
HPD	1.58455	-1.71396	7.39386	1.5843e-12	6.85828e-11	17.9358
LYNX1	1.57967	-0.186719	7.85909	7.91261e-14	4.53101e-12	20.8576
FCGR1B	1.57552	1.47962	8.65335	3.6866e-16	3.46774e-14	26.1023
FFAR4	1.57144	-2.0615	7.43837	1.19534e-12	5.35933e-11	18.2103
TNFSF12	1.57	2.04761	8.99428	3.36491e-17	3.86728e-15	28.444
CPNE8	1.56971	3.02051	4.72218	3.66008e-06	3.22443e-05	3.7755
PDE4A	1.56752	3.13729	7.25857	3.7046e-12	1.48184e-10	17.1086
CST3	1.56564	7.37756	10.0525	1.47855e-20	3.42269e-18	36.0149
GRN	1.56349	9.21342	11.3064	9.52997e-25	7.0695e-22	45.478
CD209	1.5616	-1.2421	6.28739	1.20355e-09	2.66331e-08	11.4914
C19orf38	1.56134	4.77117	9.35967	2.44952e-18	3.66754e-16	31.0088
ZNF385A	1.55939	5.65504	10.0351	1.68455e-20	3.84501e-18	35.8871
CFB	1.55735	-2.37752	7.89124	6.40541e-14	3.75355e-12	21.0638
CLEC4G	1.55667	-0.765835	6.31484	1.03022e-09	2.3287e-08	11.642
RP11-76E17.4	1.55606	-1.05937	8.86787	8.22299e-17	9.03698e-15	27.5698
RP11-452C13.1	1.55538	-0.5919	9.26503	4.85375e-18	6.79942e-16	30.3392
CXCR1	1.55333	1.28259	5.73082	2.53319e-08	4.06106e-07	8.54649
RP11-327F22.6	1.54657	-1.0973	9.78795	1.06247e-19	2.02802e-17	34.0823
MS4A4E	1.54655	2.73506	5.69693	3.02915e-08	4.76949e-07	8.37409
CD300LF	1.54489	5.18809	11.4144	4.06677e-25	3.49314e-22	46.3135
AMPH	1.54153	-2.3638	6.81922	5.43867e-11	1.66527e-09	14.4957
RP11-153M7.3	1.53963	-1.0986	5.10334	6.09352e-07	6.74441e-06	5.48885
RAPH1	1.53907	0.578373	6.05578	4.38445e-09	8.50318e-08	10.2403
C19orf59	1.53728	3.65137	6.26101	1.39692e-09	3.04045e-08	11.3471
PCSK5	1.53388	0.834538	7.77418	1.37896e-13	7.41504e-12	20.3157
TGFBI	1.53283	3.21353	4.52996	8.67338e-06	6.802e-05	2.9545
MIR371B	1.52868	-2.0185	9.54643	6.28812e-19	1.06898e-16	32.3405
ITGB2-AS1	1.52577	4.11356	8.05742	2.13089e-14	1.36914e-12	22.1381
G0S2	1.5247	4.44107	4.40079	1.52435e-05	0.000111758	2.41937
BMP8B	1.52388	0.684882	6.85888	4.28731e-11	1.34297e-09	14.7268
PAPSS2	1.52294	1.45078	6.29553	1.14939e-09	2.55733e-08	11.536
MNDA	1.51738	7.06213	6.37794	7.19288e-10	1.69269e-08	11.9901
DGAT2	1.51369	2.25797	6.75287	8.08017e-11	2.38892e-09	14.1111
FCGR2B	1.51297	2.1187	6.44619	4.86268e-10	1.2015e-08	12.3695
FPR2	1.50916	1.90002	5.3433	1.86628e-07	2.37858e-06	6.6241
AC008984.2	1.50894	0.20216	6.3948	6.53147e-10	1.55839e-08	12.0836
SLC43A2	1.50853	5.44821	9.63992	3.16748e-19	5.71197e-17	33.0121
NPL	1.50792	3.52727	7.63997	3.29262e-13	1.66364e-11	19.4669
CC2D2A	1.50723	-1.21333	7.30982	2.68859e-12	1.10663e-10	17.4207
RUFY4	1.50722	-0.208214	6.31433	1.03319e-09	2.33219e-08	11.6392
SIGLEC14	1.50688	3.05112	6.09625	3.50679e-09	6.94549e-08	10.4563
RTN1	1.50645	0.130165	5.4269	1.22386e-07	1.63909e-06	7.02964
PELI3	1.50367	1.82221	10.7704	6.24411e-23	2.64685e-20	41.3753
CYP1B1-AS1	1.50308	-2.53321	10.4356	8.15803e-22	2.68968e-19	38.8551
NAIP	1.50204	3.764	10.182	5.58527e-21	1.43546e-18	36.9691
PNPLA1	1.5019	0.407222	6.90519	3.24387e-11	1.04625e-09	14.9979
NACC2	1.5013	4.42278	9.30308	3.68854e-18	5.39884e-16	30.608
RP11-63P12.6	1.49916	0.0812093	8.08178	1.81138e-14	1.18011e-12	22.2967
FCGR2A	1.49754	6.05695	8.0058	3.0039e-14	1.88191e-12	21.8029
RXRA	1.49752	6.25521	11.5483	1.40846e-25	1.43663e-22	47.3539
RP11-362F19.1	1.49735	-1.8481	6.18726	2.11371e-09	4.41969e-08	10.9461
GNA14	1.49597	-1.18828	7.11554	8.99326e-12	3.32059e-10	16.2454
GIMAP4	1.49129	3.09025	5.6601	3.67547e-08	5.64819e-07	8.18767
CD163L1	1.48944	-1.11362	7.63759	3.34369e-13	1.68423e-11	19.4519
LINC00900	1.489	-0.97726	5.44459	1.11864e-07	1.51819e-06	7.11609
PPFIBP2	1.48855	2.58404	8.2906	4.4451e-15	3.27513e-13	23.6689
CSF2RA	1.48654	4.73257	11.2142	1.96772e-24	1.31074e-21	44.7667
IL13RA1	1.48541	5.74362	9.03564	2.50833e-17	2.99897e-15	28.7315
CT45A1	1.48537	-3.03925	5.23067	3.26898e-07	3.91414e-06	6.08593
KIF26B	1.483	2.29247	4.65743	4.90981e-06	4.17334e-05	3.49569
ENTPD1	1.48118	5.0144	7.75446	1.56804e-13	8.36289e-12	20.1904
DOK2	1.48033	5.41542	10.8814	2.64219e-23	1.21466e-20	42.2188
FAM157C	1.47692	2.82428	8.60662	5.09786e-16	4.6609e-14	25.7854
CCR5	1.47489	2.18792	5.9093	9.75162e-09	1.74598e-07	9.46781
ABCC6	1.47382	0.889896	6.74457	8.48871e-11	2.49165e-09	14.0632
BST1	1.47336	5.33483	9.22178	6.62606e-18	9.01144e-16	30.0345
RP11-44F14.1	1.47329	0.749877	5.91892	9.25692e-09	1.66197e-07	9.51809
CADM1	1.47191	0.046029	5.03877	8.31856e-07	8.85865e-06	5.19076
ARHGEF11	1.47042	4.682	7.11399	9.0796e-12	3.3449e-10	16.2361
CREB5	1.47036	4.01984	7.9001	6.04255e-14	3.56009e-12	21.1207
C10orf105	1.46998	0.297477	7.42118	1.33293e-12	5.88725e-11	18.1041
TREM1	1.46838	5.0264	6.45097	4.73087e-10	1.17248e-08	12.3962
VNN3	1.46773	1.16418	5.41574	1.29517e-07	1.71961e-06	6.97519
ITGA7	1.46763	2.72866	7.15219	7.17315e-12	2.68499e-10	16.4655
FN1	1.46736	1.39664	3.89185	0.000123834	0.000678407	0.444032
DEFA3	1.46579	4.49789	3.60237	0.00037173	0.00173308	-0.582265
TNFRSF8	1.46395	0.715106	7.10271	9.73222e-12	3.54927e-10	16.1686
TICAM2	1.46394	-1.60599	10.3113	2.09894e-21	6.17201e-19	37.9286
IL1R2	1.4629	1.60012	4.6549	4.96624e-06	4.20925e-05	3.48481
ZNF532	1.4615	2.4383	5.5825	5.50776e-08	8.09789e-07	7.79799
SGSH	1.46142	3.95787	7.34436	2.16432e-12	9.12705e-11	17.632
HSPA6	1.45954	2.43848	6.28872	1.19457e-09	2.64523e-08	11.4986
SMARCD3	1.4561	3.69157	7.58218	4.77565e-13	2.31616e-11	19.1044
PPARGC1A	1.45601	-1.15097	4.14215	4.53423e-05	0.000286872	1.3887
SHISA4	1.45496	-0.765884	7.87204	7.26735e-14	4.19834e-12	20.9406
SPINT1	1.45299	3.181	7.16937	6.4497e-12	2.44221e-10	16.5689
TIFAB	1.45222	0.317327	4.33333	2.0359e-05	0.000143432	2.14525
CTC-378H22.2	1.45194	1.34044	8.26998	5.11141e-15	3.72403e-13	23.5324
LL21NC02-1C16.2	1.44547	-0.992809	7.43771	1.20036e-12	5.37445e-11	18.2062
FCGR1A	1.4447	3.52519	7.76669	1.44794e-13	7.74765e-12	20.2681
SIRPA	1.44442	6.58364	10.8161	4.38481e-23	1.88316e-20	41.722
ZNF703	1.44387	1.90932	5.3533	1.77489e-07	2.27991e-06	6.67234
CLCN1	1.44303	-0.508496	7.48082	9.1283e-13	4.17879e-11	18.473
GPR124	1.44243	4.34921	5.37703	1.57506e-07	2.05066e-06	6.78712
PI3	1.44241	-0.892586	4.80058	2.55365e-06	2.36793e-05	4.11876
SIRPAP1	1.43948	1.61504	9.22342	6.54838e-18	8.98064e-16	30.046
RPH3A	1.43928	-0.483787	4.82441	2.28699e-06	2.14566e-05	4.22401
PSAP	1.43897	10.1127	12.9512	1.6775e-30	9.12558e-27	58.481
MEGF9	1.43576	6.66866	9.22272	6.58169e-18	8.98856e-16	30.0411
RP11-883A18.3	1.43487	-2.69822	6.54101	2.80913e-10	7.32933e-09	12.9017
RP11-497H16.7	1.4346	-0.672917	9.53865	6.65668e-19	1.11997e-16	32.2847
DPYSL2	1.43388	5.39498	6.48614	3.86177e-10	9.77876e-09	12.593
UNC93B7	1.43037	-1.30506	8.1738	9.77881e-15	6.73377e-13	22.8987
TGM3	1.42965	-1.16113	5.06804	7.22665e-07	7.84067e-06	5.32549
FAM157B	1.4282	0.103174	8.26888	5.14955e-15	3.74346e-13	23.5251
CRIP3	1.42786	-1.10726	7.1713	6.37317e-12	2.41603e-10	16.5805
SIGLEC1	1.42633	1.44624	4.20741	3.46095e-05	0.000227066	1.64358
ACVRL1	1.42582	-0.307617	5.61717	4.59972e-08	6.89958e-07	7.97153
DEFB1	1.42428	-0.646863	3.91832	0.000111614	0.000622963	0.541453
CSF1R	1.42307	6.32082	6.78022	6.86589e-11	2.06356e-09	14.2693
GNGT2	1.42261	0.266251	8.40404	2.054e-15	1.61548e-13	24.4232
RP11-334C17.5	1.4209	1.8144	6.88701	3.61962e-11	1.15601e-09	14.8913
CTD-2306M10.1	1.41801	-0.080361	6.30793	1.07144e-09	2.40687e-08	11.604
CASP1	1.41658	5.66467	10.8763	2.74911e-23	1.24626e-20	42.1799
CD1A	1.4162	-2.13969	6.97321	2.14835e-11	7.28165e-10	15.3985
CDC42EP3	1.41565	6.55431	8.68435	2.97179e-16	2.8698e-14	26.3131
POU2F2	1.41563	5.8356	8.55825	7.12275e-16	6.26649e-14	25.4584
AC092299.8	1.41477	-1.17915	8.67909	3.08251e-16	2.95053e-14	26.2773
RAB11FIP5	1.41354	1.32815	6.00252	5.87289e-09	1.10548e-07	9.95774
AGTRAP	1.4131	5.44692	9.76199	1.28755e-19	2.41527e-17	33.894
RCN3	1.41263	2.28656	7.16754	6.52315e-12	2.46716e-10	16.5579
CLSTN2	1.41034	-1.09228	3.961	9.42886e-05	0.000539547	0.699764
PLA2G16	1.41013	1.27757	6.03994	4.78365e-09	9.20627e-08	10.156
ANKRD34B	1.40869	-1.75876	5.45821	1.04363e-07	1.42887e-06	7.18285
COTL1	1.40836	8.51601	10.8823	2.62423e-23	1.21466e-20	42.2255
SCGB3A2	1.40696	-3.35578	7.37175	1.82149e-12	7.79206e-11	17.7999
C9orf47	1.40688	-0.804745	6.15287	2.5609e-09	5.24391e-08	10.7604
IQSEC2	1.40641	3.58981	9.18596	8.57036e-18	1.13714e-15	29.7826
LDHD	1.40577	-0.278319	5.82627	1.52448e-08	2.6095e-07	9.03642
ALPL	1.40363	1.64183	4.569	7.29572e-06	5.85171e-05	3.11889
SMCO4	1.40357	2.10311	8.47134	1.29554e-15	1.07622e-13	24.8736
TRNP1	1.397	-1.16378	6.65771	1.41896e-10	3.99266e-09	13.5644
RP11-219E7.1	1.3944	-1.03926	6.64358	1.54194e-10	4.30687e-09	13.4837
TMEM38A	1.39393	0.557886	6.31833	1.01004e-09	2.291e-08	11.6612
CPAMD8	1.39147	-0.144143	5.59837	5.07241e-08	7.50855e-07	7.8773
BPI	1.38599	6.0406	4.05175	6.55524e-05	0.000394184	1.04147
CLEC1A	1.38593	-1.85376	7.22134	4.67201e-12	1.81325e-10	16.8828
RP11-875O11.3	1.38429	-1.66304	8.42032	1.83766e-15	1.47737e-13	24.532
C1orf162	1.38419	6.25528	10.9932	1.10811e-23	5.74107e-21	43.0712
NUAK2	1.38142	2.87472	6.69058	1.16889e-10	3.34671e-09	13.7526
PVRL4	1.38068	-1.43911	6.34566	8.64692e-10	1.98338e-08	11.8117
ARHGAP31	1.38003	3.75042	6.80374	5.96632e-11	1.81323e-09	14.4057
LRG1	1.37946	4.10054	6.96434	2.2674e-11	7.63092e-10	15.346
MSLN	1.37895	-0.758517	3.09557	0.00215912	0.00761879	-2.20333
CATSPER1	1.37814	1.77204	9.06298	2.06466e-17	2.55486e-15	28.922
EPHB3	1.37449	0.163256	5.53537	7.02747e-08	1.00384e-06	7.56338
RP11-356M20.1	1.37412	-1.40303	5.57229	5.80708e-08	8.4731e-07	7.74703
ARAP3	1.3734	3.64081	6.48622	3.86001e-10	9.77876e-09	12.5935
ODF3B	1.3698	4.22626	8.52305	9.07925e-16	7.81917e-14	25.2211
CECR1	1.36791	6.89472	7.11176	9.20507e-12	3.38349e-10	16.2228
TCN2	1.36718	3.68544	7.27964	3.24791e-12	1.3202e-10	17.2367
HVCN1	1.36673	4.39882	7.45346	1.08625e-12	4.90391e-11	18.3035
KLHL30	1.36446	-2.77698	6.39603	6.48565e-10	1.54972e-08	12.0904
PCDH12	1.36284	-0.52487	5.61595	4.62891e-08	6.94017e-07	7.96543
LST1	1.36254	6.42742	10.3962	1.10177e-21	3.49143e-19	38.5605
PHLDA2	1.35997	0.461376	6.30364	1.09776e-09	2.45921e-08	11.5805
KCNJ15	1.35994	0.849175	4.54742	8.02891e-06	6.36695e-05	3.02786
RP11-800A3.4	1.35977	2.48706	5.83612	1.44612e-08	2.49743e-07	9.08735
EPS8	1.35946	2.59731	5.37819	1.56589e-07	2.04035e-06	6.79273
TNFSF15	1.35903	-1.16681	6.82161	5.36145e-11	1.64317e-09	14.5096
MFSD7	1.35751	1.71641	7.65078	3.07094e-13	1.5613e-11	19.5349
GABBR1	1.35543	4.69684	5.75802	2.19324e-08	3.58296e-07	8.68547
CAPG	1.35493	6.82829	9.55075	6.09265e-19	1.04983e-16	32.3714
HRH2	1.35267	4.14045	7.46682	9.97842e-13	4.52355e-11	18.3862
LINC00937	1.34786	-0.251422	5.84608	1.37086e-08	2.37373e-07	9.13895
LIPN	1.34731	0.375164	6.2921	1.17194e-09	2.60396e-08	11.5171
F12	1.34492	1.82492	9.98605	2.43266e-20	5.29347e-18	35.5269
AC104809.3	1.34461	-1.64763	5.72455	2.61853e-08	4.1835e-07	8.51454
BCL2A1	1.34308	5.02951	6.57687	2.27945e-10	6.05873e-09	13.1044
RP11-213G2.1	1.34256	-1.62241	9.8222	8.24262e-20	1.63054e-17	34.331
SERPINB2	1.34138	2.86532	4.08625	5.69948e-05	0.000349748	1.17316
SNX10	1.34085	5.42064	10.4957	5.15416e-22	1.73435e-19	39.3053
CEBPD	1.34069	5.77	7.04097	1.42138e-11	4.98324e-10	15.8002
ANXA2P2	1.33825	6.49213	7.42919	1.26697e-12	5.62639e-11	18.1536
BCL6	1.33689	6.47026	7.62159	3.70678e-13	1.84154e-11	19.3514
P2RY2	1.33684	3.67745	6.66619	1.34982e-10	3.82117e-09	13.6129
APCDD1	1.33671	-0.666522	4.86047	1.93383e-06	1.86086e-05	4.38415
OLIG1	1.33661	2.684	5.76095	2.15937e-08	3.54359e-07	8.70048
TYROBP	1.33435	7.24405	11.2899	1.08548e-24	7.59709e-22	45.3503
HLA-DRB5	1.33413	6.01213	5.02317	8.96424e-07	9.47209e-06	5.11921
LPL	1.33376	0.650463	4.68042	4.42507e-06	3.81093e-05	3.59467
AP000322.53	1.33343	-3.00757	9.45326	1.24132e-18	1.95732e-16	31.6744
CXCR2P1	1.33208	0.35061	4.38392	1.63925e-05	0.000118927	2.3505
ARHGAP24	1.33137	2.23593	6.2505	1.48219e-09	3.20389e-08	11.2897
XKR7	1.33104	-1.6325	9.92377	3.87273e-20	7.95006e-18	35.0712
STS	1.32988	3.80964	9.96177	2.91659e-20	6.26012e-18	35.3491
C5AR2	1.32876	2.25105	6.08872	3.6558e-09	7.22745e-08	10.4161
GAA	1.3285	6.45235	11.6469	6.43528e-26	7.5017e-23	48.1225
MPP7	1.32845	4.48838	8.51266	9.75299e-16	8.33344e-14	25.1512
SEMA4A	1.32609	5.9593	8.25702	5.57951e-15	4.03803e-13	23.4468
SLC2A9	1.32516	2.92473	8.34823	3.00527e-15	2.291e-13	24.0513
SLC22A15	1.32419	4.13725	5.21813	3.47765e-07	4.1397e-06	6.02656
RP11-24F11.2	1.32363	-0.892152	7.36042	1.95631e-12	8.30351e-11	17.7304
DTNA	1.32064	-0.249213	4.16559	4.11668e-05	0.000264089	1.47982
MGAM	1.31961	5.02445	4.95709	1.22787e-06	1.24528e-05	4.81822
HDAC9	1.31579	3.97758	6.47801	4.04749e-10	1.02094e-08	12.5475
MMP8	1.31579	5.33463	3.60322	0.000370575	0.00172843	-0.579373
IL17RA	1.3156	7.72067	9.03875	2.45337e-17	2.94404e-15	28.7532
CTC-378H22.1	1.31528	-0.00526338	8.1059	1.54171e-14	1.01455e-12	22.4541
AC011515.2	1.31276	-2.37315	6.97116	2.17532e-11	7.36539e-10	15.3863
FCAR	1.3123	3.79685	4.65945	4.8653e-06	4.14306e-05	3.50436
CTD-2357A8.3	1.31203	-2.03128	7.32901	2.38353e-12	9.97416e-11	17.538
ADAMTS5	1.31046	-2.05397	4.83174	2.21052e-06	2.08289e-05	4.25647
ASGR1	1.30969	1.54552	7.91311	5.54619e-14	3.29741e-12	21.2044
AP002954.4	1.30934	-2.54576	7.60826	4.03879e-13	1.99434e-11	19.2678
RP11-34P13.15	1.30887	-1.72713	8.23981	6.26783e-15	4.49631e-13	23.3332
VIPR1	1.30852	2.11775	5.74599	2.33768e-08	3.78482e-07	8.62395
CACNA2D4	1.30802	4.58195	6.68129	1.23477e-10	3.52297e-09	13.6994
CKAP4	1.30683	5.43083	6.16831	2.34975e-09	4.84802e-08	10.8437
RP5-1092A11.5	1.30669	-2.77287	8.67364	3.20173e-16	3.04678e-14	26.2402
JAZF1	1.30534	4.11114	7.80903	1.09834e-13	6.01506e-12	20.5377
RP3-340N1.2	1.30406	-2.42632	7.06477	1.22861e-11	4.35889e-10	15.9419
TNFRSF10C	1.30207	2.78554	6.31095	1.05325e-09	2.3709e-08	11.6206
SDC2	1.29919	-0.485646	4.10541	5.27117e-05	0.000327218	1.24675
GGT1	1.297	3.83869	7.59038	4.5308e-13	2.21054e-11	19.1557
DYSF	1.29679	6.11999	5.27064	2.68213e-07	3.28868e-06	6.27583
GIMAP1	1.29451	3.74648	7.57649	4.95341e-13	2.39171e-11	19.0688
FAM49A	1.29384	4.82289	8.79985	1.32612e-16	1.39636e-14	27.1023
EMR1	1.29363	4.71571	6.7414	8.65024e-11	2.52843e-09	14.0449
KCNMB1	1.29296	1.56048	6.27948	1.25862e-09	2.77201e-08	11.448
CKM	1.29147	-0.23911	5.78375	1.9129e-08	3.19044e-07	8.8174
MICALCL	1.2901	1.42493	7.6295	3.52257e-13	1.76345e-11	19.4011
CTSZ	1.28909	7.74874	12.2546	4.90714e-28	1.06779e-24	52.9078
ELOVL3	1.28672	-1.63314	5.88356	1.12058e-08	1.98028e-07	9.33357
SIGLEC19P	1.28527	-3.01118	11.5232	1.71843e-25	1.64969e-22	47.1587
SLC16A3	1.28114	6.22373	11.0287	8.40176e-24	4.64802e-21	43.3427
CTD-2231E14.8	1.28064	1.49962	4.99741	1.01375e-06	1.05244e-05	5.00151
CTSB	1.28001	8.29197	10.7245	8.89411e-23	3.49764e-20	41.0283
MRVI1	1.27977	2.13096	6.63704	1.60241e-10	4.44374e-09	13.4464
RASGRP4	1.27933	6.33776	11.7452	2.94014e-26	3.80681e-23	48.8912
KCNK13	1.27816	-2.29103	6.03038	5.04153e-09	9.67405e-08	10.1053
C1QC	1.27765	0.702607	4.01503	7.60004e-05	0.000447287	0.902363
GPR133	1.27614	-0.109277	5.01634	9.26177e-07	9.73918e-06	5.08796
S100A4	1.27488	7.46019	10.3857	1.1931e-21	3.67383e-19	38.4824
PPM1M	1.27392	5.27115	11.711	3.8627e-26	4.66957e-23	48.6234
DKK2	1.27362	-1.8471	4.48733	1.04624e-05	8.01439e-05	2.7764
OLFML2A	1.27013	1.85788	4.17682	3.92972e-05	0.000253641	1.52367
CTB-83J4.2	1.26948	0.466973	7.05861	1.27582e-11	4.51657e-10	15.9052
IL10RB-AS1	1.26914	0.178079	8.44404	1.56229e-15	1.27483e-13	24.6906
ADM	1.26897	3.51614	4.77447	2.88043e-06	2.63132e-05	4.00389
HOXB6	1.26869	0.84428	2.68694	0.00763317	0.0217102	-3.34289
PTPRO	1.26751	1.51216	5.91994	9.20612e-09	1.65376e-07	9.52341
RP11-274B18.2	1.26677	-0.762805	6.51445	3.27783e-10	8.42429e-09	12.752
HLA-DRB6	1.26571	2.93527	5.0029	9.87569e-07	1.03018e-05	5.02654
SLC5A9	1.26442	-2.78725	8.24426	6.08243e-15	4.38257e-13	23.3625
UNC93B5	1.26373	-2.38216	8.3579	2.81376e-15	2.1559e-13	24.1156
PLA2G7	1.26244	-0.607588	4.69085	4.2207e-06	3.66004e-05	3.63971
CD276	1.26224	1.2626	4.28832	2.46462e-05	0.00016968	1.96443
PGM5	1.26064	-1.91179	5.48623	9.04453e-08	1.2571e-06	7.32054
TNFSF10	1.25943	4.46483	6.55936	2.52453e-10	6.65058e-09	13.0053
NEURL1	1.25723	0.655014	5.69042	3.13472e-08	4.90966e-07	8.34106
CTB-61M7.2	1.2557	2.56137	4.66709	4.70034e-06	4.01725e-05	3.5372
VSIG4	1.25504	1.62006	3.60467	0.000368601	0.00172119	-0.574406
CEBPB	1.25342	6.3562	9.05497	2.1859e-17	2.6722e-15	28.8662
NT5DC4	1.25166	-2.1646	9.29806	3.82453e-18	5.52357e-16	30.5725
KLK1	1.25142	-1.30369	5.76175	2.15019e-08	3.53207e-07	8.70459
RNASE2	1.25085	7.83622	5.01272	9.4236e-07	9.88706e-06	5.07138
EXT1	1.25056	2.32725	6.62492	1.72058e-10	4.70349e-09	13.3773
PTPRJ	1.2493	5.71463	7.40085	1.51588e-12	6.61476e-11	17.9788
PRKCD	1.24796	6.80003	10.7613	6.69433e-23	2.76586e-20	41.307
ALOX5	1.24738	6.30662	6.46691	4.3153e-10	1.08015e-08	12.4853
RP11-65E22.2	1.24681	-1.81685	9.52645	7.2777e-19	1.21196e-16	32.1973
CT45A5	1.24581	-3.19324	4.90676	1.55695e-06	1.53346e-05	4.59123
ADAP1	1.24447	3.52735	10.9734	1.29242e-23	6.48993e-21	42.9202
CCL22	1.24377	-2.49014	6.10735	3.29774e-09	6.58338e-08	10.5158
LGALS1	1.24173	7.14923	7.59274	4.46247e-13	2.18374e-11	19.1705
FAM20A	1.24083	-1.01616	4.29891	2.35655e-05	0.00016303	2.00684
FAM151B	1.23747	1.31868	8.7039	2.59342e-16	2.53441e-14	26.4463
CIDEB	1.23665	5.1071	6.63427	1.62865e-10	4.50884e-09	13.4306
RP5-894D12.3	1.23643	-1.46102	6.86142	4.22257e-11	1.32524e-09	14.7416
H2AFY2	1.23494	1.18634	3.75699	0.0002084	0.00105903	-0.0430023
P2RY6	1.23361	-0.476841	6.72003	9.81952e-11	2.84391e-09	13.9218
C1orf127	1.23307	-0.375759	6.71602	1.00557e-10	2.90715e-09	13.8987
GNS	1.23274	7.21727	10.1629	6.44806e-21	1.61896e-18	36.8283
STX11	1.23258	5.70909	7.36638	1.88416e-12	8.04962e-11	17.767
AGPAT9	1.23252	3.24336	5.84764	1.35947e-08	2.35526e-07	9.147
AIFM3	1.23195	2.91372	7.55109	5.82915e-13	2.77757e-11	18.9101
OLAH	1.22986	-2.7011	5.71134	2.80759e-08	4.45936e-07	8.44732
AOC1	1.22946	0.648451	4.40663	1.48639e-05	0.00010922	2.44327
TMTC1	1.22858	-1.20293	4.59536	6.48749e-06	5.29512e-05	3.23054
MMP25	1.22821	4.02744	4.66883	4.66352e-06	3.99102e-05	3.54469
SCN4B	1.22812	-1.34567	6.58784	2.13795e-10	5.71521e-09	13.1666
MFSD2A	1.22637	2.43674	7.16514	6.62074e-12	2.50117e-10	16.5435
CPPED1	1.22608	6.04689	10.4337	8.27606e-22	2.7013e-19	38.841
RP11-59D5__B.2	1.22451	-1.24253	7.0604	1.26191e-11	4.47216e-10	15.9159
SDC3	1.22361	0.956017	4.7463	3.27803e-06	2.94023e-05	3.88059
PECR	1.22354	0.641525	5.55782	6.25846e-08	9.05479e-07	7.67495
SELPLG	1.22343	7.1164	8.46335	1.36856e-15	1.13088e-13	24.82
S100A6	1.2226	7.22028	10.8333	3.83836e-23	1.67045e-20	41.8525
MRAS	1.22241	1.40383	4.74441	3.30656e-06	2.9585e-05	3.87233
S100A11	1.21843	6.14511	7.28177	3.20491e-12	1.30434e-10	17.2497
NRG4	1.21827	1.78196	3.75233	0.000212128	0.00107363	-0.0595596
GAS7	1.21662	7.56414	9.09692	1.62083e-17	2.04262e-15	29.1589
NINJ1	1.21662	5.68586	7.04733	1.36706e-11	4.81346e-10	15.8381
NAGA	1.21661	5.97917	9.11427	1.43193e-17	1.82571e-15	29.2802
RGL3	1.21536	-2.31008	5.70282	2.93655e-08	4.63486e-07	8.40402
KMO	1.21496	0.730944	7.02454	1.57149e-11	5.4742e-10	15.7025
OSCAR	1.21439	4.77765	5.28407	2.50898e-07	3.10554e-06	6.33989
MYBPH	1.21394	-1.64445	4.60265	6.27964e-06	5.14476e-05	3.26151
KCNJ2-AS1	1.2137	-1.70876	6.27687	1.27731e-09	2.8094e-08	11.4338
NID1	1.21369	4.20164	3.98831	8.45763e-05	0.000491079	0.801872
ZBTB7B	1.2083	6.10547	11.0731	5.94296e-24	3.40313e-21	43.6823
PFKFB4	1.20724	3.99367	9.5265	7.27476e-19	1.21196e-16	32.1977
IL10RA	1.20634	6.66097	6.40786	6.06053e-10	1.46426e-08	12.1561
ONECUT2	1.20598	-2.84078	5.28009	2.55913e-07	3.15922e-06	6.32089
CNTNAP3	1.20485	-0.421536	4.24879	2.91117e-05	0.00019604	1.80699
IER3	1.20454	4.19681	4.97	1.15493e-06	1.18135e-05	4.87678
ANXA2	1.20329	6.57472	6.85728	4.32881e-11	1.35467e-09	14.7175
CD1C	1.20234	0.547791	3.77024	0.00019814	0.00101352	0.00415724
UNC93B1	1.20101	5.93202	11.4654	2.71692e-25	2.53372e-22	46.7093
PRR16	1.201	-1.45922	4.43979	1.28744e-05	9.62265e-05	2.57953
SLC1A3	1.20099	2.25039	5.47259	9.6978e-08	1.33672e-06	7.25345
HIP1	1.20022	6.15537	8.85724	8.86173e-17	9.67381e-15	27.4966
PLB1	1.19985	4.60235	8.65283	3.70015e-16	3.47048e-14	26.0987
B3GNT8	1.19937	3.32698	6.91215	3.11018e-11	1.01011e-09	15.0388
ADCY9	1.19905	4.32612	5.76426	2.12172e-08	3.49234e-07	8.71745
AP1S2	1.19893	6.02056	10.1539	6.90262e-21	1.694e-18	36.7615
CTC-490G23.2	1.19805	-1.09688	4.71569	3.76997e-06	3.31317e-05	3.74731
CTSD	1.19749	8.56999	12.6959	1.35711e-29	4.02692e-26	56.4291
CCDC149	1.19737	3.02637	5.6151	4.64955e-08	6.96472e-07	7.96115
PRKCDBP	1.19722	-1.58403	4.50985	9.47717e-06	7.33021e-05	2.87031
P2RX7	1.19678	3.62144	7.84102	8.90782e-14	5.0303e-12	20.742
DEFA4	1.19646	3.89768	3.07325	0.00232167	0.00810137	-2.26948
RRAS	1.19501	2.98829	7.28875	3.0679e-12	1.25327e-10	17.2922
ANXA2P1	1.19487	-0.67183	6.97774	2.09005e-11	7.12099e-10	15.4252
GPNMB	1.19411	0.497053	4.74654	3.27446e-06	2.93864e-05	3.88163
TNS3	1.19359	5.82018	6.39336	6.5856e-10	1.56672e-08	12.0756
ITGAL	1.19258	7.6796	8.4849	1.18036e-15	9.9811e-14	24.9646
CTB-31N19.3	1.19189	1.55475	8.52529	8.94031e-16	7.71989e-14	25.2362
RP11-815M8.1	1.19165	-2.95996	7.24369	4.06497e-12	1.6102e-10	17.0182
RP11-84C10.2	1.19084	3.39475	4.54151	8.24163e-06	6.50718e-05	3.00302
SERPINI2	1.19035	0.973209	5.21211	3.58235e-07	4.24112e-06	5.99811
RP11-1220K2.2	1.19002	-0.0310019	5.27169	2.66821e-07	3.27284e-06	6.28082
PSRC1	1.18939	1.86728	6.46568	4.34613e-10	1.08703e-08	12.4784
OAS1	1.1886	4.05067	5.78967	1.85352e-08	3.10091e-07	8.84783
DMXL2	1.18603	7.27106	7.17347	6.28802e-12	2.3893e-10	16.5936
FCER2	1.18539	2.3362	4.89048	1.68063e-06	1.64436e-05	4.5182
RP11-70C1.1	1.18362	-1.28607	9.29299	3.96727e-18	5.70448e-16	30.5366
UBTD1	1.18118	2.87555	10.2864	2.5362e-21	7.26154e-19	37.743
APOBR	1.18035	7.15205	10.4295	8.5457e-22	2.7617e-19	38.8096
QPCT	1.17912	3.0987	4.26837	2.6811e-05	0.000182429	1.88482
PLD3	1.178	7.06083	8.9391	4.97425e-17	5.63748e-15	28.0616
ZEB2-AS1	1.17761	1.13307	7.66974	2.71683e-13	1.3943e-11	19.6543
MSRB1	1.17732	5.26966	7.66452	2.81013e-13	1.43991e-11	19.6214
CFD	1.17575	7.52719	5.17583	4.28085e-07	4.94433e-06	5.82726
CD33	1.17496	6.17586	7.29121	3.02111e-12	1.23881e-10	17.3072
HOXA10-AS	1.17469	1.20793	3.31467	0.00103578	0.00411839	-1.53033
ASRGL1	1.17369	3.47643	6.33896	8.98284e-10	2.0561e-08	11.7747
TMEM144	1.1723	2.41251	7.84514	8.67055e-14	4.92186e-12	20.7684
PRKAR2B	1.17089	4.87726	5.50591	8.1769e-08	1.14843e-06	7.41758
RP1-229K20.5	1.17083	-1.02211	6.05903	4.3067e-09	8.3673e-08	10.2576
PTPRN2	1.16916	1.69471	5.41043	1.33049e-07	1.75676e-06	6.94933
TLR2	1.16915	6.22546	8.16368	1.04665e-14	7.16197e-13	22.8323
FZD8	1.16854	-0.734705	5.81598	1.61068e-08	2.72963e-07	8.98334
SEMA6B	1.16822	1.36211	5.00034	9.99719e-07	1.04019e-05	5.01484
GPR82	1.16712	-2.34047	6.20552	1.90831e-09	4.0256e-08	11.0451
COPZ2	1.16708	-0.907146	6.2237	1.72333e-09	3.67164e-08	11.1438
NRGN	1.16507	4.61513	4.59117	6.61e-06	5.38031e-05	3.21274
RP11-102N12.3	1.16467	-1.9175	7.37534	1.78069e-12	7.65769e-11	17.822
RYR1	1.16446	1.00013	5.57352	5.77013e-08	8.42294e-07	7.75318
FCGRT	1.16323	6.18898	6.78548	6.65377e-11	2.00535e-09	14.2998
KIF1C	1.16151	4.88178	9.96095	2.93443e-20	6.26012e-18	35.3431
MT1F	1.16104	0.700861	6.40521	6.15336e-10	1.48116e-08	12.1414
CEACAM6	1.16051	3.6822	3.05503	0.00246266	0.00851044	-2.32315
CLEC6A	1.15968	-2.8352	6.93717	2.67348e-11	8.84118e-10	15.1859
AC002451.3	1.15629	-3.45017	10.0188	1.90424e-20	4.22818e-18	35.7669
ZCCHC24	1.15601	2.69468	7.93762	4.7179e-14	2.83074e-12	21.3622
MMEL1	1.15558	0.136127	5.07692	6.92375e-07	7.5431e-06	5.36649
BATF2	1.15522	-0.494677	5.79743	1.77846e-08	2.98605e-07	8.88772
JPH4	1.15516	0.836276	5.76757	2.08479e-08	3.44545e-07	8.73439
TMEM154	1.15415	5.41113	8.51642	9.50332e-16	8.16285e-14	25.1765
LINC00211	1.15367	0.0401755	5.67032	3.48374e-08	5.38651e-07	8.2393
RP4-673D20.3	1.15289	-1.28724	7.53053	6.64819e-13	3.12676e-11	18.782
CCR3	1.1524	-0.594137	5.45877	1.04065e-07	1.42537e-06	7.1856
TBC1D2	1.15204	4.85912	9.66774	2.58126e-19	4.70683e-17	33.2126
CSPG4	1.14974	-0.263467	3.33228	0.000974731	0.00391717	-1.47441
RP11-34P13.13	1.14706	0.456711	6.93083	2.77809e-11	9.12718e-10	15.1485
CES4A	1.14449	1.07663	4.94764	1.28405e-06	1.29396e-05	4.77544
CD200R1	1.14434	0.979429	4.98411	1.08005e-06	1.11313e-05	4.9409
DKFZP761J1410	1.14424	4.6104	10.1087	9.69551e-21	2.30994e-18	36.4285
CTC-510F12.4	1.14388	1.85401	6.02787	5.11123e-09	9.79053e-08	10.092
ANXA2P3	1.14333	0.218346	6.4349	5.18908e-10	1.27731e-08	12.3066
TMEM169	1.14312	-1.8893	5.87236	1.1903e-08	2.09103e-07	9.2753
TREML3P	1.14297	-0.267251	5.84775	1.35865e-08	2.35508e-07	9.14758
NAAA	1.14292	5.29226	9.01861	2.83114e-17	3.32878e-15	28.6131
KCNE3	1.1427	4.69003	6.3744	7.33961e-10	1.72225e-08	11.9705
CYTH4	1.14051	6.71531	7.72265	1.92825e-13	1.01513e-11	19.9887
CLEC4D	1.14033	1.67323	3.84656	0.000147729	0.000790212	0.278748
SHROOM1	1.13975	-0.525836	5.50471	8.22744e-08	1.15503e-06	7.41165
BAG3	1.13961	2.29648	4.72959	3.53826e-06	3.13317e-05	3.80777
RP11-589F5.3	1.13919	-2.22573	7.62892	3.53578e-13	1.76735e-11	19.3974
RP1-60N8.1	1.13657	-2.91066	9.35382	2.55545e-18	3.80867e-16	30.9673
ALDH3B1	1.1356	6.14453	8.99766	3.28509e-17	3.80232e-15	28.4675
MICAL2	1.13442	5.44777	7.32712	2.41203e-12	1.00547e-10	17.5264
UGGT2	1.13441	0.815035	3.21561	0.00145091	0.00545156	-1.8399
FAM65B	1.13324	6.91136	8.08876	1.72881e-14	1.13083e-12	22.3423
GCHFR	1.13254	1.91483	7.42751	1.28057e-12	5.67906e-11	18.1432
CEACAM3	1.13144	1.22151	4.01562	7.58219e-05	0.000446398	0.904573
GLIPR2	1.13097	6.48149	9.06099	2.09409e-17	2.56959e-15	28.9082
CES1P2	1.12857	-3.41062	7.81845	1.03268e-13	5.72267e-12	20.5978
RBP7	1.12829	-0.502457	4.36203	1.80084e-05	0.00012893	2.26143
ALOX5AP	1.12741	5.88057	6.15714	2.5007e-09	5.13674e-08	10.7834
IPCEF1	1.12605	3.46861	5.83003	1.49406e-08	2.56528e-07	9.05588
PPP1R27	1.12599	0.954483	3.82913	0.00015804	0.000837397	0.215599
SIGLEC12	1.12511	1.61222	3.64918	0.000312629	0.00149952	-0.421179
RP11-728F11.4	1.12481	-1.93288	5.42054	1.26401e-07	1.68672e-06	6.99861
C1QB	1.12479	0.912548	3.51184	0.000516959	0.00228422	-0.888409
DTX4	1.12368	3.20486	5.67548	3.39072e-08	5.26764e-07	8.26539
RP11-47G11.2	1.12329	-2.84543	8.39933	2.12116e-15	1.6603e-13	24.3918
CYB5R2	1.12267	-2.06525	4.14171	4.54255e-05	0.000287176	1.38697
ZNF467	1.12098	4.76298	7.10125	9.82001e-12	3.56932e-10	16.1599
AATK	1.11901	2.92017	6.41549	5.80127e-10	1.40993e-08	12.1985
RP3-473L9.4	1.11841	-3.06892	8.84974	9.34203e-17	1.01641e-14	27.445
HLA-DRB1	1.11634	7.01346	4.68855	4.26512e-06	3.69169e-05	3.62974
LINC00607	1.11377	-3.0455	7.78305	1.30149e-13	7.03323e-12	20.3721
CTA-384D8.34	1.10983	-0.724187	6.67702	1.26629e-10	3.6013e-09	13.6749
CAPN2	1.10942	6.95754	8.32313	3.5645e-15	2.67461e-13	23.8846
ALDH2	1.10903	4.49681	5.02423	8.91896e-07	9.43035e-06	5.12405
NLRP3	1.1077	6.0202	7.8745	7.15056e-14	4.14406e-12	20.9564
CTD-2531D15.4	1.10678	-2.46014	7.16025	6.82424e-12	2.56616e-10	16.514
SLC2A6	1.10637	3.04603	5.98113	6.60116e-09	1.22561e-07	9.84476
RP11-156K13.3	1.10622	-2.98514	7.45119	1.10199e-12	4.96808e-11	18.2895
RP11-483P21.2	1.10567	-1.48701	6.54415	2.75829e-10	7.2082e-09	12.9194
CD300A	1.10503	5.33891	7.70994	2.09406e-13	1.10064e-11	19.9082
UPP1	1.10439	5.10796	6.13341	2.85378e-09	5.79996e-08	10.6556
TMEM170B	1.10364	6.23378	8.16244	1.05542e-14	7.20691e-13	22.8242
MVP	1.10318	6.65476	11.8075	1.78804e-26	2.43173e-23	49.3792
C2orf62	1.10218	-2.16685	8.62135	4.60325e-16	4.2324e-14	25.8852
IL22RA2	1.10035	-3.03387	6.05986	4.28696e-09	8.3339e-08	10.262
RP11-117D22.2	1.09865	-1.80109	5.30984	2.20652e-07	2.76471e-06	6.46324
SIGLEC5	1.09836	1.77019	5.60233	4.96906e-08	7.37562e-07	7.89713
RP11-459I19.1	1.09805	-2.86714	6.23949	1.57699e-09	3.38768e-08	11.2297
LILRP2	1.09777	-2.98327	9.30858	3.54483e-18	5.21186e-16	30.6469
HPSE	1.0975	3.27576	4.93145	1.38611e-06	1.38272e-05	4.70232
GPR35	1.09736	2.92201	7.69884	2.25044e-13	1.17152e-11	19.838
FKBP9	1.09702	1.90779	5.17686	4.25922e-07	4.92284e-06	5.83212
PALLD	1.0966	2.03666	5.32204	2.07603e-07	2.62172e-06	6.52179
GNPDA1	1.09546	3.93638	6.3802	7.10028e-10	1.67452e-08	12.0026
RMDN2	1.09226	1.06702	6.14818	2.62871e-09	5.37264e-08	10.7351
PDZD7	1.09135	1.10995	5.46351	1.01581e-07	1.39604e-06	7.20884
UBXN11	1.09115	6.16143	9.95037	3.17564e-20	6.6021e-18	35.2657
CTSV	1.08934	-2.57909	5.14201	5.04966e-07	5.71897e-06	5.66891
EVI5	1.08852	3.68027	10.196	5.02558e-21	1.31228e-18	37.0726
NMUR1	1.08841	0.973515	4.60422	6.23562e-06	5.11127e-05	3.2682
TNFSF13B	1.08832	5.92908	8.1811	9.3102e-15	6.43824e-13	22.9467
EMR4P	1.08779	1.61483	4.80021	2.55813e-06	2.37082e-05	4.11709
RP11-443B7.1	1.08567	1.48027	7.07113	1.18158e-11	4.20576e-10	15.9799
ST6GALNAC2	1.08544	1.50073	5.96429	7.23551e-09	1.33277e-07	9.7561
ACSL1	1.08535	7.18453	7.48752	8.74689e-13	4.02111e-11	18.5146
RP1-111C20.3	1.08392	-3.16699	6.67868	1.25393e-10	3.57451e-09	13.6844
S100A10	1.08349	6.87811	5.19464	3.90364e-07	4.56285e-06	5.91572
IL27	1.08223	-2.80647	7.27262	3.39357e-12	1.37087e-10	17.194
PLIN5	1.08211	0.213302	5.75448	2.23481e-08	3.63449e-07	8.66736
CCDC151	1.08208	-2.13683	8.011	2.90204e-14	1.82159e-12	21.8366
MANSC1	1.08145	1.94397	5.20022	3.79797e-07	4.45279e-06	5.94204
MAP3K6	1.08116	3.61632	7.7912	1.23408e-13	6.71339e-12	20.424
RP11-112J1.2	1.08019	-2.95883	6.62576	1.71207e-10	4.69203e-09	13.3821
MAN1C1	1.07966	1.66077	5.8458	1.37297e-08	2.37613e-07	9.13746
HOXA2	1.07924	-0.721189	3.66657	0.000293021	0.00141986	-0.360862
MYO1E	1.07874	1.31385	4.77843	2.82843e-06	2.5875e-05	4.02126
GPR34	1.07825	0.124342	4.27917	2.56173e-05	0.000175293	1.92788
FRMD3	1.07814	2.97764	5.57863	5.6195e-08	8.25475e-07	7.77865
VCAN-AS1	1.07744	-3.39201	8.79306	1.39082e-16	1.45501e-14	27.0557
GABRA4	1.07666	-3.02581	4.569	7.29583e-06	5.85171e-05	3.11887
AC007556.3	1.07543	-1.94652	6.65789	1.41747e-10	3.99224e-09	13.5654
CD70	1.07524	-0.154153	4.08915	5.63251e-05	0.00034642	1.18429
MS4A6E	1.07506	-3.11036	7.68079	2.52937e-13	1.30424e-11	19.7241
GTSF1	1.07501	1.69931	2.73415	0.00664426	0.0193564	-3.21899
GRIN2D	1.07499	-0.981501	4.9464	1.29158e-06	1.29995e-05	4.76985
TNFSF13	1.07497	3.33394	8.89694	6.69955e-17	7.51455e-15	27.7702
MYO1F	1.0747	8.49808	10.9961	1.08355e-23	5.70436e-21	43.0931
RIN1	1.0746	3.17304	7.01262	1.69006e-11	5.85599e-10	15.6318
RP11-98J23.1	1.0724	-2.74586	8.05632	2.1466e-14	1.37652e-12	22.1309
SPR	1.07239	-0.0918073	5.89831	1.03485e-08	1.84274e-07	9.41044
HLA-DQB1	1.07206	4.57392	3.14841	0.00181523	0.0065891	-2.04495
ARHGAP26	1.07151	6.01949	10.2034	4.75192e-21	1.25083e-18	37.1275
RP11-848G14.2	1.07071	-2.03779	8.02617	2.62364e-14	1.6564e-12	21.935
HLA-DRA	1.06961	9.18564	4.74124	3.35485e-06	2.99269e-05	3.8585
PKIB	1.06957	0.282359	4.6547	4.97068e-06	4.21191e-05	3.48396
SLC22A18AS	1.06953	-2.00748	7.4348	1.22271e-12	5.45209e-11	18.1882
PLEC	1.06949	8.77737	8.41152	1.95173e-15	1.54248e-13	24.4731
THEMIS2	1.06847	6.87429	8.57546	6.32429e-16	5.62465e-14	25.5746
PSTPIP1	1.06621	5.56901	7.84402	8.73451e-14	4.94955e-12	20.7612
AHNAK	1.0662	10.6001	7.26723	3.50968e-12	1.41095e-10	17.1612
MARC2	1.06576	0.740273	3.51632	0.000508673	0.00225647	-0.873433
EVI2A	1.06554	5.16333	7.1599	6.8391e-12	2.56879e-10	16.5119
RP11-340F14.5	1.065	1.23389	6.8817	3.73746e-11	1.19015e-09	14.8602
GFRA2	1.0649	-0.829141	5.26995	2.69135e-07	3.29628e-06	6.27253
CARD16	1.06401	4.49148	9.78534	1.0832e-19	2.05557e-17	34.0634
SCO2	1.0636	4.18669	9.51872	7.70073e-19	1.2759e-16	32.142
JAZF1-AS1	1.06328	-2.15986	6.4364	5.14456e-10	1.26731e-08	12.3149
WNT6	1.06191	-2.0265	5.54115	6.82116e-08	9.7736e-07	7.59207
RP11-449P15.2	1.06113	1.94118	7.56091	5.47362e-13	2.6158e-11	18.9714
AC007879.7	1.06028	-1.66135	6.08005	3.83531e-09	7.55489e-08	10.3697
EHD4	1.05888	4.68386	7.40309	1.49453e-12	6.53908e-11	17.9927
ANG	1.05738	-1.30325	6.47336	4.15763e-10	1.04469e-08	12.5214
SIGLEC15	1.05651	1.13798	5.24214	3.089e-07	3.72735e-06	6.14027
XXbac-B135H6.15	1.05549	1.09035	6.63232	1.64748e-10	4.54392e-09	13.4195
TMCC3	1.0554	2.43798	5.02555	8.86256e-07	9.37679e-06	5.13013
SLC26A11	1.05502	2.42242	5.40957	1.33629e-07	1.763e-06	6.94514
AP5B1	1.04991	5.35768	7.64491	3.1895e-13	1.61654e-11	19.4979
PAQR5	1.04963	-0.683126	4.19363	3.66515e-05	0.00023907	1.58945
MILR1	1.04941	2.53162	7.86903	7.41242e-14	4.26704e-12	20.9213
HEXB	1.04908	6.36336	10.6301	1.83997e-22	6.8246e-20	40.3154
RP11-362F19.3	1.04866	-3.209	6.64103	1.56524e-10	4.34805e-09	13.4692
CLCN5	1.04847	3.09095	7.50747	7.7028e-13	3.5713e-11	18.6385
RP11-750H9.5	1.04842	5.10273	7.69947	2.24123e-13	1.16859e-11	19.842
C9orf72	1.04832	5.48981	9.18828	8.42885e-18	1.12293e-15	29.7989
PLXNC1	1.04803	5.80468	5.53857	6.91228e-08	9.89981e-07	7.57929
RP11-26F2.1	1.04765	0.649962	4.05628	6.43622e-05	0.000388315	1.05871
ITGB7	1.04757	5.91878	6.58686	2.15014e-10	5.73839e-09	13.1611
RP11-288H12.3	1.04697	0.5215	5.82453	1.5387e-08	2.62948e-07	9.02746
RP11-809N8.4	1.04681	0.46384	7.28662	3.10911e-12	1.26852e-10	17.2792
HNRNPLL	1.04578	3.87229	5.27873	2.5765e-07	3.17706e-06	6.3144
RP5-892K4.1	1.04572	-2.77453	8.1579	1.08812e-14	7.39923e-13	22.7944
FUCA1	1.04566	3.91011	8.73924	2.02675e-16	2.04809e-14	26.6874
C1orf106	1.04466	-0.461064	4.0349	7.01647e-05	0.00041723	0.977497
KCNG1	1.04414	-2.06926	5.49056	8.84624e-08	1.23236e-06	7.34187
RP11-191N8.2	1.04363	-3.43547	7.62435	3.64144e-13	1.81738e-11	19.3687
HLA-DMB	1.04151	4.82909	4.84036	2.12368e-06	2.01327e-05	4.29473
ZBTB47	1.04147	3.48889	9.59589	4.37696e-19	7.68086e-17	32.6953
IL10	1.0408	-0.536315	4.10605	5.25743e-05	0.000326551	1.24921
BMP2	1.04076	-0.659902	3.81516	0.000166795	0.000876256	0.165151
SLC31A2	1.04023	4.22853	8.39496	2.18551e-15	1.70658e-13	24.3626
CDKN1A	1.03961	6.16141	5.27739	2.59363e-07	3.19337e-06	6.30804
SLCO4C1	1.03938	3.2886	5.26749	2.72445e-07	3.33057e-06	6.2608
GLDN	1.03871	-1.74282	4.05358	6.507e-05	0.000391716	1.04842
ARHGAP29	1.03786	-1.73734	4.55076	7.91111e-06	6.29034e-05	3.04191
SERPINB10	1.03757	3.50312	3.56927	0.000419688	0.00192046	-0.695012
PADI6	1.03683	-2.90367	6.01938	5.35487e-09	1.02122e-07	10.047
IRF5	1.03628	6.21791	8.73004	2.16116e-16	2.17047e-14	26.6246
ULK2	1.03578	3.88375	6.75067	8.18664e-11	2.41821e-09	14.0984
AC187652.1	1.03501	-2.85758	7.88751	6.56436e-14	3.82609e-12	21.0399
GPR65	1.03375	3.25394	5.67237	3.44652e-08	5.33402e-07	8.24965
RP11-561P12.5	1.03361	-2.94571	5.796	1.79199e-08	3.00568e-07	8.8804
TSPO	1.03256	6.39292	9.18186	8.8259e-18	1.16631e-15	29.7538
PPARG	1.03101	-0.601019	3.30891	0.00105652	0.00418557	-1.54858
LPAR3	1.03063	-1.78225	3.91276	0.000114083	0.000634138	0.520936
RP11-589N15.2	1.02997	-1.30819	7.51349	7.41237e-13	3.46619e-11	18.6759
IL12RB1	1.02969	3.60376	6.75847	7.81533e-11	2.32536e-09	14.1435
CEACAM8	1.02907	4.24468	2.86662	0.00445708	0.0139215	-2.86052
RAB3D	1.02652	6.14098	9.23249	6.13486e-18	8.44903e-16	30.1099
STAC3	1.02593	4.45061	8.46405	1.36205e-15	1.12836e-13	24.8247
AL359195.1	1.02585	-1.105	3.9554	9.64086e-05	0.000550232	0.678887
FAM129B	1.0251	4.83764	5.78983	1.85194e-08	3.09986e-07	8.84865
HOXA1	1.02507	0.575846	4.36548	1.77443e-05	0.000127347	2.27543
SLC16A6	1.02489	1.40097	4.25675	2.81541e-05	0.000190259	1.83861
PAK1	1.02452	6.40511	7.75564	1.55605e-13	8.3125e-12	20.1979
TNRC18P1	1.02432	-1.95024	6.37483	7.32178e-10	1.72054e-08	11.9729
HP	1.02305	3.81005	3.61886	0.000349806	0.00164825	-0.525737
SLC44A1	1.02027	6.62564	6.58327	2.19573e-10	5.85528e-09	13.1407
RP11-34P13.14	1.02017	-1.00702	6.76351	7.58453e-11	2.26081e-09	14.1726
PDLIM2	1.01998	4.46788	10.6679	1.37576e-22	5.28292e-20	40.6005
CAST	1.01959	7.40686	7.59725	4.33511e-13	2.13099e-11	19.1987
CD300LD	1.01945	-3.04971	7.82111	1.01488e-13	5.64321e-12	20.6148
SLC12A9	1.01829	5.71981	8.60809	5.0462e-16	4.62663e-14	25.7954
COL9A2	1.01672	4.64945	6.03436	4.9325e-09	9.47597e-08	10.1264
GALM	1.01627	1.69355	5.00583	9.73842e-07	1.01814e-05	5.03994
ALDH3A2	1.01579	4.56902	7.9706	3.79355e-14	2.33185e-12	21.5751
MMP19	1.01549	2.1111	3.58438	0.000397115	0.00183413	-0.643656
TNFSF14	1.01454	0.782015	4.8243	2.28813e-06	2.14611e-05	4.22354
NDRG2	1.01422	2.95485	5.34629	1.83847e-07	2.34772e-06	6.63852
SLC47A1	1.01393	-1.14394	4.26408	2.72992e-05	0.000184979	1.86776
LUCAT1	1.01364	-0.246802	4.3975	1.54615e-05	0.000113153	2.40591
FAM225A	1.01299	-1.8133	5.83419	1.46113e-08	2.5167e-07	9.07739
ANKRD22	1.01239	0.919907	4.22773	3.17962e-05	0.000211413	1.72365
AC011747.4	1.00961	-1.55159	7.2316	4.38295e-12	1.72361e-10	16.9449
ADAMTSL4	1.00847	5.57025	5.94828	7.89413e-09	1.44108e-07	9.67193
LINC00671	1.00831	-0.583043	3.89311	0.000123227	0.000675875	0.44864
TMEM255A	1.00817	-1.20041	4.85038	2.02692e-06	1.9339e-05	4.33926
SMIM14	1.00816	3.79563	5.79716	1.78098e-08	2.98875e-07	8.88635
CRIP1	1.00767	2.26209	8.58096	6.08838e-16	5.45947e-14	25.6118
SRGN	1.0076	10.6608	6.05292	4.45406e-09	8.6177e-08	10.2251
MMP9	1.00685	4.83704	3.27115	0.00120228	0.00466338	-1.6674
CLEC12A	1.00667	6.20998	5.21029	3.61447e-07	4.2745e-06	5.98954
CT45A3	1.00644	-3.51946	5.32484	2.04717e-07	2.58991e-06	6.53523
WSCD1	1.00487	-2.54938	4.28236	2.52743e-05	0.000173487	1.94063
ECHDC3	1.00461	1.29066	6.1709	2.31608e-09	4.79226e-08	10.8576
SPI1	1.00358	7.97927	11.1142	4.30896e-24	2.60452e-21	43.9977
SGK1	1.00267	5.46223	4.44492	1.25904e-05	9.43849e-05	2.60069
AC068580.5	1.00205	-1.28358	6.83821	4.85382e-11	1.50598e-09	14.6062
EGR2	1.00124	2.20132	4.09529	5.49351e-05	0.000339213	1.20783
WDR49	0.999319	3.05992	4.57392	7.13802e-06	5.7442e-05	3.13966
FCN2	0.997544	-1.74542	6.36578	7.71e-10	1.79482e-08	11.9228
IL15	0.996843	0.330253	4.2618	2.75622e-05	0.000186529	1.85869
TLR1	0.996556	4.48454	7.67551	2.6173e-13	1.34533e-11	19.6907
PLXNA2	0.996292	1.77715	5.94051	8.23464e-09	1.49821e-07	9.63113
TENM4	0.996275	-2.11163	4.44412	1.26342e-05	9.46261e-05	2.5974
AC079630.4	0.995962	-2.56868	7.27149	3.41759e-12	1.37716e-10	17.1871
PLOD1	0.995611	5.72325	8.57474	6.35617e-16	5.63765e-14	25.5697
SLC9A9	0.995371	2.04671	4.84825	2.04712e-06	1.95146e-05	4.32979
NOTCH4	0.995272	0.936635	6.91669	3.02602e-11	9.83759e-10	15.0654
GPRIN1	0.99479	-0.516659	6.10625	3.31793e-09	6.61964e-08	10.5098
SOWAHD	0.994389	1.76909	5.11543	5.74641e-07	6.39491e-06	5.54504
RP5-1042I8.7	0.994256	0.797945	8.07966	1.83713e-14	1.1945e-12	22.2829
GM2A	0.994229	6.20639	9.36137	2.41942e-18	3.63916e-16	31.0209
SH3TC1	0.993548	5.57969	6.65619	1.43167e-10	4.02067e-09	13.5557
AC008984.7	0.993447	-2.52076	5.81665	1.60494e-08	2.72272e-07	8.98679
SLC12A8	0.992886	-1.67043	7.41623	1.37531e-12	6.06622e-11	18.0736
OSBPL11	0.992826	5.14466	9.36562	2.3461e-18	3.54521e-16	31.051
CRYBG3	0.992339	3.22554	5.61942	4.54594e-08	6.83462e-07	7.98286
GGT3P	0.991977	-3.07122	8.20722	7.80917e-15	5.48099e-13	23.1184
IFNGR2	0.991161	6.3859	9.38129	2.0942e-18	3.17929e-16	31.1622
TLR6	0.990761	3.87947	6.90984	3.15404e-11	1.02232e-09	15.0252
SLPI	0.989783	2.84602	3.31739	0.00102612	0.00408661	-1.52171
NEDD9	0.98907	4.55876	6.88827	3.5924e-11	1.14957e-09	14.8987
METRNL	0.988219	4.92334	6.08457	3.74065e-09	7.39072e-08	10.3939
PCOLCE2	0.987197	-0.446563	2.97426	0.00318733	0.0105213	-2.55743
DAGLA	0.987146	1.27439	4.38175	1.65466e-05	0.000119832	2.34163
CLDN23	0.98647	-2.6894	6.15592	2.51782e-09	5.15892e-08	10.7768
PKP2	0.986151	-0.135925	3.14382	0.00184295	0.0066756	-2.0588
SULT1B1	0.985522	3.61218	4.65302	5.0084e-06	4.23398e-05	3.47676
SUCLG2	0.984834	4.25302	5.47301	9.6773e-08	1.33446e-06	7.25548
ARTN	0.982239	1.54713	3.72417	0.00023602	0.00117822	-0.159183
PGAM4	0.982204	0.0463628	8.94723	4.69639e-17	5.35979e-15	28.1178
CXCL10	0.981583	-1.39897	4.01903	7.47908e-05	0.000441282	0.917449
NFE4	0.981242	-1.55255	4.5021	9.80571e-06	7.56103e-05	2.83795
FZD1	0.980514	3.00759	6.34985	8.44302e-10	1.93934e-08	11.8348
BEST1	0.980258	2.93453	7.19581	5.47492e-12	2.0999e-10	16.7284
SLC36A1	0.980203	5.15991	8.31526	3.76023e-15	2.815e-13	23.8323
RP11-4C20.4	0.980197	-1.91425	6.29466	1.15509e-09	2.56827e-08	11.5312
RP11-490H24.5	0.980072	3.4478	8.56979	6.57737e-16	5.80231e-14	25.5363
GPR85	0.979207	-1.0502	3.22964	0.00138396	0.00524227	-1.79659
ADAM8	0.977741	6.7655	5.8812	1.13492e-08	2.00021e-07	9.32129
SLA	0.977738	6.24501	6.84352	4.70165e-11	1.46293e-09	14.6372
SAMD4A	0.977582	0.666913	5.39008	1.47472e-07	1.9308e-06	6.85039
UBE2D1	0.977345	4.44664	9.48308	9.98836e-19	1.60601e-16	31.8872
RP11-887P2.3	0.9773	3.68511	8.31273	3.82547e-15	2.85076e-13	23.8155
SLC46A1	0.977263	2.0518	5.11603	5.72971e-07	6.38286e-06	5.54783
C12orf5	0.976361	2.83016	8.69744	2.71285e-16	2.63534e-14	26.4022
AC007040.8	0.976318	-2.84852	6.02068	5.31708e-09	1.0155e-07	10.0538
SUCLG2P2	0.975958	1.9134	5.72477	2.61544e-08	4.18063e-07	8.51568
AL512428.1	0.975287	-1.75696	7.20468	5.18173e-12	1.99078e-10	16.782
FAM157A	0.973795	1.3034	6.81462	5.59046e-11	1.70854e-09	14.469
RP11-295G20.2	0.97324	0.427937	7.83806	9.08248e-14	5.11125e-12	20.7231
EVI2B	0.972616	7.78138	7.56684	5.26968e-13	2.52945e-11	19.0084
NADK	0.971349	6.61259	10.1476	7.23915e-21	1.76333e-18	36.7149
PGLYRP1	0.97088	3.23771	2.84569	0.0047519	0.0147002	-2.91821
RET	0.970312	1.5772	4.62683	5.6349e-06	4.68236e-05	3.36458
HLA-DQB2	0.970192	0.974856	4.19844	3.59265e-05	0.000234716	1.60832
CTA-384D8.35	0.969394	-1.59728	6.97516	2.12313e-11	7.21112e-10	15.4099
C9orf106	0.968597	-1.73533	5.39787	1.41774e-07	1.86142e-06	6.88826
HOTAIRM1	0.967948	2.21884	5.22387	3.38051e-07	4.03407e-06	6.05374
RNU6-917P	0.967559	-3.30004	8.68116	3.03844e-16	2.9169e-14	26.2914
PYCARD	0.967002	5.66191	8.72819	2.18938e-16	2.1787e-14	26.6119
TP53I11	0.965938	4.95047	5.2157	3.5195e-07	4.17581e-06	6.01508
CALHM2	0.965434	4.20648	5.57358	5.76859e-08	8.42294e-07	7.75344
SIDT2	0.96538	5.60441	9.7306	1.62377e-19	3.02548e-17	33.6667
RP11-578F21.10	0.96451	-3.37524	4.86846	1.86305e-06	1.79858e-05	4.41977
MAST3	0.964256	5.63329	9.03131	2.58671e-17	3.07019e-15	28.7014
PAQR8	0.96411	3.29479	4.15329	4.33097e-05	0.000275723	1.43195
TCIRG1	0.961847	7.6029	10.1596	6.61349e-21	1.64782e-18	36.8035
PNMA5	0.960508	-2.81855	5.15529	4.73312e-07	5.40361e-06	5.73096
CTD-2044J15.2	0.960219	-0.560995	5.47374	9.64113e-08	1.33004e-06	7.25909
AL590714.1	0.959599	-1.94471	6.49057	3.76406e-10	9.59086e-09	12.6179
TNFSF9	0.95788	1.99845	4.04575	6.71606e-05	0.000402372	1.01866
RP11-293M10.5	0.95698	-1.05692	6.06165	4.24488e-09	8.26195e-08	10.2716
HOXA11	0.956782	-1.66269	2.46015	0.0144794	0.0367873	-3.90927
WARS	0.955761	7.22534	9.23888	5.85942e-18	8.10387e-16	30.1549
SEL1L2	0.954736	-3.38799	5.82406	1.54255e-08	2.63468e-07	9.02505
NUDT16	0.953775	5.85664	9.80986	9.03226e-20	1.75484e-17	34.2414
HLA-DPA1	0.953703	7.58346	3.98257	8.65372e-05	0.000501344	0.780337
ABLIM3	0.953674	-0.907629	4.02264	7.37116e-05	0.000435781	0.931115
HDHD1	0.953611	2.62874	7.48201	9.05956e-13	4.15314e-11	18.4804
HOXA4	0.953046	-0.0199908	3.24185	0.00132806	0.00506459	-1.75876
GCNT2	0.952027	1.99338	5.51848	7.66544e-08	1.08405e-06	7.47974
EREG	0.949733	4.16525	2.37888	0.0180217	0.0439763	-4.10059
NCEH1	0.949659	3.87863	6.96223	2.29659e-11	7.71996e-10	15.3336
ALOX15B	0.94776	-1.99606	3.58134	0.000401572	0.00185106	-0.654028
LSP1	0.947255	7.6865	5.31116	2.19207e-07	2.74766e-06	6.46955
HLA-F	0.9466	5.62262	6.07878	3.86227e-09	7.59425e-08	10.3629
HTATIP2	0.944828	4.5622	7.11694	8.91596e-12	3.29951e-10	16.2538
C10orf128	0.944252	1.98129	4.05006	6.60013e-05	0.000396518	1.03505
AC074289.1	0.94415	2.25316	5.42096	1.2613e-07	1.68449e-06	7.00067
RGS19	0.943449	6.17256	9.06493	2.03624e-17	2.53675e-15	28.9356
RP11-588H23.3	0.942458	-2.96628	4.36707	1.76235e-05	0.000126591	2.28189
ASPHD2	0.942152	1.86774	6.4969	3.62853e-10	9.27119e-09	12.6534
OR7E140P	0.94062	-3.16902	6.21564	1.80307e-09	3.82157e-08	11.1
RNU6-1017P	0.940563	-3.27102	7.4437	1.1556e-12	5.18828e-11	18.2432
PLA2G2C	0.939392	-2.66501	5.01572	9.28939e-07	9.76193e-06	5.08511
MPP3	0.939279	-0.167187	4.11446	5.07983e-05	0.000316907	1.28159
ADPRH	0.938892	3.86314	6.42928	5.35952e-10	1.3153e-08	12.2752
PLXDC2	0.938415	6.15206	5.00281	9.87998e-07	1.0303e-05	5.02613
RHBDF2	0.937802	5.50404	7.824	9.95897e-14	5.54711e-12	20.6332
ABHD6	0.937729	1.54841	6.86307	4.18083e-11	1.31466e-09	14.7513
CYSTM1	0.93753	3.67285	5.44274	1.12922e-07	1.53128e-06	7.10704
SLC35E4	0.937477	0.858946	6.06833	4.09145e-09	8.00148e-08	10.3072
RP1-74M1.3	0.937451	-3.03927	5.3062	2.24693e-07	2.80907e-06	6.44581
PLIN4	0.936377	0.220676	4.38653	1.62093e-05	0.00011778	2.36115
ARPC1B	0.935655	7.73673	10.7529	7.14414e-23	2.91481e-20	41.2432
AGRP	0.935554	-2.65096	5.47872	9.39899e-08	1.30103e-06	7.28356
RN7SL368P	0.935513	0.354981	4.91493	1.4983e-06	1.48164e-05	4.62793
TPST1	0.935128	1.13731	4.46847	1.1362e-05	8.62452e-05	2.69811
ADCY7	0.934844	7.39578	7.78109	1.3182e-13	7.09999e-12	20.3597
RCBTB2	0.934521	4.189	7.0343	1.48051e-11	5.17385e-10	15.7605
SKAP2	0.932251	6.18284	4.55511	7.75979e-06	6.18359e-05	3.06027
CARD9	0.932011	5.296	5.25392	2.91397e-07	3.53708e-06	6.19625
CD302	0.931223	6.93678	8.10736	1.52676e-14	1.00878e-12	22.4636
TUBBP5	0.931121	-2.56059	5.32116	2.08517e-07	2.63085e-06	6.51757
MOCOS	0.930914	-1.99581	4.58409	6.82205e-06	5.52947e-05	3.18271
CT45A4	0.930627	-3.56826	5.1132	5.80887e-07	6.45562e-06	5.53468
GPR84	0.929809	1.52676	4.36739	1.75995e-05	0.000126447	2.28319
C3AR1	0.929317	4.67768	4.08635	5.69718e-05	0.000349673	1.17354
RNF144B	0.929124	4.41636	5.11613	5.72705e-07	6.38207e-06	5.54827
FMNL2	0.928571	1.49635	4.84038	2.12351e-06	2.01327e-05	4.29481
UNC119	0.928224	5.28699	8.81381	1.20247e-16	1.27846e-14	27.198
ARSG	0.92802	1.42001	5.53287	7.11856e-08	1.01551e-06	7.55099
MIR3150A	0.926839	-2.01837	5.80351	1.72164e-08	2.89811e-07	8.91905
HAL	0.926398	4.36822	4.3511	1.8871e-05	0.000134311	2.21712
OR52K2	0.925659	-2.8388	6.22617	1.69955e-09	3.63282e-08	11.1572
TLE6	0.925578	-2.91167	6.12211	3.03856e-09	6.12971e-08	10.5949
VSTM4	0.925004	-1.72636	3.60519	0.000367891	0.00171837	-0.572614
CD68	0.92391	-0.819694	6.32992	9.45692e-10	2.15705e-08	11.7249
FTH1P5	0.923871	2.59797	4.96228	1.19805e-06	1.21896e-05	4.84173
RP11-134P9.3	0.923441	-1.41711	7.16182	6.75829e-12	2.5443e-10	16.5234
LAT2	0.922902	7.26058	6.82377	5.29262e-11	1.62518e-09	14.5221
ANKRD55	0.922861	-0.468221	4.71008	3.86754e-06	3.39072e-05	3.72296
STARD8	0.922016	3.51869	4.24127	3.00447e-05	0.000201533	1.77719
ARAP1	0.921977	7.90827	11.5592	1.29159e-25	1.35992e-22	47.4389
SIGLEC17P	0.921095	2.08336	4.00649	7.86464e-05	0.00046103	0.870189
PRSS36	0.920646	0.930393	6.38631	6.85658e-10	1.62291e-08	12.0365
ASB2	0.920201	0.32524	5.42066	1.2632e-07	1.68634e-06	6.99922
JDP2	0.920037	5.38896	7.23138	4.38885e-12	1.72385e-10	16.9436
MX2	0.919843	5.86652	6.23942	1.5776e-09	3.38768e-08	11.2293
HOMER3	0.919709	4.96536	4.91818	1.47557e-06	1.46302e-05	4.64254
LPAR1	0.919334	0.532234	3.95944	9.48767e-05	0.000542628	0.693925
MMP17	0.91827	2.37814	3.96611	9.23966e-05	0.000530581	0.718799
SPATS2L	0.918168	2.64307	4.02143	7.40714e-05	0.000437591	0.926536
HLA-DQA2	0.917948	1.00161	2.99019	0.00303055	0.0100884	-2.5117
KNDC1	0.917317	-1.80557	4.07094	6.06518e-05	0.00036838	1.1146
HTATSF1P2	0.915564	1.38134	5.52471	7.42364e-08	1.05351e-06	7.51059
FRAT2	0.915086	5.33219	8.09193	1.69268e-14	1.11165e-12	22.3629
HLA-DPB2	0.914915	-1.21845	4.04962	6.61208e-05	0.00039709	1.03335
FRAT1	0.914553	4.95152	9.16059	1.02801e-17	1.33152e-15	29.6045
AC093627.10	0.914147	3.15361	5.0594	7.53369e-07	8.12623e-06	5.28564
RP11-404O13.5	0.912471	-2.85103	3.97202	9.02503e-05	0.000520454	0.740872
RP4-794H19.1	0.912157	-2.27669	7.47211	9.64832e-13	4.41034e-11	18.419
AC074389.9	0.911796	-2.48901	5.20135	3.77703e-07	4.43461e-06	5.94734
AP1S3	0.911617	1.52227	5.26358	2.77782e-07	3.3882e-06	6.24218
ATP6V0D1	0.91151	6.45041	9.81052	8.98857e-20	1.75484e-17	34.2462
FUT7	0.9115	4.03485	5.46587	1.00365e-07	1.38049e-06	7.22043
RP11-428P16.2	0.910539	-2.24118	4.98242	1.08876e-06	1.11998e-05	4.93322
RP11-182J1.1	0.910429	-0.981328	7.87429	7.1607e-14	4.14406e-12	20.9551
SIGLEC18P	0.910377	-2.90265	6.78776	6.56373e-11	1.98371e-09	14.313
PRKCA	0.910143	4.65625	4.61746	5.87672e-06	4.85242e-05	3.3246
CECR6	0.909448	1.66794	3.72681	0.000233676	0.0011682	-0.149871
RP11-169D4.2	0.908286	-1.34683	5.26089	2.81509e-07	3.42853e-06	6.22938
AC116366.5	0.90751	-0.292838	4.99486	1.02615e-06	1.06362e-05	4.98988
SLC27A3	0.906856	4.92695	7.87001	7.36485e-14	4.24715e-12	20.9276
NRBP2	0.905948	3.3005	5.77785	1.97394e-08	3.28052e-07	8.7871
DUSP6	0.905742	7.56397	5.59462	5.17201e-08	7.64559e-07	7.85857
ITIH1	0.905726	-2.10922	5.73057	2.53645e-08	4.0643e-07	8.54525
LYST	0.904622	7.97429	6.86706	4.08177e-11	1.28724e-09	14.7746
RP11-823P9.3	0.904585	-3.16973	9.10259	1.55657e-17	1.96924e-15	29.1985
PTPN18	0.904325	7.19404	9.72997	1.63138e-19	3.02548e-17	33.6622
RNASE3	0.90376	5.36138	3.08641	0.00222447	0.00781727	-2.23051
PRRG4	0.903504	4.32355	6.63197	1.65085e-10	4.54716e-09	13.4175
DPYD	0.903486	5.50967	5.87489	1.17422e-08	2.065e-07	9.28843
KIF16B	0.902929	3.51552	5.2511	2.95498e-07	3.5802e-06	6.18284
AC104135.4	0.901772	-3.05637	6.8039	5.96077e-11	1.81323e-09	14.4066
ZDHHC19	0.901675	-1.47055	4.70667	3.92796e-06	3.43354e-05	3.70819
HLA-DQA1	0.901382	4.16769	3.02903	0.00267747	0.00910339	-2.39921
CT45A2	0.900833	-3.59476	5.40634	1.35829e-07	1.78624e-06	6.92945
CTD-3064M3.3	0.900823	-3.20801	5.95551	7.58992e-09	1.39089e-07	9.7099
RAB7L1	0.900696	4.68123	7.51108	7.52749e-13	3.51348e-11	18.6609
RP11-443B7.3	0.90046	0.749197	5.75143	2.27123e-08	3.69005e-07	8.65177
AC132872.1	0.899719	0.424377	4.70921	3.88283e-06	3.39971e-05	3.71921
RP6-109B7.2	0.898959	-2.66841	4.50809	9.55068e-06	7.37832e-05	2.86297
PGAM1	0.898393	5.31841	8.21168	7.57808e-15	5.3423e-13	23.1477
PRKACA	0.896923	6.42297	10.2327	3.8078e-21	1.03572e-18	37.3446
PPT1	0.896909	7.77235	9.12898	1.28903e-17	1.65646e-15	29.3831
TMEM45B	0.894537	-1.94911	4.35574	1.84997e-05	0.000131898	2.23594
AOAH-IT1	0.894226	-1.83594	6.64352	1.5425e-10	4.30687e-09	13.4834
RPP25	0.893639	1.49345	4.85587	1.97575e-06	1.89606e-05	4.36368
NOTCH2	0.893477	7.82837	7.98148	3.52973e-14	2.18202e-12	21.6454
AC132872.2	0.892495	-0.108085	4.73687	3.42263e-06	3.04482e-05	3.83944
AP003774.4	0.891324	0.93999	4.75181	3.19634e-06	2.882e-05	3.90465
TACR2	0.890849	-2.37266	6.0509	4.50374e-09	8.70866e-08	10.2143
SYCP2	0.890737	1.8226	4.64286	5.24301e-06	4.39702e-05	3.43318
KCTD17	0.890228	2.37683	5.94796	7.90802e-09	1.4428e-07	9.67023
ABCC6P1	0.89007	-2.72231	5.15152	4.82098e-07	5.4943e-06	5.71333
RP11-960L18.1	0.890019	0.897923	5.86284	1.25289e-08	2.19037e-07	9.22582
KCNK6	0.889783	3.14708	5.63048	4.29129e-08	6.49063e-07	8.0384
LRRC4	0.889486	2.75718	4.00113	8.03546e-05	0.000469611	0.849991
HBEGF	0.88938	4.3914	3.86742	0.000136229	0.000736044	0.354642
RP1-249H1.4	0.88864	1.65198	2.39817	0.0171182	0.0421466	-4.05574
QRFP	0.88852	-2.50559	6.30348	1.09877e-09	2.45981e-08	11.5796
WDFY3	0.888321	4.92518	4.17587	3.94527e-05	0.000254493	1.51995
PLEKHN1	0.888277	-0.818675	5.43486	1.17535e-07	1.58199e-06	7.06854
RP1-228H13.2	0.887663	-3.27319	7.24558	4.01735e-12	1.59521e-10	17.0297
RLN3	0.887568	-2.84306	5.38284	1.5296e-07	1.99784e-06	6.81527
HRC	0.887539	-3.4267	4.77068	2.93099e-06	2.66929e-05	3.98729
IFNGR1	0.885761	6.36767	8.27506	4.93843e-15	3.60605e-13	23.566
RP11-536K7.3	0.885752	-0.689552	6.15638	2.51141e-09	5.15225e-08	10.7793
GPR132	0.885063	4.01323	6.67697	1.26664e-10	3.6013e-09	13.6746
CT45A6	0.884903	-3.55178	4.94793	1.28224e-06	1.29294e-05	4.77679
ABCD1	0.884646	4.65912	9.71101	1.87642e-19	3.4408e-17	33.5251
PKD2L1	0.88439	-2.88423	6.96071	2.3179e-11	7.78358e-10	15.3246
ARHGEF40	0.883755	6.41255	7.15266	7.15201e-12	2.68016e-10	16.4683
TAGLN	0.883366	3.16783	6.99381	1.89535e-11	6.51889e-10	15.5203
CAMK2D	0.883196	2.58635	3.89167	0.000123921	0.000678769	0.443376
SLC26A8	0.883069	1.95635	4.24315	2.98081e-05	0.000200193	1.78465
SH2B2	0.882463	2.08727	7.13545	7.95437e-12	2.95371e-10	16.3649
IER5L	0.881872	2.9411	6.04486	4.65579e-09	8.99201e-08	10.1822
RP11-476D10.1	0.881811	-3.16585	6.00267	5.86813e-09	1.10523e-07	9.95852
KIAA0930	0.881749	7.1737	6.94905	2.48769e-11	8.2966e-10	15.2559
TPK1	0.880261	2.72829	7.8609	7.81892e-14	4.48523e-12	20.8692
SMPD3	0.880153	0.895075	4.2256	3.20805e-05	0.000212957	1.71524
PLBD2	0.880091	4.72066	9.4153	1.63604e-18	2.53937e-16	31.404
PLAUR	0.879758	6.35232	5.27361	2.64284e-07	3.24661e-06	6.28999
OGFRL1	0.878488	6.80999	7.63733	3.34922e-13	1.68442e-11	19.4503
FAM127A	0.877663	3.00502	3.61478	0.000355119	0.00167018	-0.539758
PADI4	0.877577	5.63853	3.89028	0.000124596	0.000681552	0.438283
ROGDI	0.877451	4.98551	5.35009	1.80371e-07	2.30875e-06	6.65687
LINC01002	0.877437	-0.302214	6.59393	2.06307e-10	5.5377e-09	13.2012
RP5-884M6.1	0.876751	-3.13849	4.21445	3.36093e-05	0.000221394	1.67127
PTGFR	0.876668	-2.38886	3.06891	0.00235454	0.00819406	-2.28228
SH3BP5	0.876349	4.80905	4.75662	3.12659e-06	2.8277e-05	3.92569
TSKS	0.875681	-0.942156	3.05148	0.00249098	0.0085865	-2.33356
GAS2L3	0.874145	1.35751	4.10535	5.27255e-05	0.000327241	1.2465
FKBP15	0.874084	6.04407	7.63869	3.32006e-13	1.67491e-11	19.4588
SRGAP2	0.872448	5.62367	7.47093	9.72097e-13	4.43146e-11	18.4117
MPV17L	0.872378	0.578033	3.05659	0.00245027	0.00847839	-2.31856
C15orf38	0.870897	0.187151	3.47376	0.000592694	0.00257186	-1.01505
RP11-64C12.6	0.870672	-3.4991	5.73777	2.4417e-08	3.93955e-07	8.58197
SUMO1P1	0.870219	-2.81368	4.93351	1.3727e-06	1.37228e-05	4.71162
ITPK1	0.870159	6.42589	13.5448	1.24907e-32	2.03848e-28	63.2901
RP11-38L15.3	0.870155	-2.3033	5.73625	2.46139e-08	3.9674e-07	8.57422
AC144831.1	0.870079	0.282127	5.11679	5.70862e-07	6.36371e-06	5.55136
RASSF2	0.869643	8.00333	9.01312	2.94362e-17	3.43142e-15	28.5749
ECE1	0.869292	5.41357	4.51329	9.33461e-06	7.23023e-05	2.88471
LINC00656	0.868946	-2.91691	6.85384	4.41935e-11	1.38036e-09	14.6974
C1orf200	0.867848	-0.400544	6.11644	3.13565e-09	6.30219e-08	10.5645
HCAR3	0.86781	3.18348	3.89984	0.000120021	0.000660953	0.473357
RP4-613B23.1	0.867737	-1.57511	8.76186	1.73038e-16	1.77609e-14	26.842
FBXO6	0.86754	3.24486	8.51546	9.56678e-16	8.1958e-14	25.17
RP11-330O11.3	0.86732	-0.817628	6.68737	1.19123e-10	3.40769e-09	13.7342
PIK3R5	0.866605	6.4496	6.86743	4.07247e-11	1.28555e-09	14.7768
SPATA6	0.866082	1.97568	3.41944	0.000718814	0.00302269	-1.19347
RP11-1D12.2	0.865952	0.828942	2.63199	0.00894945	0.0247698	-3.48447
CCDC88B	0.865572	7.5404	8.95457	4.45871e-17	5.1064e-15	28.1686
RASSF3	0.865528	5.98027	7.95429	4.2257e-14	2.55894e-12	21.4698
CPED1	0.865235	0.679516	2.74897	0.00635868	0.0186862	-3.17969
KIAA1755	0.86514	-3.04612	5.55921	6.21363e-08	9.00955e-07	7.68187
OAS2	0.864342	5.17731	4.16459	4.13372e-05	0.00026513	1.47592
AC006116.20	0.864203	-2.21456	5.14171	5.05723e-07	5.72358e-06	5.66748
IQSEC1	0.864083	6.03817	6.1725	2.29537e-09	4.76294e-08	10.8663
RP11-218C14.8	0.863794	-2.75198	7.07333	1.16574e-11	4.15391e-10	15.993
PPP1R3G	0.863375	-1.23681	3.04691	0.0025279	0.00869542	-2.34694
CLC	0.863151	3.45401	2.59493	0.00994898	0.0270522	-3.5784
RCVRN	0.862884	-1.04295	6.02029	5.32835e-09	1.01706e-07	10.0518
RP11-153M7.5	0.862431	-3.17521	7.85873	7.93116e-14	4.53368e-12	20.8553
OR8R1P	0.860879	-2.35825	5.32063	2.09071e-07	2.63681e-06	6.51502
MYD88	0.860477	7.28552	9.33093	3.01601e-18	4.45502e-16	30.8051
LY86-AS1	0.860432	-2.30089	5.04821	7.9498e-07	8.52716e-06	5.23417
NAMPT	0.860325	7.21017	4.57267	7.17776e-06	5.77049e-05	3.13439
RGMA	0.859574	-1.21809	3.54961	0.000450871	0.00204027	-0.761547
FZD2	0.859545	0.987289	3.45656	0.000630182	0.00270043	-1.07181
MAPRE3	0.85754	1.144	5.57354	5.76966e-08	8.42294e-07	7.75326
LYN	0.857267	8.11261	8.41611	1.89144e-15	1.50577e-13	24.5038
IL10RB	0.857252	5.04617	9.4114	1.68298e-18	2.57899e-16	31.3763
SNN	0.856663	5.52075	7.09355	1.02961e-11	3.70933e-10	16.1138
HOXA11-AS	0.85564	-1.58669	2.50797	0.0126965	0.0330079	-3.7938
ENHO	0.85502	-1.90979	3.32226	0.00100902	0.00403412	-1.50625
ADORA1	0.854488	-3.09752	5.19312	3.9328e-07	4.5878e-06	5.90858
RP11-498C9.12	0.853129	-2.17661	5.47576	9.54191e-08	1.31727e-06	7.26904
ANKRD35	0.853075	-0.0723183	3.9445	0.000100662	0.000570024	0.638356
SRGAP2C	0.851849	2.10481	7.43041	1.25724e-12	5.5908e-11	18.1611
ZBTB38	0.851817	4.64291	5.61462	4.66117e-08	6.97572e-07	7.95874
WLS	0.851444	-0.416792	2.99935	0.00294363	0.00984528	-2.48529
GRIN3A	0.851427	-2.2261	4.55655	7.71038e-06	6.14871e-05	3.06634
AC026806.2	0.851106	0.263881	5.41712	1.28609e-07	1.7099e-06	6.98195
EFHD2	0.850216	7.88857	10.1825	5.56205e-21	1.43546e-18	36.9732
BRI3	0.849549	5.45763	8.8306	1.06873e-16	1.14372e-14	27.3134
NAMPTL	0.849343	5.76481	4.38869	1.60596e-05	0.000116875	2.36994
TSHZ3	0.849027	1.83193	3.3086	0.00105766	0.00418804	-1.54957
SETD7	0.848968	5.06052	5.76444	2.11978e-08	3.4909e-07	8.71833
LONRF3	0.848903	2.27035	4.7211	3.67812e-06	3.23944e-05	3.77082
FTLP2	0.848807	0.183635	7.34854	2.10825e-12	8.90211e-11	17.6575
RP11-428G5.5	0.848799	-1.61498	4.66128	4.82521e-06	4.11429e-05	3.51224
LINC00899	0.848345	2.60037	3.47736	0.000585105	0.00254231	-1.00312
AMDHD1	0.848249	-0.651208	4.82912	2.23758e-06	2.10596e-05	4.24486
ICAM1	0.847544	5.35365	4.48738	1.04598e-05	8.0143e-05	2.77663
RP11-1319K7.1	0.847351	2.5652	6.79299	6.36198e-11	1.92809e-09	14.3434
CACNG4	0.84724	-3.08218	3.59278	0.000385061	0.00178731	-0.615015
CAMSAP2	0.846959	0.881879	4.5883	6.69497e-06	5.43997e-05	3.2006
TBXAS1	0.846581	6.35564	7.38198	1.70765e-12	7.37272e-11	17.8628
LINC01146	0.846308	-2.56252	5.60716	4.84576e-08	7.21559e-07	7.92133
EMILIN2	0.845876	7.48111	5.97932	6.66642e-09	1.23633e-07	9.83526
PMM1	0.845249	2.71794	5.89712	1.04154e-08	1.85062e-07	9.40421
KREMEN1	0.845025	1.17669	3.64984	0.000311864	0.00149629	-0.4189
AHR	0.84398	6.99238	4.60112	6.32273e-06	5.17617e-05	3.255
DAPP1	0.843972	5.09973	6.84654	4.61723e-11	1.43941e-09	14.6548
TPRG1	0.843864	-1.02328	4.10854	5.20425e-05	0.000323679	1.25879
BCL2L11	0.843787	4.83469	5.05901	7.54765e-07	8.1386e-06	5.28387
GRINA	0.843328	6.91903	9.02003	2.80273e-17	3.31453e-15	28.6229
SNX24	0.843316	1.06384	5.94309	8.11978e-09	1.47896e-07	9.6447
OCEL1	0.843018	2.91313	8.47289	1.28186e-15	1.07007e-13	24.884
NPC2	0.842193	6.16306	9.48394	9.926e-19	1.60388e-16	31.8934
ARHGAP27	0.842037	6.88687	7.54326	6.12836e-13	2.89898e-11	18.8613
CCDC26	0.841635	-0.508379	3.81201	0.000168827	0.000884798	0.153821
LINC01001	0.841078	1.93575	6.36584	7.70742e-10	1.79482e-08	11.9231
GPR20	0.840837	-3.34176	6.2007	1.96063e-09	4.12605e-08	11.0189
SNX18	0.840659	6.23398	7.52034	7.09552e-13	3.32755e-11	18.7185
OTOA	0.84056	-2.05341	3.94092	0.000102096	0.000576843	0.625081
FAM124A	0.840554	0.193579	3.06443	0.00238897	0.00829877	-2.2955
KCNN2	0.839933	-3.50406	3.99954	8.0866e-05	0.000472176	0.844029
NETO2	0.839232	3.55355	4.28804	2.46746e-05	0.000169839	1.96334
PRELID2P1	0.838976	-2.93112	5.7205	2.67514e-08	4.26558e-07	8.49391
AC060834.2	0.83877	-2.63423	4.67097	4.61846e-06	3.96181e-05	3.55394
IMPDH1P11	0.838531	-0.361426	8.69955	2.67323e-16	2.60461e-14	26.4166
RP5-968J1.1	0.838178	-2.54122	7.56782	5.23639e-13	2.51717e-11	19.0146
MYO7B	0.837734	2.46817	3.45329	0.00063756	0.0027281	-1.08257
AC004540.5	0.837579	1.05249	3.49654	0.000546215	0.00239533	-0.939422
RP11-254F7.2	0.837473	1.57773	4.23601	3.07141e-05	0.000205263	1.75636
RP11-701P16.2	0.837238	-2.35583	4.26915	2.67229e-05	0.000181943	1.88793
ZFHX3	0.835654	3.90906	3.94232	0.000101533	0.000574356	0.630274
DPEP2	0.834843	5.18473	8.12142	1.38959e-14	9.21876e-13	22.5556
MAP2K1	0.834647	5.51703	8.41165	1.94993e-15	1.54248e-13	24.474
SRD5A1	0.833937	2.74597	7.09992	9.90069e-12	3.59065e-10	16.1519
PPP1R17	0.833821	-3.18643	4.61543	5.93053e-06	4.88943e-05	3.31592
RP11-388P9.2	0.832035	-1.68543	2.40105	0.0169867	0.0418607	-4.04901
ZNF503-AS2	0.831888	-1.49279	5.33609	1.93494e-07	2.46032e-06	6.58939
ABR	0.831703	6.83242	7.94695	4.43596e-14	2.68129e-12	21.4224
RP13-452N2.1	0.831496	-2.83876	5.69608	3.04262e-08	4.78377e-07	8.36981
OTOF	0.8313	-1.14474	3.15801	0.00175845	0.00641652	-2.0159
THBD	0.830779	3.41669	3.46017	0.000622132	0.00267365	-1.05991
FBN2	0.830369	2.96397	2.55941	0.0109994	0.0293701	-3.66722
TUBA4A	0.830285	5.63253	4.52721	8.77944e-06	6.87148e-05	2.94295
DLX4	0.83023	-0.0923678	4.58729	6.72519e-06	5.46045e-05	3.19631
RP4-684O24.5	0.82971	-3.25903	6.21189	1.84138e-09	3.90024e-08	11.0796
OPRL1	0.829544	3.36099	6.51496	3.26815e-10	8.41265e-09	12.7549
PTPRH	0.828836	-0.832435	3.24747	0.00130302	0.00498483	-1.74129
CTD-2184D3.5	0.828758	-2.97608	4.39759	1.54549e-05	0.00011313	2.40631
COTL1P2	0.828754	-3.23316	7.7343	1.78773e-13	9.45728e-12	20.0625
CTA-126B4.7	0.828672	-2.24585	5.21296	3.56731e-07	4.22486e-06	6.00214
MAP2K1P1	0.828521	2.03131	8.47131	1.29582e-15	1.07622e-13	24.8734
RP5-1107A17.4	0.828124	-2.49526	6.23923	1.57926e-09	3.38901e-08	11.2283
PLXNB2	0.82801	8.23617	6.9293	2.80399e-11	9.17976e-10	15.1395
CTD-2589M5.5	0.827357	-2.85127	6.44196	4.98257e-10	1.22926e-08	12.3459
NECAB2	0.827247	-2.81025	5.20074	3.78825e-07	4.44459e-06	5.9445
B3GALT4	0.826166	2.39183	8.17945	9.41386e-15	6.49616e-13	22.9359
PI15	0.826166	-2.6089	2.47239	0.0140031	0.0357974	-3.87992
RP11-848P1.2	0.825846	0.883209	7.88775	6.55424e-14	3.82609e-12	21.0414
C15orf27	0.825774	-2.48127	4.76944	2.94777e-06	2.68308e-05	3.98185
CHST13	0.825733	2.8671	4.21592	3.34032e-05	0.000220437	1.67708
SFTPD	0.825624	-2.41717	5.25514	2.89651e-07	3.5185e-06	6.20202
STK32C	0.825198	3.30512	7.57129	5.1214e-13	2.46552e-11	19.0363
LINC01094	0.825062	-0.484182	4.74219	3.3403e-06	2.98052e-05	3.86265
SRGAP2B	0.825006	2.7568	7.21251	4.93554e-12	1.90196e-10	16.8293
CBR1	0.82489	3.86051	5.3046	2.26498e-07	2.82495e-06	6.43813
CTD-2135D7.5	0.824466	-3.56135	7.10227	9.75883e-12	3.555e-10	16.166
RGS14	0.824247	5.94383	7.50093	8.03082e-13	3.71283e-11	18.5978
IQGAP1	0.823792	8.74915	6.5147	3.27295e-10	8.41836e-09	12.7535
LCP1	0.823581	10.6375	9.5442	6.39161e-19	1.08094e-16	32.3245
SPATC1	0.822973	0.0517483	3.86838	0.00013572	0.000733669	0.358153
SLC22A18	0.822548	3.26764	7.54574	6.03204e-13	2.85756e-11	18.8767
OGFR-AS1	0.822343	-2.88666	8.78451	1.47666e-16	1.52526e-14	26.9971
RP11-326F20.5	0.822342	-1.44502	9.21447	6.98359e-18	9.4192e-16	29.983
37865	0.820968	-2.19536	4.65394	4.98781e-06	4.22205e-05	3.48068
VAV2	0.820457	3.60882	5.09307	6.40392e-07	7.05209e-06	5.44125
VASP	0.820365	7.57942	8.87509	7.81509e-17	8.64693e-15	27.6196
RP11-799M12.2	0.820284	-2.21275	7.40244	1.50067e-12	6.55715e-11	17.9887
TIMP2	0.819934	7.23126	7.31353	2.6267e-12	1.08526e-10	17.4434
RP11-404O13.4	0.819256	-3.03707	4.036	6.98551e-05	0.000415843	0.981658
TTYH3	0.819161	7.10146	7.31667	2.57559e-12	1.06549e-10	17.4626
SLC45A4	0.819127	3.90501	6.745	8.46718e-11	2.48757e-09	14.0657
GPC3	0.818639	-2.99429	4.20159	3.54588e-05	0.000231939	1.62069
DDX60L	0.818136	6.17501	7.73705	1.75611e-13	9.30508e-12	20.0799
MAP1LC3A	0.817514	1.47222	3.70994	0.000249045	0.0012337	-0.209296
CELSR2	0.817403	1.73375	5.0717	7.10024e-07	7.71221e-06	5.34239
CPQ	0.817225	4.59996	7.22153	4.66631e-12	1.81325e-10	16.884
KLF11	0.81705	5.42928	4.40299	1.5099e-05	0.000110774	2.4284
NMNAT2	0.816875	-3.13075	5.12966	5.3626e-07	6.03153e-06	5.61128
CECR2	0.81678	-2.05075	4.09369	5.52941e-05	0.000340979	1.20169
RGS2	0.816659	6.84127	4.84149	2.1126e-06	2.0051e-05	4.29973
RNF135	0.816498	4.78114	9.60368	4.13352e-19	7.33251e-17	32.7514
ORM1	0.815553	0.516927	2.61936	0.0092795	0.025536	-3.51663
LTA4H	0.815405	7.64799	7.14779	7.37048e-12	2.7494e-10	16.4391
PI4K2A	0.81513	3.35341	4.63086	5.5338e-06	4.61126e-05	3.38181
GPR137B	0.815093	2.02974	6.07929	3.85129e-09	7.58179e-08	10.3657
SH3BP2	0.813804	7.35876	8.84535	9.63492e-17	1.0448e-14	27.4148
RP1-118J21.25	0.813449	-2.3547	5.69297	3.09297e-08	4.85359e-07	8.35398
C3orf14	0.81193	-2.43339	3.60667	0.000365889	0.00171215	-0.56754
RAB24	0.810944	2.78835	8.7908	1.41303e-16	1.47352e-14	27.0402
RP3-525N10.2	0.810036	-2.19357	2.76239	0.00610973	0.0180586	-3.14393
UPB1	0.809949	0.654701	4.11588	5.05039e-05	0.000315311	1.28707
HECW2	0.809672	-0.629585	5.26371	2.77591e-07	3.38713e-06	6.24284
GPR141	0.808856	2.36002	4.66007	4.85168e-06	4.13469e-05	3.50703
IMPDH1P4	0.808834	-0.171839	8.38945	2.26925e-15	1.75934e-13	24.3258
SLCO3A1	0.80845	5.61889	8.83475	1.03804e-16	1.1182e-14	27.3419
DAPK2	0.806929	2.15744	4.17063	4.03179e-05	0.000259408	1.49948
RP11-327F22.2	0.806922	0.895991	6.80382	5.96357e-11	1.81323e-09	14.4062
RIPK3	0.806896	3.59535	8.16674	1.02538e-14	7.04595e-13	22.8524
LINC00477	0.806875	-3.6452	5.02156	9.03346e-07	9.52981e-06	5.11185
HAVCR2	0.806392	4.00583	4.33246	2.04343e-05	0.0001439	2.14176
NCAM1	0.805764	2.01135	2.55679	0.0110808	0.0295344	-3.67374
BX649553.2	0.804686	-2.30729	6.60759	1.90455e-10	5.1676e-09	13.2787
IMPDH1	0.803904	6.37726	9.4341	1.42699e-18	2.23928e-16	31.5379
GAS6	0.803784	1.75602	2.98514	0.00307951	0.0102222	-2.52623
EHBP1L1	0.803138	7.98486	9.4168	1.61822e-18	2.5272e-16	31.4147
SLC31A1	0.802767	4.48735	7.43353	1.23262e-12	5.4888e-11	18.1803
CLEC4C	0.802317	-1.79143	3.0393	0.00259057	0.00885592	-2.36922
HLA-DPB1	0.802042	7.29236	3.47271	0.000594919	0.00257912	-1.01852
CCL3	0.801744	4.2051	3.86712	0.000136386	0.000736658	0.353568
MPPED1	0.801609	-2.69064	4.54154	8.24065e-06	6.50718e-05	3.00313
HS1BP3	0.801334	4.48941	9.50942	8.24161e-19	1.35179e-16	32.0755
PLA2G4C	0.800973	-0.179422	3.83922	0.000151995	0.000810243	0.252098
MME	0.800491	0.995157	2.39112	0.0174437	0.0427822	-4.07218
CEACAM4	0.80005	3.48444	4.27764	2.57826e-05	0.000176313	1.9218
RP11-537H15.4	0.799136	-0.473803	7.58262	4.76234e-13	2.31313e-11	19.1071
ARHGAP6	0.798834	-0.288738	2.60501	0.00966761	0.0264258	-3.55297
MSRB1P1	0.798394	-2.24226	5.47782	9.44211e-08	1.30589e-06	7.27915
MOB3A	0.79832	6.81786	8.4832	1.19424e-15	1.00723e-13	24.9532
ZFP36	0.798126	9.01629	5.40965	1.33575e-07	1.763e-06	6.94553
ZDHHC7	0.798046	6.93813	9.79699	9.93673e-20	1.91914e-17	34.1479
ST6GALNAC3	0.797806	-0.672456	3.61643	0.000352962	0.00166028	-0.534092
RP11-23P13.7	0.79726	-0.222663	4.6579	4.89948e-06	4.16564e-05	3.4977
RP11-446E9.2	0.796844	-0.184909	8.63923	4.06631e-16	3.78132e-14	26.0065
MT1E	0.796407	-0.489801	3.40977	0.000743761	0.00311715	-1.22498
RP11-797A18.3	0.795669	0.317627	4.48798	1.04325e-05	7.99523e-05	2.77912
RELT	0.795257	6.66152	7.32764	2.40418e-12	1.00348e-10	17.5296
OSTF1	0.795189	5.75188	8.54642	7.72856e-16	6.74492e-14	25.3786
ATOH8	0.791988	-1.72843	4.46481	1.15452e-05	8.74527e-05	2.68293
RP11-293M10.6	0.791729	1.37502	6.78208	6.7902e-11	2.04458e-09	14.2801
TNFSF8	0.791712	3.40894	4.22826	3.17253e-05	0.000211071	1.72576
TMEM120A	0.79105	3.96435	9.27751	4.43592e-18	6.26789e-16	30.4273
RP13-890H12.2	0.791007	0.0444927	5.56529	6.02125e-08	8.75428e-07	7.71216
CLEC5A	0.790949	3.78744	2.5382	0.0116731	0.0308036	-3.71972
CLEC12B	0.790494	2.08169	4.4308	1.33869e-05	9.96916e-05	2.54251
GSTT1	0.790228	-0.662491	2.78087	0.00578128	0.0172512	-3.0944
ASAH1	0.789701	7.62312	9.8478	6.816e-20	1.38183e-17	34.5173
RP11-611O2.5	0.789452	-2.75029	6.94822	2.50038e-11	8.3149e-10	15.2509
GPR160	0.788146	4.43379	4.99111	1.04465e-06	1.0816e-05	4.97278
CLEC4F	0.788136	-2.55809	3.55838	0.000436707	0.00198553	-0.73192
CD74	0.788102	10.6756	4.1614	4.18854e-05	0.000267594	1.46349
LACTB	0.787854	4.61234	8.75958	1.75822e-16	1.79338e-14	26.8264
RP11-327F22.1	0.78766	-1.04688	6.86588	4.11068e-11	1.2951e-09	14.7677
TNF	0.787601	2.73524	3.30103	0.00108551	0.00427657	-1.57348
NUDT14	0.787045	1.58437	5.44877	1.09507e-07	1.4893e-06	7.13657
SQRDL	0.786271	4.50525	8.12394	1.36635e-14	9.12018e-13	22.572
NFE2L3	0.78618	2.88862	3.95991	9.46987e-05	0.000541799	0.695689
RAB11FIP1	0.785751	7.25674	7.65782	2.93435e-13	1.49886e-11	19.5792
REEP3	0.785614	4.2928	6.0424	4.71938e-09	9.10943e-08	10.1691
GLIPR1	0.785574	7.63073	5.06111	7.47183e-07	8.0704e-06	5.29354
SAPCD2	0.785252	2.62495	4.86656	1.87958e-06	1.81293e-05	4.41133
FTLP3	0.785064	6.88557	8.34794	3.01115e-15	2.291e-13	24.0494
ETV7	0.784168	-1.51546	3.78678	0.000186004	0.00096017	0.0632256
BVES	0.783722	-2.73886	3.29813	0.00109636	0.00431302	-1.58263
RP11-552D4.1	0.783544	-2.74865	4.11468	5.07518e-05	0.000316678	1.28245
GUCY2C	0.783229	-3.46828	7.3721	1.81752e-12	7.78529e-11	17.8021
BX649553.4	0.782442	-2.69109	7.04829	1.35905e-11	4.79044e-10	15.8438
SLC22A1	0.780718	-2.56325	4.96086	1.20611e-06	1.22525e-05	4.83532
HOXB7	0.780622	-0.997445	2.4358	0.0154695	0.0387866	-3.96723
FAM107B	0.780465	7.59507	5.74603	2.33714e-08	3.78482e-07	8.62418
NWD1	0.779892	-3.25973	5.04642	8.01847e-07	8.58564e-06	5.22593
MIR4648	0.779826	-2.63957	5.59878	5.06149e-08	7.49578e-07	7.87937
ISL2	0.779558	-2.36817	4.57722	7.03381e-06	5.67855e-05	3.15365
TMEM71	0.779483	5.41627	6.80719	5.8447e-11	1.78124e-09	14.4257
SH3BP1	0.779205	6.43091	9.41483	1.64157e-18	2.53937e-16	31.4007
RNF141	0.778958	5.31969	9.83088	7.72806e-20	1.53807e-17	34.3942
AIFM2	0.778471	1.67878	5.6063	4.8674e-08	7.24451e-07	7.91704
GGT2	0.778321	-3.25927	7.54799	5.94579e-13	2.82079e-11	18.8908
MRVI1-AS1	0.778234	-2.67462	5.82859	1.50559e-08	2.58236e-07	9.04846
TBL1X	0.778187	5.23342	6.21724	1.78694e-09	3.79232e-08	11.1087
RP11-503N18.1	0.778058	-2.61509	5.11939	5.63716e-07	6.29695e-06	5.56343
SNTB2	0.777764	2.2214	4.54747	8.02706e-06	6.36695e-05	3.02808
RP11-379B8.1	0.77684	-2.84079	5.33453	1.95019e-07	2.47729e-06	6.58185
AVPR2	0.776569	-2.91549	6.0065	5.74647e-09	1.0867e-07	9.97877
RP11-528A10.1	0.776488	0.245049	8.03991	2.39458e-14	1.52061e-12	22.0242
RP11-356N1.2	0.776461	-1.27134	4.45128	1.22467e-05	9.20832e-05	2.62695
HIVEP3	0.774455	4.97591	5.81721	1.60012e-08	2.71827e-07	8.98969
RP11-245G13.2	0.774053	-3.44916	4.99108	1.04482e-06	1.0816e-05	4.97263
TMEM229B	0.773373	3.04993	4.60555	6.19856e-06	5.08472e-05	3.27387
AGPAT3	0.773302	6.28589	6.28256	1.23689e-09	2.73153e-08	11.4649
PLD4	0.770996	4.4906	3.0415	0.00257238	0.00880817	-2.36281
RNPEP	0.770814	6.26208	9.60892	3.97781e-19	7.09486e-17	32.789
CHCHD10	0.770786	3.404	6.56115	2.49834e-10	6.59223e-09	13.0154
PIK3AP1	0.770729	7.62623	7.21895	4.74192e-12	1.8382e-10	16.8683
EEF1DP3	0.770536	-0.471941	5.00208	9.91435e-07	1.03289e-05	5.0228
CTB-138E5.1	0.770521	-3.34632	5.39446	1.44245e-07	1.89159e-06	6.87165
CMTM4	0.77007	3.48054	4.85263	2.00584e-06	1.91827e-05	4.34924
JOSD2	0.769744	2.34139	8.79984	1.3262e-16	1.39636e-14	27.1022
SRXN1	0.769013	-0.639935	6.64015	1.5734e-10	4.36698e-09	13.4641
TMEM180	0.76855	2.99687	7.77255	1.39375e-13	7.48225e-12	20.3053
MUC8	0.768342	-0.950195	4.677	4.49423e-06	3.86539e-05	3.5799
LRP10	0.767736	7.08868	7.69429	2.31766e-13	1.20268e-11	19.8093
EPHA1-AS1	0.766625	1.77445	4.42242	1.38824e-05	0.000102888	2.50805
FAM212B	0.766414	3.79059	5.96265	7.30075e-09	1.34296e-07	9.74743
RP6-186E3.1	0.765505	-1.65282	7.5107	7.5458e-13	3.51348e-11	18.6585
GIMAP7	0.764442	2.29199	2.93102	0.00365112	0.0117876	-2.68044
AC138649.1	0.763855	-3.21273	4.47296	1.11414e-05	8.46694e-05	2.71671
FCRLB	0.763826	-0.179219	4.88654	1.71195e-06	1.66974e-05	4.50056
RARG	0.763749	2.9785	5.68834	3.16916e-08	4.95646e-07	8.33053
TG	0.763673	-0.721886	6.01739	5.41357e-09	1.03092e-07	10.0365
MIR22HG	0.761909	4.93902	3.92101	0.000110439	0.000617294	0.551378
CTD-3065J16.6	0.761509	-0.653674	4.04962	6.61195e-05	0.00039709	1.03336
AL135998.1	0.760992	-3.47078	7.2046	5.18432e-12	1.99078e-10	16.7815
RP11-1149M10.2	0.760948	-3.06034	6.71116	1.03493e-10	2.98412e-09	13.8708
SLC51A	0.76046	-0.850238	3.60228	0.000371854	0.00173316	-0.582576
IL6R	0.760248	7.16421	5.89237	1.06856e-08	1.89657e-07	9.37947
TBC1D30	0.760216	0.540632	6.55211	2.63345e-10	6.91518e-09	12.9643
NPTN	0.760017	5.79705	9.05164	2.23829e-17	2.72603e-15	28.843
PLEKHO2	0.75979	6.09396	6.93191	2.75994e-11	9.08111e-10	15.1549
ARRB2	0.758317	7.75427	7.14593	7.45567e-12	2.778e-10	16.4279
SPTBN5	0.758074	0.673844	4.84624	2.06639e-06	1.96639e-05	4.32084
NOS3	0.757071	-0.615224	4.33348	2.03461e-05	0.000143371	2.14586
CSTB	0.756592	5.55219	6.89551	3.4388e-11	1.10584e-09	14.9412
CTC-205M6.5	0.756224	2.03204	6.36567	7.71485e-10	1.79482e-08	11.9222
SERPINB8	0.756119	5.30999	4.96305	1.19369e-06	1.21491e-05	4.84522
RP5-1115A15.1	0.756054	-1.02795	6.0572	4.35023e-09	8.44184e-08	10.2479
SNCG	0.756011	-3.07492	5.01688	9.23813e-07	9.72059e-06	5.0904
CAP1P2	0.755854	1.25502	7.79342	1.21631e-13	6.62777e-12	20.4382
MLLT4	0.755696	2.67067	3.30806	0.00105961	0.00419426	-1.55127
MAP3K3	0.75561	6.5106	8.55116	7.47976e-16	6.56289e-14	25.4106
TPP1	0.754614	9.15262	8.28291	4.68283e-15	3.42708e-13	23.618
BTNL8	0.754479	-0.396971	3.11012	0.00205888	0.00732126	-2.15997
RP11-14N7.2	0.754157	0.565682	6.14939	2.6111e-09	5.3404e-08	10.7416
FTH1P12	0.754069	1.79885	5.09981	6.19841e-07	6.83962e-06	5.4725
GGN	0.754045	-2.76464	7.00331	1.78877e-11	6.16531e-10	15.5766
SLC26A6	0.753923	4.69255	7.50006	8.07555e-13	3.72823e-11	18.5924
GSAP	0.753764	4.66379	5.86194	1.25892e-08	2.19973e-07	9.22118
ABAT	0.752824	3.61123	6.75363	8.04377e-11	2.38061e-09	14.1155
ADAM9	0.752068	5.21476	5.55914	6.21615e-08	9.00955e-07	7.68148
RP11-298O21.2	0.751995	-3.36438	4.61481	5.94703e-06	4.89932e-05	3.31328
SH2D3C	0.7519	5.45627	5.76499	2.11351e-08	3.48341e-07	8.72119
NKAIN2	0.751618	-2.77373	2.73593	0.0066094	0.0192841	-3.21429
MARVELD2	0.750651	-0.920626	3.67606	0.000282819	0.00137779	-0.327849
RP11-802E16.3	0.750564	3.73212	6.71382	1.01875e-10	2.94006e-09	13.8861
NAGS	0.750359	-2.18486	5.61917	4.55202e-08	6.83946e-07	7.98157
PPARD	0.75033	3.4807	5.05491	7.69801e-07	8.28704e-06	5.26498
CD48	0.750269	5.29676	3.85902	0.000140755	0.000757125	0.324033
RP4-576H24.4	0.749616	-3.55756	8.40122	2.09403e-15	1.64301e-13	24.4043
FAM110B	0.748425	0.723282	2.69896	0.00736939	0.021109	-3.31152
FOS	0.748425	10.4117	5.33291	1.96602e-07	2.49304e-06	6.57409
C16orf45	0.747921	-0.542131	3.71559	0.000243791	0.00121116	-0.189407
C15orf62	0.746954	-0.786631	5.60871	4.80671e-08	7.16725e-07	7.92912
RNASE1	0.746476	0.18877	2.66388	0.00816264	0.0229482	-3.40264
ARHGEF5	0.746381	0.110722	3.61117	0.00035987	0.00168864	-0.552118
FAM114A1	0.746169	1.22122	4.82633	2.26671e-06	2.12908e-05	4.23251
UNC80	0.745863	-1.68058	4.26558	2.71277e-05	0.000184123	1.87372
CCDC126	0.745268	2.64477	7.27315	3.38219e-12	1.36796e-10	17.1973
RHOQP3	0.745117	1.03435	8.01354	2.85336e-14	1.79448e-12	21.8531
PPARGC1B	0.744033	4.29623	5.97315	6.89469e-09	1.27287e-07	9.80272
PTPN6	0.743917	8.70019	9.20064	7.71311e-18	1.03603e-15	29.8858
FBXL5	0.74294	7.41804	9.48621	9.76317e-19	1.58542e-16	31.9096
ORM2	0.742626	-1.86644	3.05904	0.00243094	0.00842237	-2.31135
CTC-250P20.1	0.74165	-1.36378	8.12509	1.35592e-14	9.08774e-13	22.5795
KDM1B	0.741568	6.45626	7.4719	9.66114e-13	4.41034e-11	18.4177
CDK20	0.740672	1.07044	3.71681	0.000242671	0.00120633	-0.185111
FAM109A	0.740162	3.04988	6.00507	5.79173e-09	1.09399e-07	9.97119
RP5-940J5.6	0.740006	-0.94953	5.19843	3.83162e-07	4.4858e-06	5.93358
RP1-102E24.8	0.739769	-0.173146	6.24387	1.5386e-09	3.31703e-08	11.2535
SUSD3	0.739401	2.58601	3.65514	0.000305781	0.00147186	-0.400558
AC132186.1	0.739091	-1.63583	5.82888	1.50328e-08	2.57976e-07	9.04994
CXCL9	0.73905	-2.03216	3.46762	0.000605832	0.00261871	-1.03534
PDXK	0.738219	5.76187	7.56634	5.28661e-13	2.53385e-11	19.0053
TGM2	0.737873	2.04803	2.91248	0.00386831	0.0123677	-2.73267
NEK6	0.737732	5.75943	6.6602	1.39829e-10	3.95154e-09	13.5786
HSPA8P14	0.737374	-3.10041	6.29612	1.14556e-09	2.55056e-08	11.5392
FNIP2	0.737198	4.47962	6.17084	2.31685e-09	4.79226e-08	10.8573
AGT	0.737174	-2.71006	2.78381	0.00573057	0.0171256	-3.0865
ARHGAP30	0.736939	8.18073	8.45841	1.41576e-15	1.16399e-13	24.7869
PRL	0.736891	-2.86223	2.8518	0.00466412	0.0144698	-2.90143
CADM4	0.736628	0.0981795	4.96197	1.19977e-06	1.21996e-05	4.84035
PVR	0.736182	3.60233	4.1034	5.31459e-05	0.000329537	1.23902
HMX3	0.736094	-3.42743	3.09471	0.0021652	0.00763733	-2.20589
PLCB2	0.735994	8.27365	6.30969	1.0608e-09	2.3846e-08	11.6137
TTYH2	0.735668	4.21789	6.26724	1.34869e-09	2.95048e-08	11.3811
U82695.10	0.73531	0.916568	4.55595	7.73093e-06	6.16209e-05	3.06381
CMKLR1	0.73524	1.16518	3.0349	0.00262752	0.00895971	-2.38209
TIRAP	0.735213	3.20187	8.12274	1.37744e-14	9.17541e-13	22.5641
SLFN12	0.734581	2.93367	4.9282	1.40749e-06	1.40148e-05	4.68769
PLA2G2D	0.734025	-2.39721	3.68398	0.000274553	0.00134173	-0.300207
OLFM1	0.733787	-2.6065	3.21236	0.00146685	0.00550448	-1.84992
SATB2-AS1	0.733711	-3.20846	6.00489	5.79737e-09	1.09443e-07	9.97025
RELL2	0.733263	2.73706	5.06761	7.24135e-07	7.84981e-06	5.32354
FPR3	0.73319	-1.37151	3.23715	0.0013493	0.00513241	-1.77332
LOXL3	0.732802	3.85188	4.86569	1.88725e-06	1.81871e-05	4.40744
G6PD	0.732792	6.7896	7.84019	8.95662e-14	5.04912e-12	20.7367
LAPTM5	0.732429	10.3509	8.74793	1.90741e-16	1.93348e-14	26.7468
TNFAIP6	0.732305	0.208116	2.88265	0.00424249	0.0133624	-2.81603
KIF1B	0.732295	5.39364	6.40292	6.23469e-10	1.49523e-08	12.1286
LGALS12	0.731322	2.99917	3.05392	0.00247147	0.00853187	-2.3264
RP11-452K12.7	0.731159	-2.65159	5.75777	2.19618e-08	3.58417e-07	8.68418
RP11-578F21.12	0.730822	0.882349	2.91604	0.00382576	0.0122484	-2.72268
RENBP	0.730327	4.12166	7.06648	1.21575e-11	4.31796e-10	15.9522
C1orf54	0.729793	1.28924	4.97016	1.15409e-06	1.18086e-05	4.87748
SMAP2	0.728891	7.97933	7.24743	3.97133e-12	1.58078e-10	17.0409
CCDC69	0.728639	7.14056	7.19402	5.53607e-12	2.12086e-10	16.7176
FLJ27365	0.728621	1.48845	3.907	0.000116695	0.000646678	0.499702
SLC16A5	0.728552	4.81957	8.99527	3.34136e-17	3.85378e-15	28.4509
MCTP1	0.728281	5.56527	5.92141	9.13314e-09	1.64336e-07	9.53109
KRT7	0.72808	-2.60145	4.33484	2.02283e-05	0.000142634	2.15135
RP11-164J13.1	0.727589	1.51843	5.11817	5.6706e-07	6.33214e-06	5.55777
ABHD11	0.727305	2.49813	6.97549	2.11889e-11	7.20424e-10	15.4119
RARA	0.726974	6.10705	7.14839	7.34361e-12	2.74251e-10	16.4426
SNX27	0.726961	5.6258	7.26509	3.55703e-12	1.42631e-10	17.1482
LL22NC03-86G7.1	0.726868	1.29485	6.11566	3.14932e-09	6.32578e-08	10.5603
RP11-221J22.2	0.726801	-3.32119	6.26097	1.39726e-09	3.04045e-08	11.3468
RP11-933H2.4	0.726791	-1.12416	4.58043	6.93414e-06	5.60362e-05	3.16722
IMPDH1P10	0.726616	0.468966	7.7039	2.17773e-13	1.13912e-11	19.87
UTF1	0.726479	-2.07109	3.84899	0.000146346	0.000783779	0.287555
RP11-1023L17.2	0.726205	-2.60663	4.91837	1.47424e-06	1.46214e-05	4.6434
RP11-312O7.2	0.725251	0.468815	6.41676	5.75888e-10	1.40171e-08	12.2056
HPR	0.725192	-2.21816	3.53615	0.000473457	0.00212567	-0.8069
SIGLEC20P	0.724745	-1.59126	3.96199	9.3921e-05	0.000537916	0.703432
RP11-394D2.1	0.72471	-1.93158	5.66077	3.66254e-08	5.63362e-07	8.19106
FTL	0.724662	10.7334	8.37455	2.51204e-15	1.93837e-13	24.2265
ADCY4	0.724221	3.09583	4.93559	1.35926e-06	1.36051e-05	4.72102
RP11-10J5.1	0.723797	-3.44222	6.07085	4.03504e-09	7.90539e-08	10.3206
PKMP1	0.723782	3.25134	6.41875	5.69376e-10	1.38897e-08	12.2166
CEACAM1	0.72307	3.51662	2.44812	0.0149612	0.0377471	-3.93797
APAF1	0.722943	6.60347	6.87345	3.92779e-11	1.24228e-09	14.8119
RP11-925D8.5	0.722285	-2.63165	4.1639	4.14541e-05	0.000265607	1.47326
CLECL1	0.722001	0.642423	2.59546	0.00993389	0.0270202	-3.57706
TP73	0.721985	0.538273	3.16656	0.0017093	0.0062673	-1.98997
MCOLN1	0.721597	4.41129	8.72851	2.18439e-16	2.1787e-14	26.6141
RP11-379K17.12	0.721317	-0.123021	5.04093	8.23269e-07	8.7758e-06	5.20069
AIF1	0.72113	6.82452	6.70402	1.07959e-10	3.11013e-09	13.8298
SDCBPP3	0.720782	2.41177	6.38855	6.7692e-10	1.60572e-08	12.0489
GIMAP6	0.720568	4.17404	3.32167	0.00101109	0.00404089	-1.50813
RP1-122P22.2	0.720192	-1.59526	3.52226	0.000497869	0.00221607	-0.853527
DUSP7	0.72019	4.54268	5.69113	3.12292e-08	4.89823e-07	8.3447
AC109333.10	0.719875	-2.06781	5.58639	5.39777e-08	7.95051e-07	7.81742
CAP1	0.719614	8.75612	8.57616	6.29379e-16	5.61282e-14	25.5794
CEACAM19	0.719553	1.02439	3.22703	0.00139618	0.00528365	-1.80465
RNF175	0.719046	-0.427304	2.99613	0.00297395	0.00992738	-2.49459
TRPS1	0.718505	4.18189	2.98127	0.00311743	0.0103283	-2.53733
IQCE	0.718295	4.4156	7.65636	2.96218e-13	1.51071e-11	19.57
RAB36	0.717877	-1.09688	4.12232	4.91879e-05	0.000308215	1.31195
TLR10	0.717683	1.03758	3.65384	0.000307261	0.00147724	-0.405054
PQLC3	0.716781	4.77362	7.78611	1.27569e-13	6.91672e-12	20.3917
RP11-550F7.1	0.71605	3.29441	7.22149	4.66741e-12	1.81325e-10	16.8837
CHP1	0.71589	6.91592	10.0944	1.0798e-20	2.55396e-18	36.3229
AP000282.2	0.715802	-3.09301	6.29876	1.12856e-09	2.51952e-08	11.5537
NUDT19P5	0.714996	-3.55241	6.74643	8.3952e-11	2.47249e-09	14.074
TNFRSF10B	0.714905	5.84178	6.64254	1.55141e-10	4.31788e-09	13.4778
PODNL1	0.71468	-0.972778	4.38972	1.59882e-05	0.000116433	2.37416
TK2	0.714679	4.41487	7.49956	8.10132e-13	3.73485e-11	18.5893
MYBPC3	0.714508	1.25647	6.29723	1.1384e-09	2.53808e-08	11.5453
MIR223	0.714178	2.37143	4.31245	2.22503e-05	0.000155049	2.06118
PRCP	0.714138	6.31498	7.09046	1.04938e-11	3.77222e-10	16.0953
OTUB2	0.714093	-0.546788	4.82413	2.28998e-06	2.14722e-05	4.22277
ASCL2	0.713384	1.64716	3.90513	0.000117553	0.000650546	0.492837
RP11-800A3.2	0.713251	-2.91016	5.53265	7.12651e-08	1.0162e-06	7.54991
C10orf11	0.71312	2.77172	4.24755	2.92634e-05	0.00019694	1.80208
RNU7-29P	0.713044	-3.4068	7.67931	2.55379e-13	1.31476e-11	19.7147
CACNB1	0.712563	2.70828	4.427	1.36096e-05	0.000101073	2.52686
PRSS30P	0.712211	-1.03083	3.97528	8.90859e-05	0.000514466	0.75307
RP11-474N24.2	0.712159	-3.0563	6.22024	1.75717e-09	3.73641e-08	11.1249
BMPR1A	0.711095	-0.025103	2.98831	0.0030487	0.0101361	-2.51711
TNFAIP8L2	0.71102	3.22518	3.55005	0.000450148	0.00203784	-0.760058
CLN3	0.710942	2.67663	7.81695	1.04289e-13	5.75e-12	20.5882
TRIB1	0.710889	7.69367	4.37723	1.68715e-05	0.000121833	2.32321
HLA-B	0.710836	10.6591	6.72199	9.70607e-11	2.81856e-09	13.9331
RP5-1043L13.1	0.710831	0.991741	4.69211	4.19672e-06	3.64311e-05	3.64514
PPP1R14C	0.710496	-2.2578	3.45507	0.000633538	0.00271338	-1.07672
CTSA	0.710361	8.16235	6.31394	1.03548e-09	2.33574e-08	11.637
TDRD7	0.709942	4.7644	6.47017	4.23502e-10	1.06168e-08	12.5035
DNASE1L1	0.709558	5.43237	10.0337	1.70308e-20	3.86032e-18	35.8763
ZFP92	0.709412	-0.466967	4.28595	2.48938e-05	0.000171132	1.95497
FMN1	0.708846	1.54133	2.87606	0.00432958	0.0135892	-2.83436
UNC93B2	0.708794	-3.08187	5.73671	2.45538e-08	3.95967e-07	8.57658
MAB21L3	0.708695	-2.68733	4.43157	1.33424e-05	9.94058e-05	2.54567
SLC6A6	0.708553	7.10204	6.92462	2.88445e-11	9.4096e-10	15.112
ATG7	0.708436	4.70554	7.86489	7.61661e-14	4.37687e-12	20.8948
OR52K1	0.708393	-3.49433	6.11135	3.22547e-09	6.46281e-08	10.5372
CCND3	0.708376	7.51644	6.95797	2.35669e-11	7.90568e-10	15.3085
ZNF296	0.707919	2.89001	7.40897	1.43995e-12	6.31722e-11	18.0289
TNFRSF11A	0.707498	1.16026	2.91135	0.00388187	0.0124038	-2.73583
ABCA7	0.707216	6.82017	6.9734	2.14597e-11	7.28112e-10	15.3995
ZNF185	0.707139	5.76689	3.01948	0.00276054	0.00933625	-2.42698
RP11-473M20.9	0.707132	2.78547	4.26663	2.70074e-05	0.000183498	1.87791
PLK2	0.706782	3.6206	4.23111	3.13494e-05	0.000209124	1.73702
THBS4	0.706363	0.888676	2.61931	0.0092808	0.0255375	-3.51675
RINL	0.706031	3.73351	6.17804	2.22549e-09	4.63489e-08	10.8962
AC009950.2	0.705933	-2.93266	5.75461	2.23327e-08	3.6338e-07	8.66802
APLP2	0.705787	9.9134	7.24862	3.9419e-12	1.57098e-10	17.0482
RP11-54A4.2	0.705461	0.721827	4.56166	7.53778e-06	6.02727e-05	3.08786
DDX10P1	0.705253	-0.976707	4.85582	1.97622e-06	1.89606e-05	4.36345
KCTD21	0.705003	2.34385	4.83814	2.14568e-06	2.02941e-05	4.2849
HCLS1	0.704809	8.20069	9.41375	1.65457e-18	2.54742e-16	31.393
FTH1P7	0.704622	4.80382	5.01661	9.25004e-07	9.72999e-06	5.08917
RP11-343N15.5	0.704559	3.08973	6.60122	1.97701e-10	5.33302e-09	13.2425
FTH1P23	0.704551	1.06725	5.23788	3.15461e-07	3.7953e-06	6.1201
HMHA1	0.702808	8.28572	8.14569	1.18101e-14	7.98097e-13	22.7144
HLA-C	0.702379	9.90468	7.09194	1.03986e-11	3.74212e-10	16.1042
RNU6-403P	0.702275	-3.73532	6.98447	2.00618e-11	6.86393e-10	15.465
SSH2	0.701825	7.063	6.84478	4.66626e-11	1.45331e-09	14.6445
MAN2B1	0.701812	7.72074	8.60529	5.14531e-16	4.67808e-14	25.7763
ARPC5	0.701513	7.12399	7.09375	1.02838e-11	3.70933e-10	16.115
VPS37C	0.700808	3.55778	6.93578	2.6961e-11	8.88897e-10	15.1777
RP13-39P12.2	0.700457	0.939357	8.21067	7.62961e-15	5.36704e-13	23.1411
CORO2A	0.700403	4.27922	3.94143	0.00010189	0.00057587	0.626983
PKM	0.700256	9.53658	7.22441	4.58339e-12	1.79164e-10	16.9014
GPR162	0.699889	3.36723	3.36795	0.000861151	0.00352716	-1.36024
CTC-251D13.1	0.698952	-0.504311	4.86963	1.85281e-06	1.79081e-05	4.42503
MGAT1	0.698848	7.5619	8.41345	1.92615e-15	1.52967e-13	24.486
RP11-351I24.1	0.69879	-2.33968	4.87057	1.84476e-06	1.78408e-05	4.42919
MAP2K6	0.698469	2.98506	5.25138	2.95088e-07	3.57656e-06	6.18417
AP001063.1	0.698108	-2.62819	5.72631	2.59419e-08	4.1507e-07	8.52354
RGL1	0.698007	0.823169	3.06236	0.00240497	0.00834425	-2.30157
RP11-6I2.3	0.697119	-2.75015	6.19038	2.07715e-09	4.35441e-08	10.963
OSTM1	0.69606	4.67601	6.39036	6.69946e-10	1.59033e-08	12.0589
ID2	0.695792	6.2531	4.08301	5.77509e-05	0.000353591	1.16075
GMIP	0.695438	7.01587	9.77957	1.1305e-19	2.13292e-17	34.0215
RHOQP2	0.69521	1.99315	7.02279	1.58839e-11	5.52131e-10	15.6921
TXNDC2	0.695029	-2.63341	5.17809	4.23359e-07	4.90015e-06	5.8379
40422	0.694939	-1.42619	3.39809	0.000774942	0.00322794	-1.26291
WAS	0.694935	7.00347	9.59445	4.42326e-19	7.7206e-17	32.685
GRPR	0.694253	-2.06819	6.93682	2.67917e-11	8.85103e-10	15.1838
ARNTL	0.694168	3.77557	4.73412	3.46583e-06	3.07822e-05	3.82748
MLXIPL	0.692875	-1.91942	2.712	0.0070929	0.0204372	-3.27738
UTS2	0.692755	-2.06003	3.01619	0.00278974	0.00942036	-2.43654
RP11-90P13.1	0.692695	-3.39282	5.05454	7.71168e-07	8.29628e-06	5.26328
SYK	0.692668	8.13063	7.83263	9.41146e-14	5.26913e-12	20.6884
IRAK3	0.692329	7.78299	6.75987	7.75045e-11	2.30816e-09	14.1516
NLRP1	0.691978	6.73437	4.82621	2.26795e-06	2.12963e-05	4.23199
LTBR	0.691591	6.26768	7.44525	1.14435e-12	5.15196e-11	18.2527
PTGFRN	0.691509	1.42493	2.45391	0.0147277	0.0372731	-3.92418
IL4R	0.690999	6.29438	5.74931	2.29695e-08	3.72626e-07	8.64091
DLEU7-AS1	0.690748	-2.43116	3.89494	0.000122346	0.000671943	0.45537
TP53I3	0.690065	3.67747	5.0041	9.81933e-07	1.02627e-05	5.03202
SOAT1	0.689645	5.44529	7.28436	3.15333e-12	1.28495e-10	17.2655
FYB	0.689343	7.70004	5.89182	1.07177e-08	1.90123e-07	9.37658
CD1E	0.689326	-2.04394	2.36295	0.0187993	0.0455538	-4.13737
RP11-34P13.7	0.689232	-2.27384	5.13386	5.25414e-07	5.9218e-06	5.63086
ACOT4	0.689199	-0.128636	4.00217	8.00197e-05	0.000467988	0.853917
MOCS1	0.688666	-2.00346	2.82429	0.00507173	0.0155166	-2.97681
PXN	0.68859	7.0079	4.75205	3.19274e-06	2.88034e-05	3.90572
UAP1L1	0.688494	4.37627	5.83588	1.44797e-08	2.4993e-07	9.08612
FTH1P11	0.688277	3.84357	4.43578	1.31005e-05	9.77373e-05	2.56302
MYO1G	0.688247	8.14811	8.11372	1.46312e-14	9.68685e-13	22.5052
MYBPC1	0.688218	-3.52884	6.88977	3.56006e-11	1.14146e-09	14.9075
FAM81A	0.688093	-0.587105	2.94647	0.0034788	0.0113276	-2.6367
CRTAM	0.688007	0.748205	4.39896	1.53644e-05	0.000112619	2.41188
XXbac-BPG248L24.12	0.687896	-0.501457	4.22906	3.16205e-05	0.000210459	1.72889
STXBP2	0.687815	6.68985	8.53936	8.11434e-16	7.04394e-14	25.331
BIN2P1	0.687463	0.776973	6.39166	6.65008e-10	1.58091e-08	12.0661
STAB1	0.687246	7.30677	2.33114	0.020441	0.048825	-4.21011
MORC4	0.686058	0.195876	3.79497	0.000180252	0.000936554	0.0925867
CAPN3	0.68585	1.4163	4.64627	5.16314e-06	4.34454e-05	3.4478
CTC-428G20.6	0.6858	-0.832035	6.41131	5.94199e-10	1.44091e-08	12.1752
ARL11	0.685636	3.97523	4.84294	2.09833e-06	1.99329e-05	4.3062
ADAM15	0.685627	6.70118	6.94827	2.49959e-11	8.3149e-10	15.2512
MICAL1	0.685402	7.56726	6.6425	1.55174e-10	4.31788e-09	13.4776
RNH1	0.685318	7.19889	7.4551	1.07498e-12	4.85975e-11	18.3137
POLE4	0.685222	3.57801	8.07587	1.88418e-14	1.22266e-12	22.2582
PLA2G4A	0.684761	3.14753	3.73153	0.000229543	0.00115018	-0.133216
CD53	0.684649	7.66324	6.64251	1.55166e-10	4.31788e-09	13.4776
RN7SL473P	0.684529	-1.35836	4.46096	1.17406e-05	8.87687e-05	2.66699
PEA15	0.684043	5.91133	6.70172	1.09439e-10	3.14851e-09	13.8166
FLNA	0.68386	10.9682	8.07404	1.90738e-14	1.23525e-12	22.2463
GBA	0.683564	5.57975	6.78664	6.6079e-11	1.99336e-09	14.3065
AC005255.3	0.682566	2.14645	6.90827	3.18403e-11	1.02911e-09	15.016
RAB27A	0.682529	6.96836	5.49266	8.75182e-08	1.22129e-06	7.3522
DDO	0.682032	1.09373	2.65188	0.00845109	0.0236167	-3.43354
CA4	0.68179	-0.0290313	2.33724	0.0201169	0.048139	-4.19624
FCGBP	0.681629	0.684279	3.02739	0.00269155	0.00914252	-2.40398
ANXA4	0.681372	5.51281	5.93549	8.46191e-09	1.53443e-07	9.60483
LINC00398	0.68131	-2.70181	5.17926	4.20952e-07	4.87575e-06	5.84337
LAMB3	0.681269	0.859129	2.68055	0.00777666	0.0220415	-3.35949
NOL3	0.680808	1.39614	5.67252	3.44376e-08	5.33227e-07	8.25043
RP11-39K24.7	0.680468	-0.705193	5.1222	5.56078e-07	6.22441e-06	5.57651
PPP1R18	0.680423	7.539	6.79201	6.39934e-11	1.93761e-09	14.3377
SLC25A24	0.680346	5.68973	6.57104	2.35829e-10	6.24795e-09	13.0714
ACTBP2	0.679421	3.67709	6.92455	2.88572e-11	9.4096e-10	15.1116
RTN2	0.679286	2.21528	5.02794	8.76189e-07	9.28231e-06	5.14106
FTH1P10	0.679177	4.81411	4.96684	1.1724e-06	1.1966e-05	4.86242
SLC2A8	0.678896	1.12091	3.84897	0.000146358	0.000783779	0.287476
SEL1L3	0.678766	5.55976	3.8807	0.000129354	0.000703216	0.403163
LRP1B	0.678202	-3.14446	3.92284	0.000109648	0.000613145	0.55812
HDAC4	0.678173	5.60814	6.60225	1.96509e-10	5.30526e-09	13.2484
CSPG4P13	0.678107	-3.0008	3.22825	0.00139046	0.00526444	-1.80088
COL9A3	0.678084	1.21689	3.31027	0.00105159	0.00417035	-1.54427
RP11-124N14.3	0.677911	-0.164045	3.69196	0.000266461	0.00130806	-0.272322
SH2B3	0.677329	7.16048	6.09974	3.43971e-09	6.83753e-08	10.475
RP11-352D3.2	0.67721	-2.87015	4.94415	1.30542e-06	1.31226e-05	4.75966
FCAMR	0.677126	-3.53375	4.98469	1.07705e-06	1.11074e-05	4.94356
LRPAP1	0.677109	6.96133	7.32067	2.51172e-12	1.04304e-10	17.487
FAM46B	0.6768	-2.25026	4.78151	2.78851e-06	2.55522e-05	4.03482
DACH1	0.67672	3.6209	2.52723	0.0120356	0.0315688	-3.7467
TRIM8	0.676619	6.68887	7.8374	9.12207e-14	5.11702e-12	20.7188
SBF2	0.676428	4.88986	5.909	9.76787e-09	1.74793e-07	9.4662
CTD-2260A17.1	0.676173	-0.897807	4.84194	2.1081e-06	2.00141e-05	4.30176
ENC1	0.676053	4.2117	4.31962	2.15828e-05	0.000150784	2.09
NRG1	0.675543	-2.08515	2.49794	0.0130536	0.0337733	-3.81821
GPR183	0.675119	4.76119	3.04211	0.00256734	0.00879862	-2.36102
RP11-434B12.1	0.674532	-0.0979275	6.45116	4.7255e-10	1.17204e-08	12.3973
AC098823.3	0.674019	-2.21443	5.13497	5.22597e-07	5.89208e-06	5.63602
C9orf66	0.673787	0.93037	6.92747	2.83518e-11	9.27256e-10	15.1288
GOLGA8M	0.673405	1.02325	3.08867	0.00220818	0.00776586	-2.22381
CYP19A1	0.673256	-2.80159	3.78127	0.000189967	0.000977385	0.0435178
MEIS3	0.673235	-2.92197	4.21476	3.35657e-05	0.000221196	1.6725
RP1-124C6.1	0.673228	-3.67232	7.21833	4.76018e-12	1.84309e-10	16.8646
RP11-804F13.2	0.672568	-2.58139	7.8566	8.04253e-14	4.58129e-12	20.8417
RN7SL600P	0.672402	-1.16732	4.55853	7.64324e-06	6.09964e-05	3.07465
HRH1	0.672389	-1.84014	3.5655	0.000425503	0.00194189	-0.707789
RP11-388M20.9	0.672349	-2.53498	3.78148	0.000189814	0.000976752	0.0442707
AC024084.1	0.671986	-3.44689	7.18234	5.95182e-12	2.26948e-10	16.6471
CHST2	0.671495	4.28455	4.00533	7.90136e-05	0.000462934	0.86581
LIPA	0.671025	6.77519	5.85461	1.30949e-08	2.28077e-07	9.18316
MOSPD2	0.670912	4.08907	4.47036	1.1269e-05	8.5571e-05	2.7059
RP11-25K21.6	0.670696	-2.17681	4.34496	1.93726e-05	0.000137193	2.19228
CPEB3	0.670158	3.14137	8.00264	3.06763e-14	1.91815e-12	21.7824
SHKBP1	0.669985	7.23739	11.0174	9.1742e-24	4.99077e-21	43.2564
TRIM72	0.669895	-2.02737	3.42561	0.000703331	0.00296657	-1.17335
AGAP3	0.66967	4.43646	4.29323	2.4139e-05	0.000166609	1.9841
BIN2P2	0.669666	-2.58023	6.59575	2.04124e-10	5.49268e-09	13.2115
C20orf27	0.669438	4.96967	5.0923	6.42778e-07	7.06883e-06	5.43769
DUSP1	0.669092	9.46132	5.07765	6.89935e-07	7.52154e-06	5.36987
DNAJC5	0.668779	6.76877	8.25913	5.50082e-15	3.98993e-13	23.4607
CTD-2516F10.2	0.668335	0.859355	3.90779	0.000116331	0.000644989	0.502632
LMNA	0.668225	7.18036	3.33796	0.000955736	0.00385382	-1.45628
C15orf39	0.6682	7.48228	5.70481	2.90597e-08	4.59765e-07	8.41411
AC092620.3	0.668197	-1.1522	4.08886	5.63921e-05	0.000346571	1.18318
COMTD1	0.667176	2.00276	7.33452	2.30249e-12	9.65979e-11	17.5717
POR	0.666974	5.20232	7.96231	4.00744e-14	2.44949e-12	21.5215
HIPK2	0.666958	6.74553	5.86408	1.24456e-08	2.17815e-07	9.23225
RHOQ	0.66668	5.65541	7.53964	6.272e-13	2.96263e-11	18.8387
ARHGEF3	0.666483	5.43852	5.35495	1.7602e-07	2.26549e-06	6.68033
ASL	0.666096	3.63501	8.18786	8.89658e-15	6.16527e-13	22.9911
OR51R1P	0.665246	-3.47923	6.01159	5.58835e-09	1.06049e-07	10.0057
PTPRC	0.665196	9.11725	6.77573	7.05197e-11	2.10977e-09	14.2433
ADRBK2	0.665082	6.11024	6.63223	1.64829e-10	4.54392e-09	13.419
LTB4R	0.664742	6.04646	7.64189	3.25211e-13	1.64572e-11	19.479
PDE7B	0.664367	0.630361	3.31724	0.00102665	0.00408805	-1.52218
CDKN2D	0.664275	5.73117	4.8948	1.64689e-06	1.61425e-05	4.53757
GRB2	0.664223	7.4267	8.40686	2.01487e-15	1.58853e-13	24.442
MPZL3	0.664024	2.83571	5.31719	2.12691e-07	2.67421e-06	6.49853
EPS8L1	0.663717	1.11106	3.56996	0.000418638	0.00191699	-0.692685
PNPLA6	0.663421	6.47059	9.06106	2.09311e-17	2.56959e-15	28.9086
NXPE3	0.663382	5.97844	7.39694	1.55377e-12	6.753e-11	17.9548
FTH1P8	0.663318	4.53388	5.17062	4.3914e-07	5.0577e-06	5.80281
OGDH	0.663138	6.75417	6.00549	5.77843e-09	1.09211e-07	9.97341
RALB	0.662853	6.46613	7.75417	1.57104e-13	8.3652e-12	20.1885
PLCD3	0.662745	2.8366	4.86823	1.86497e-06	1.7999e-05	4.41878
RP11-7F17.3	0.662389	-3.44143	5.04027	8.25877e-07	8.80073e-06	5.19767
TP53INP2	0.662046	5.63	3.27052	0.00120489	0.00467239	-1.66939
SLC35F6	0.661874	3.7229	6.09092	3.61165e-09	7.14883e-08	10.4278
RP11-89H19.1	0.661831	-3.39362	6.92415	2.89268e-11	9.42285e-10	15.1093
MEIS3P1	0.66136	-2.52773	2.95436	0.00339366	0.0110869	-2.61426
FTH1P20	0.661233	4.85091	4.90679	1.55675e-06	1.53346e-05	4.59136
NDFIP1	0.66121	6.40774	4.9501	1.26918e-06	1.28056e-05	4.78657
BIK	0.660976	0.899007	2.93964	0.00355405	0.0115312	-2.65606
ACSS2	0.660794	5.32679	7.17176	6.35507e-12	2.41197e-10	16.5833
TSPEAR-AS1	0.660672	-2.99297	3.44125	0.000665427	0.00282733	-1.12214
CORO1A	0.660387	8.95522	6.89492	3.45118e-11	1.10873e-09	14.9377
CTB-41I6.2	0.659926	0.753916	6.46924	4.25773e-10	1.06656e-08	12.4984
RP11-596D21.1	0.659541	-3.50424	6.75638	7.91324e-11	2.35021e-09	14.1314
CACNA1E	0.65949	-2.29909	3.29694	0.00110085	0.00432862	-1.58639
AP000640.10	0.659348	-2.18491	5.98718	6.38677e-09	1.19054e-07	9.87667
TMC4	0.659241	0.641612	3.85409	0.000143477	0.00077012	0.306091
DEF8	0.659076	4.98953	6.40763	6.06878e-10	1.46513e-08	12.1548
SCRG1	0.658717	-3.58904	7.93178	4.90351e-14	2.93671e-12	21.3246
LINC00324	0.658697	0.768683	4.05928	6.35862e-05	0.000384343	1.07013
ILDR1	0.65856	-2.38072	5.20189	3.76703e-07	4.42446e-06	5.94989
AP003733.1	0.65838	0.150359	4.6234	5.72218e-06	4.74643e-05	3.34995
CTB-41I6.1	0.657802	0.651834	6.15608	2.5156e-09	5.15762e-08	10.7777
CREBL2	0.657741	4.59891	5.67386	3.41959e-08	5.30292e-07	8.25722
RP1-80N2.2	0.657575	-1.73872	4.07602	5.94146e-05	0.000361741	1.13401
CCDC13	0.657343	0.129869	6.46278	4.41941e-10	1.10198e-08	12.4622
SLC38A10	0.657172	7.31745	5.73238	2.51238e-08	4.03563e-07	8.55445
KCNS1	0.657143	-2.98828	3.76913	0.000198981	0.00101703	0.000200073
RP11-1149O23.3	0.65708	0.903524	4.5399	8.30054e-06	6.54894e-05	2.99625
FAM3D	0.656876	-3.21952	5.78039	1.9474e-08	3.23806e-07	8.80016
ADAM23	0.656852	-1.43313	2.41418	0.0163984	0.0406443	-4.01823
CAMTA2	0.656661	5.97885	9.18079	8.89407e-18	1.17057e-15	29.7463
NUMB	0.656569	6.99487	8.20043	8.17465e-15	5.68914e-13	23.0737
SLC4A3	0.65647	-0.222764	2.46895	0.0141355	0.0360821	-3.88817
FAM83H	0.655729	2.35802	3.35785	0.000891978	0.00363019	-1.39266
USP3	0.655681	6.33124	6.88831	3.59141e-11	1.14957e-09	14.899
AC098474.1	0.654174	-2.54699	4.29572	2.38861e-05	0.000164969	1.99406
C1QL1	0.653975	-2.85558	3.55029	0.000449753	0.00203634	-0.759243
LPCAT1	0.653687	5.99456	5.60912	4.79656e-08	7.15539e-07	7.93116
S100A11P1	0.653614	-3.39293	6.25769	1.42337e-09	3.08901e-08	11.3289
AP000354.4	0.653585	-3.1821	6.3288	9.51732e-10	2.1678e-08	11.7188
NLRP9P	0.653006	-2.80493	4.20848	3.4456e-05	0.000226241	1.64777
AC016999.2	0.652932	-2.93753	6.95322	2.42559e-11	8.12014e-10	15.2805
QSOX1	0.652912	7.40642	6.66976	1.3217e-10	3.74807e-09	13.6333
RNU6-176P	0.652775	-3.47143	7.59411	4.42345e-13	2.16789e-11	19.1791
PNOC	0.652759	-0.397093	3.44229	0.000662973	0.00281939	-1.11872
SNAI3	0.65237	2.42756	4.65791	4.89929e-06	4.16564e-05	3.49773
RECK	0.652342	3.03218	3.82619	0.000159845	0.000845324	0.204969
AC006953.1	0.652301	-1.50261	4.22418	3.22712e-05	0.000214005	1.70965
SAT1	0.652275	8.75272	5.12681	5.43742e-07	6.10517e-06	5.598
PGDP1	0.651954	2.912	5.44543	1.11382e-07	1.51228e-06	7.12024
CTB-174O21.2	0.650862	-3.1725	6.87346	3.92747e-11	1.24228e-09	14.812
NDST1	0.650811	6.19133	6.60966	1.88157e-10	5.11788e-09	13.2905
PAXBP1-AS1	0.650806	1.15022	6.27978	1.25647e-09	2.76916e-08	11.4497
BLVRA	0.650648	3.68543	3.80812	0.000171375	0.000895708	0.13981
RP11-686D22.7	0.65053	0.745494	4.3885	1.60727e-05	0.000116919	2.36916
RP11-108M9.4	0.650527	0.730565	5.22601	3.34509e-07	3.99941e-06	6.06384
XXyac-YX65C7_A.2	0.650235	-1.13316	3.92679	0.000107955	0.00060523	0.572724
KLHL2	0.650213	4.67146	6.90918	3.16656e-11	1.02536e-09	15.0213
UBXN2B	0.649927	5.68221	6.17149	2.30842e-09	4.78394e-08	10.8608
RP4-647C14.2	0.649816	-0.791313	2.97708	0.00315908	0.0104417	-2.54936
FAM131B	0.649068	0.422566	4.09625	5.47187e-05	0.000338133	1.21155
RP11-396F22.1	0.649065	-1.65904	3.28496	0.00114692	0.00448331	-1.62409
RAB3A	0.648597	0.457089	5.30551	2.25472e-07	2.81503e-06	6.44249
MTND5P14	0.647577	-0.768894	4.31374	2.21288e-05	0.000154301	2.06636
C1orf115	0.647563	-0.535276	3.11044	0.00205672	0.00731436	-2.15901
HCAR2	0.647489	2.76533	2.9613	0.00332038	0.0108911	-2.59449
MEP1A	0.647297	-3.72848	5.49177	8.79167e-08	1.22528e-06	7.34782
EXOC3L1	0.646861	-2.14856	3.57996	0.000403599	0.00185793	-0.658705
RNU6-226P	0.646811	-2.93094	5.32172	2.07932e-07	2.62447e-06	6.52027
AC018693.5	0.646801	-3.39853	6.8268	5.19743e-11	1.60042e-09	14.5398
C4BPA	0.646689	-2.86429	3.45718	0.000628792	0.00269588	-1.06976
RPS6KA1	0.646253	7.18147	7.88562	6.64662e-14	3.86712e-12	21.0278
TRIM36	0.645773	-0.220666	2.97419	0.00318801	0.0105225	-2.55763
CGREF1	0.644446	0.138682	2.52195	0.0122136	0.0319611	-3.75964
ATP6V0E1	0.644322	6.18265	6.81302	5.64453e-11	1.72345e-09	14.4596
ADSSL1	0.644312	1.02732	4.56316	7.4876e-06	5.99008e-05	3.09421
MAPK13	0.643875	2.86998	5.13886	5.12788e-07	5.78949e-06	5.65418
C9orf64	0.642938	2.00158	3.63473	0.00032986	0.00156788	-0.471117
CD52	0.642768	5.96171	2.83601	0.00489423	0.0150705	-2.94477
PRICKLE1	0.642574	2.28856	2.51274	0.0125299	0.0326616	-3.78216
AC104135.3	0.642494	-3.40451	6.1684	2.34862e-09	4.84802e-08	10.8441
EMB	0.642236	8.4184	5.36303	1.6901e-07	2.18561e-06	6.71938
DNAJB5	0.641487	0.0494958	3.57119	0.000416757	0.00191053	-0.688504
ACTBP7	0.641379	-0.940244	5.02459	8.90354e-07	9.41709e-06	5.12571
RCAN1	0.641343	3.62088	4.50096	9.85514e-06	7.59376e-05	2.83317
ACTBP11	0.641248	-0.450327	4.85095	2.02156e-06	1.92991e-05	4.34179
RP11-67L2.2	0.64112	3.59218	6.15944	2.4689e-09	5.07461e-08	10.7958
NCF4	0.640627	6.72645	6.14542	2.66936e-09	5.44549e-08	10.7203
AL592494.5	0.640306	-3.00343	4.35981	1.81802e-05	0.000130046	2.25244
IFI35	0.64026	4.35228	7.46812	9.89615e-13	4.49875e-11	18.3943
TSPAN2	0.639347	4.21801	2.91973	0.00378198	0.0121309	-2.71228
ART3	0.638953	-3.45921	3.55446	0.00044299	0.00201017	-0.745179
RP11-174E22.2	0.638908	-3.39535	6.34995	8.43808e-10	1.93934e-08	11.8354
JUNB	0.638829	9.26284	4.63954	5.32202e-06	4.4587e-05	3.41895
SDCBP	0.638734	7.29169	6.64294	1.5478e-10	4.31788e-09	13.48
PCGF2	0.638606	-1.6108	3.2307	0.00137903	0.00522529	-1.79331
RP11-1217F2.1	0.638353	1.65872	5.88366	1.11998e-08	1.98028e-07	9.33409
GAPT	0.63739	5.74907	3.37089	0.000852381	0.00349985	-1.35079
RP3-462E2.3	0.63682	-1.5976	3.45664	0.000630014	0.00270006	-1.07156
RP11-359I18.5	0.636242	-3.50461	7.0395	1.43421e-11	5.01744e-10	15.7914
TMEM127	0.635734	7.0133	7.98622	3.42064e-14	2.12262e-12	21.6761
AC068580.6	0.635696	-2.69765	5.15259	4.79587e-07	5.4676e-06	5.71834
LINC00346	0.635396	-3.28008	4.52352	8.9235e-06	6.96748e-05	2.92749
RPS6KA4	0.635155	6.12761	6.67186	1.30543e-10	3.70838e-09	13.6454
AC018735.1	0.634793	-2.29136	7.05497	1.30465e-11	4.60864e-10	15.8835
ZNF318	0.634163	6.09729	6.8543	4.40713e-11	1.37786e-09	14.7
RP11-240E2.2	0.633666	-3.39035	4.09674	5.46106e-05	0.000337606	1.21341
FTLP17	0.632876	-2.57146	5.15366	4.77082e-07	5.44283e-06	5.72336
SLC22A5	0.632301	2.5838	4.08059	5.83223e-05	0.00035622	1.15148
RP11-17A4.3	0.632251	-3.66722	7.50987	7.58576e-13	3.52579e-11	18.6534
ZYX	0.632106	9.00076	7.5836	4.73231e-13	2.30198e-11	19.1133
C19orf84	0.631983	-1.44894	2.96459	0.00328609	0.0107963	-2.58509
SYNC	0.631929	-1.10927	3.45096	0.000642867	0.00274865	-1.09024
SGPL1	0.63176	4.95468	6.92602	2.86006e-11	9.34459e-10	15.1203
FAM49B	0.63127	7.39792	8.58552	5.89936e-16	5.31511e-14	25.6426
CMTM2	0.631004	0.442068	2.67563	0.00788882	0.0222994	-3.37225
PIGR	0.630664	-2.70541	3.56115	0.000432308	0.00196772	-0.72252
S100A5	0.630629	-2.14431	6.25313	1.46037e-09	3.16273e-08	11.3041
CAMKK1	0.630448	3.78178	6.21645	1.79486e-09	3.80664e-08	11.1044
CLMN	0.630108	4.11467	3.26332	0.00123475	0.00477006	-1.69188
PRUNE2	0.629769	1.38956	2.73923	0.00654509	0.0191341	-3.20554
SNX30	0.629737	5.94408	7.09359	1.02936e-11	3.70933e-10	16.1141
ALDH1A2	0.629418	-1.85447	3.56172	0.000431415	0.00196421	-0.720601
CD97	0.628327	8.6504	6.48878	3.80323e-10	9.67556e-09	12.6078
SLC39A11	0.628317	4.72982	4.8289	2.23988e-06	2.1069e-05	4.24388
GSR	0.628082	6.33043	7.10407	9.65115e-12	3.52521e-10	16.1767
FES	0.627976	7.40216	6.42342	5.54308e-10	1.35595e-08	12.2426
ASAP1	0.627798	6.68806	5.35414	1.76742e-07	2.2721e-06	6.6764
CYP2T2P	0.627481	-0.734166	3.4956	0.000548071	0.00240315	-0.942564
ZNF438	0.626768	4.10474	5.44979	1.08939e-07	1.48281e-06	7.14157
PTPRE	0.626511	6.93799	4.57491	7.10657e-06	5.72737e-05	3.14386
OGFR	0.626196	6.23672	9.18936	8.36358e-18	1.1188e-15	29.8065
TMEM191C	0.625961	-0.332608	6.56256	2.47783e-10	6.5434e-09	13.0234
DIRC2	0.625619	3.81739	6.10236	3.39017e-09	6.7555e-08	10.489
CCDC153	0.625349	0.570627	6.16728	2.36325e-09	4.8728e-08	10.8381
DZIP1L	0.624806	0.425696	3.27467	0.00118796	0.00461829	-1.6564
IDH1	0.624575	5.58802	4.04155	6.8309e-05	0.000408203	1.00271
RP4-669L17.10	0.624556	-0.0746583	5.75806	2.19278e-08	3.58296e-07	8.68568
ACVR2A	0.624411	0.685427	3.1056	0.00208957	0.00741019	-2.17346
VIM	0.623797	11.422	4.95502	1.23992e-06	1.2557e-05	4.80888
AC078899.1	0.623611	4.73162	6.03997	4.78272e-09	9.20627e-08	10.1562
RP11-1082L8.3	0.6234	-1.59159	4.33184	2.04887e-05	0.000144221	2.13924
A2M-AS1	0.623392	-0.49657	2.69622	0.00742874	0.0212417	-3.31868
TMOD2	0.623273	4.23198	3.75408	0.000210724	0.00106848	-0.053358
TESC	0.623218	4.16089	3.19081	0.00157663	0.00585187	-1.91603
FTH1	0.623184	10.0458	5.08467	6.66932e-07	7.29758e-06	5.40235
AC138035.2	0.623073	0.987747	5.92116	9.14545e-09	1.6439e-07	9.52979
PPFIA4	0.62235	0.751167	2.72074	0.00691272	0.0199982	-3.2544
CD40	0.622057	1.61937	3.61406	0.000356061	0.00167389	-0.542223
RP11-6B6.3	0.622031	-0.0221488	6.70045	1.10259e-10	3.16522e-09	13.8093
METTL7A	0.621864	6.44855	4.485	1.05698e-05	8.08814e-05	2.7667
SIPA1L2	0.621845	3.00836	2.8265	0.00503772	0.0154236	-2.97077
SPECC1	0.621829	5.85633	5.3027	2.28657e-07	2.84861e-06	6.42902
TREX1	0.621685	4.07422	7.44463	1.14883e-12	5.16499e-11	18.2489
PTGES	0.621366	-1.59943	2.63633	0.00883852	0.0245335	-3.47339
RP11-597D13.7	0.621323	0.608798	5.76361	2.12908e-08	3.50268e-07	8.71411
ATXN1	0.621293	5.23733	4.085	5.72841e-05	0.000351392	1.16839
SP140	0.621122	3.09862	3.72616	0.000234253	0.00117055	-0.152173
RP5-1024N4.4	0.621016	-2.41264	3.63974	0.000323791	0.00154218	-0.453837
HCP5	0.620989	3.85622	3.64394	0.000318779	0.00152216	-0.439314
RP11-321E2.4	0.620936	-3.32167	4.54145	8.24371e-06	6.50725e-05	3.00277
CTD-2258A20.5	0.620899	-3.19822	6.26062	1.40005e-09	3.04448e-08	11.3449
HCN2	0.620797	-0.278909	4.38464	1.63419e-05	0.000118665	2.35343
AC005082.12	0.62041	-2.79353	2.75108	0.00631894	0.0185828	-3.17408
PDLIM5	0.62024	4.88957	4.35972	1.81876e-05	0.000130071	2.25205
CSF2RB	0.619933	6.51119	3.80891	0.000170856	0.00089342	0.142651
RP11-298O21.5	0.619929	-3.46911	3.90601	0.00011715	0.000648759	0.496052
MCOLN2	0.61959	0.308824	2.45405	0.014722	0.0372615	-3.92384
RP11-141M1.3	0.619037	-2.80449	4.308	2.26749e-05	0.000157571	2.04329
TOM1	0.618918	5.89041	6.89633	3.42189e-11	1.10149e-09	14.9459
RAB11FIP4	0.618825	4.13853	3.70617	0.000252608	0.00124881	-0.222544
ATG3	0.61849	6.44319	8.36748	2.63607e-15	2.02928e-13	24.1794
DENND1A	0.61848	6.08862	8.1223	1.38143e-14	9.1833e-13	22.5613
CTD-2530H12.2	0.617889	-3.00734	4.50107	9.85005e-06	7.59163e-05	2.83366
AC006483.5	0.617814	-3.25009	5.49782	8.52341e-08	1.19401e-06	7.37764
BIN2	0.617395	7.98055	6.07668	3.90714e-09	7.67322e-08	10.3518
RP11-320N21.2	0.617368	-3.06339	5.60495	4.90183e-08	7.28909e-07	7.91025
NR6A1	0.616858	2.70757	3.10697	0.00208019	0.00738657	-2.16936
IGHEP2	0.616578	-0.198257	4.96607	1.17667e-06	1.20058e-05	4.85895
MSX2	0.615677	-3.21303	3.18598	0.0016023	0.00593702	-1.93082
NINJ2	0.614958	2.98218	5.23134	3.2582e-07	3.90554e-06	6.0891
RP11-47L3.1	0.614778	-0.66366	3.06512	0.00238364	0.00828299	-2.29347
JAK2	0.61459	6.49046	7.46244	1.02597e-12	4.64463e-11	18.3591
PQLC2	0.614484	3.56265	6.39378	6.56987e-10	1.56526e-08	12.0779
PKMP5	0.614436	-2.23886	5.78553	1.89484e-08	3.16499e-07	8.82656
SFXN3	0.614013	5.8798	4.99953	1.00358e-06	1.04387e-05	5.01116
CSK	0.613988	7.3644	8.63638	4.1477e-16	3.84605e-14	25.9871
TRPM2	0.613839	5.17152	3.78896	0.000184452	0.000954029	0.0710571
ULBP3	0.61369	-1.92692	3.65249	0.000308803	0.00148378	-0.409716
CTD-2165H16.3	0.613662	-1.9353	3.2558	0.00126675	0.00487194	-1.71538
RNF13	0.613326	5.4268	7.32333	2.47003e-12	1.02703e-10	17.5033
EMP3	0.613104	7.20612	6.44769	4.82108e-10	1.19212e-08	12.3779
EXTL3	0.612636	5.15246	6.49135	3.74713e-10	9.55518e-09	12.6222
ABCA6	0.612594	-0.500025	2.44334	0.015157	0.0381449	-3.94935
ITPRIPL2	0.612239	4.20366	3.95483	9.66249e-05	0.000551274	0.676783
RP1-197B17.3	0.612222	0.114744	5.18872	4.01866e-07	4.67793e-06	5.88787
OAZ3	0.612207	-1.64321	5.44104	1.13899e-07	1.54137e-06	7.09875
CGNL1	0.611973	-1.93708	2.99897	0.0029472	0.00985621	-2.48639
RP11-626G11.4	0.611591	-3.47428	5.70262	2.93974e-08	4.63766e-07	8.40297
C4orf48	0.611269	1.2099	6.35737	8.08885e-10	1.87514e-08	11.8763
TSPAN14	0.610956	6.78542	5.34754	1.82698e-07	2.33564e-06	6.64455
MLKL	0.610865	5.33315	6.06242	4.22681e-09	8.23168e-08	10.2757
ZNF106	0.610658	7.46208	7.39597	1.56335e-12	6.78562e-11	17.9488
GCA	0.610475	5.91287	4.41588	1.42809e-05	0.000105459	2.48121
LINC00379	0.610105	-3.54193	4.66856	4.66905e-06	3.99365e-05	3.54356
CALHM3	0.609978	-3.75941	6.6831	1.22163e-10	3.48854e-09	13.7098
FLOT1	0.609728	6.65702	4.86001	1.93798e-06	1.8643e-05	4.38211
SGTB	0.609399	4.34087	5.35774	1.73574e-07	2.23754e-06	6.69377
RP11-42I10.1	0.609143	-1.44671	5.10259	6.11574e-07	6.76597e-06	5.48536
GLRX	0.609123	5.43237	5.55104	6.4818e-08	9.35719e-07	7.64119
WDFY3-AS2	0.609008	-2.22483	3.58536	0.000395691	0.00182915	-0.64032
STX3	0.608979	5.6163	5.51864	7.65914e-08	1.08365e-06	7.48053
CLIP4	0.608832	3.3759	3.18096	0.00162933	0.00601519	-1.94613
MMP7	0.608607	-1.63837	2.67468	0.00791062	0.0223584	-3.37471
BX649553.3	0.608	-3.37287	6.52591	3.06689e-10	7.91957e-09	12.8165
NAPSA	0.607746	-0.261278	4.33307	2.03815e-05	0.000143559	2.14421
TKT	0.607717	9.47877	6.56538	2.43741e-10	6.44186e-09	13.0394
OPN3	0.607481	4.31585	4.61604	5.91436e-06	4.87922e-05	3.31852
DDIT4	0.607271	6.33293	2.7988	0.00547794	0.0165204	-3.04604
CCIN	0.606998	-1.056	3.31918	0.00101981	0.00406728	-1.51604
ADAMTSL4-AS1	0.606934	-0.933757	4.36757	1.75858e-05	0.00012644	2.28392
RP11-736N17.4	0.606703	-3.12063	4.47641	1.09747e-05	8.3601e-05	2.73102
HOXA-AS3	0.60667	-1.70713	2.69271	0.00750547	0.0214202	-3.32784
PITPNM1	0.606285	6.47259	6.4554	4.61162e-10	1.14903e-08	12.4209
RP11-299H21.1	0.605838	-0.915892	4.21175	3.3989e-05	0.000223535	1.66066
GLB1	0.605708	6.16075	6.40533	6.14934e-10	1.48116e-08	12.142
KIAA0226L	0.60496	1.1832	3.07716	0.00229243	0.00802067	-2.25793
RP11-254F19.2	0.604714	-3.18881	5.38351	1.5244e-07	1.99185e-06	6.81854
RNPEPL1	0.604689	6.77589	9.11536	1.42081e-17	1.81864e-15	29.2878
EIF4E3	0.604616	6.24734	3.62614	0.000340524	0.00161153	-0.500722
TOLLIP	0.604363	5.45264	7.70546	2.15578e-13	1.12945e-11	19.8799
CPE	0.604156	-2.71195	3.19173	0.00157178	0.00583652	-1.91321
ZNF641	0.603379	4.86141	6.1841	2.15136e-09	4.49266e-08	10.929
PREX1	0.602947	8.11188	6.83144	5.0549e-11	1.55947e-09	14.5668
RP11-676J12.7	0.602933	-3.80592	5.00043	9.99301e-07	1.04009e-05	5.01524
C16orf74	0.602749	2.38256	3.80768	0.000171662	0.000896773	0.138249
PELI1	0.602713	6.00974	3.22247	0.00141779	0.00535611	-1.81873
[truncated: 11,719 more rows]

## Sheet: ST-5
Supplemental Table S5: Upregulated genes in High vs Low VISTA expressors
Gene	logFC	AveExpr	t	P.Value	adj.P.Val	B	Functional annotation	T cell function
CES1	4.00679	1.2927	10.5535	3.31154e-22	1.16224e-19	39.7391
VCAN	3.46424	7.31667	9.29934	3.78931e-18	5.49703e-16	30.5816
ARHGEF10L	3.33662	1.90604	10.6213	1.96873e-22	7.22016e-20	40.2491
MPEG1	3.22797	6.79248	10.6396	1.71084e-22	6.41859e-20	40.3868
LINC00482	3.22711	0.121977	12.2938	3.57176e-28	8.3273e-25	53.2195
LGALS2	3.21311	2.06608	10.0287	1.76786e-20	3.95227e-18	35.8397
CD300E	3.15704	4.52533	8.68828	2.89161e-16	2.80066e-14	26.3398
CD1D	3.0215	3.31687	11.3405	7.28594e-25	5.66222e-22	45.7414	Antigene presenting and processing
MYOF	2.99944	3.58893	11.4096	4.22492e-25	3.53593e-22	46.2761
SCIMP	2.90075	2.80396	10.5498	3.40725e-22	1.18311e-19	39.7112
LILRB4	2.89783	3.62186	9.0143	2.91914e-17	3.41508e-15	28.5831
TLR8	2.87638	3.51907	10.1247	8.59917e-21	2.07909e-18	36.5461	Adaptive immune response	Th2
MYCL	2.86816	1.09325	10.294	2.39423e-21	6.91571e-19	37.7995
MEFV	2.85094	3.61147	11.1549	3.13226e-24	1.929e-21	44.3106
CD14	2.83255	4.54932	8.63558	4.17064e-16	3.85636e-14	25.9817		Th2
CD300LB	2.81287	3.2732	12.4715	8.45464e-29	2.12277e-25	54.6337
TLR5	2.78211	1.60589	10.8879	2.5129e-23	1.18871e-20	42.268
SLC46A2	2.77251	-0.851641	10.2212	4.15462e-21	1.10249e-18	37.2592
PDK4	2.76843	1.78744	9.47092	1.09144e-18	1.74631e-16	31.8004
LILRA6	2.73284	3.46128	10.2425	3.53697e-21	9.70141e-19	37.417
CX3CR1	2.70906	3.38395	8.22162	7.0865e-15	5.02833e-13	23.2132
KCTD12	2.69348	5.68469	11.163	2.93935e-24	1.88119e-21	44.373
FGD2	2.68486	4.60314	11.198	2.23455e-24	1.45872e-21	44.6419
RP11-290F20.3	2.67128	3.15109	10.4554	7.01277e-22	2.33568e-19	39.0034
CD163	2.66812	4.27136	8.08977	1.71723e-14	1.12551e-12	22.3488
SLC37A2	2.66026	1.86973	11.5409	1.49326e-25	1.47697e-22	47.2965
CD86	2.65358	4.24555	11.8408	1.36979e-26	2.03226e-23	49.6407	Response to Interferon Gamma	Th1
AP001007.1	2.63642	0.835071	11.8257	1.54506e-26	2.19264e-23	49.5225
LRP1	2.62558	6.19775	8.47873	1.2315e-15	1.03332e-13	24.9232
NLRP12	2.61268	3.43165	11.1584	3.04868e-24	1.91364e-21	44.3371
SLC7A7	2.6121	4.29004	10.3342	1.76501e-21	5.28531e-19	38.0984
PRLR	2.61054	0.536976	7.55595	5.65041e-13	2.69634e-11	18.9404
MAFB	2.59738	4.79155	8.3261	3.49337e-15	2.62727e-13	23.9043
SIGLEC7	2.5921	1.99403	12.2286	6.05558e-28	1.23534e-24	52.7014
HK3	2.5915	5.80221	10.2523	3.28183e-21	9.07787e-19	37.4904
CAMK1	2.58173	2.30405	9.72608	1.67895e-19	3.0961e-17	33.634
CTD-2006K23.1	2.56062	0.335171	10.0682	1.31504e-20	3.06593e-18	36.1298
SLC8A1	2.5447	2.76986	10.4277	8.66684e-22	2.77339e-19	38.7958
RPL7AP64	2.54026	-1.60667	10.3389	1.7031e-21	5.14716e-19	38.1334
PHACTR3	2.53168	-0.919418	7.10164	9.7966e-12	3.56478e-10	16.1622
FGL2	2.5141	6.20127	10.3324	1.7887e-21	5.30757e-19	38.0854	Antigene presenting and processing	Th1
SIGLEC16	2.50924	-0.303144	9.55029	6.11318e-19	1.04983e-16	32.3681
ASGR2	2.50168	1.7469	9.25821	5.0981e-18	7.08094e-16	30.2911
CYP27A1	2.49521	1.47243	8.14659	1.17389e-14	7.94936e-13	22.7203
EPB41L3	2.48743	1.85572	8.67085	3.26449e-16	3.09747e-14	26.2212
AC079325.6	2.46971	-0.0309793	10.0705	1.29237e-20	3.03475e-18	36.1468
LILRA1	2.46132	4.24969	12.0997	1.71262e-27	2.94211e-24	51.6811
KIAA1598	2.4553	2.46666	8.47598	1.25493e-15	1.05028e-13	24.9047
CYP1B1	2.45062	2.0516	6.86311	4.17973e-11	1.31466e-09	14.7515
AP001053.11	2.43204	1.5469	8.20428	7.96527e-15	5.56716e-13	23.0991
CD300C	2.42447	3.58027	12.1818	8.83345e-28	1.6018e-24	52.3309
NAPSB	2.40546	3.13923	8.39427	2.19576e-15	1.71049e-13	24.358
TMEM105	2.40314	-0.707573	8.13596	1.26063e-14	8.50145e-13	22.6507
MARCH1	2.39759	4.199	10.5664	3.00173e-22	1.07667e-19	39.8355
HNMT	2.39488	1.65935	8.15877	1.08178e-14	7.37147e-13	22.8001
MS4A6A	2.39297	5.51056	8.43037	1.71565e-15	1.393e-13	24.5991
NCF1	2.38753	5.41998	10.2636	3.01406e-21	8.40846e-19	37.5738	Antigene presenting and processing
PLBD1	2.38384	5.06701	7.55069	5.84389e-13	2.78054e-11	18.9076
C2	2.38111	1.00248	9.01841	2.83517e-17	3.32878e-15	28.6117	Adaptive immune response
LILRB2	2.37909	5.73017	11.0868	5.3397e-24	3.16887e-21	43.7873	Antigene presenting and processing
SLC9A7P1	2.37164	1.38448	11.4559	2.92952e-25	2.6561e-22	46.6353
KCNE1	2.35697	1.4641	11.0426	7.54051e-24	4.24349e-21	43.4488
LILRB3	2.35448	2.52072	9.95111	3.15821e-20	6.6021e-18	35.2711
FBP1	2.35402	3.36928	10.2793	2.67555e-21	7.52844e-19	37.6906
FAM198B	2.35141	3.9439	8.91476	5.90777e-17	6.6493e-15	27.8933
SIRPD	2.35104	-0.605585	10.9006	2.27673e-23	1.09283e-20	42.3648
RBM47	2.35011	4.30168	10.2993	2.29922e-21	6.70058e-19	37.8392
AMICA1	2.34881	5.41847	10.5621	3.10209e-22	1.10057e-19	39.8032
TRPM4	2.34803	0.620113	7.63117	3.48492e-13	1.74728e-11	19.4116
SLC6A12	2.34351	-0.32801	10.7355	8.17333e-23	3.29355e-20	41.1112
SIGLEC9	2.33627	2.75169	10.031	1.73818e-20	3.91271e-18	35.8563
ADAP2	2.33567	3.01259	11.3889	4.97257e-25	4.05762e-22	46.1162
LINC00968	2.33175	-0.302979	12.8581	3.60002e-30	1.67864e-26	57.7315
MYO7A	2.32391	1.56957	9.54962	6.14328e-19	1.04983e-16	32.3633
LRRC25	2.31578	4.95812	12.0112	3.492e-27	5.69895e-24	50.9819
FCN1	2.30707	7.12607	8.43048	1.71436e-15	1.393e-13	24.5998
LILRA5	2.30598	3.77698	8.76023	1.75017e-16	1.79077e-14	26.8309
FGR	2.30331	7.50216	12.479	7.94986e-29	2.12277e-25	54.6941
CPM	2.30275	2.49747	9.88892	5.02034e-20	1.02415e-17	34.8169
SLC11A1	2.29982	5.55134	9.38478	2.04179e-18	3.1142e-16	31.187	Antigene presenting and processing
HTR7	2.29403	0.801911	9.0404	2.42481e-17	2.92051e-15	28.7647
MS4A14	2.28943	2.70579	9.65069	2.92635e-19	5.30644e-17	33.0897
RP4-576H24.2	2.27317	-1.17004	10.8362	3.75227e-23	1.65506e-20	41.8748
SULF2	2.27214	5.19745	8.49403	1.10859e-15	9.42301e-14	25.0259
NCF1C	2.26521	4.10093	10.4986	5.04092e-22	1.72975e-19	39.3271
IGSF6	2.25889	2.81605	8.72941	2.17071e-16	2.17338e-14	26.6203
SIRPB1	2.25356	5.14546	10.1632	6.43493e-21	1.61896e-18	36.8303
MARCO	2.24425	1.10883	6.9331	2.74015e-11	9.02506e-10	15.1619
RP11-597D13.9	2.23867	0.57032	8.34068	3.16362e-15	2.39584e-13	24.0011
FPR1	2.22625	4.59026	8.21242	7.54006e-15	5.327e-13	23.1526	Response to Interferon Gamma
MTMR11	2.22361	1.70405	7.78794	1.26061e-13	6.84629e-12	20.4033
LY86	2.20968	3.94429	7.75231	1.59009e-13	8.45284e-12	20.1768
SPOCK1	2.2044	-0.638088	9.81741	8.54073e-20	1.67933e-17	34.2962
CCR1	2.20215	3.67032	9.08076	1.81895e-17	2.27473e-15	29.046
CHST15	2.19759	4.15078	8.44527	1.54922e-15	1.26733e-13	24.6988
SECTM1	2.19692	3.21827	9.27389	4.55325e-18	6.40595e-16	30.4018
NCF1B	2.19418	4.09293	9.95155	3.14785e-20	6.6021e-18	35.2743
KRT23	2.1915	-0.0552906	7.30246	2.81544e-12	1.15738e-10	17.3758
RASSF4	2.17553	5.20411	11.2955	1.03815e-24	7.53003e-22	45.394
PTAFR	2.16496	5.67166	11.7413	3.03239e-26	3.80681e-23	48.8608
CES1P1	2.16349	-2.299	9.16461	9.98771e-18	1.2988e-15	29.6328
KCNQ1	2.14887	3.77503	12.7988	5.85069e-30	2.38708e-26	57.2549
MPZL2	2.14868	-0.0457136	8.41951	1.8479e-15	1.47832e-13	24.5265
IL31RA	2.14809	-1.13193	7.52049	7.08846e-13	3.32755e-11	18.7195		Th2
NCF2	2.14666	6.86521	11.4499	3.07203e-25	2.71003e-22	46.5887	Antigene presenting and processing
LILRP1	2.14633	-0.360878	10.4974	5.08751e-22	1.72975e-19	39.3181
FCGR2C	2.13327	3.05686	8.79356	1.38597e-16	1.4546e-14	27.0591
SGMS2	2.12875	3.21258	8.57088	6.52765e-16	5.77405e-14	25.5437
METTL7B	2.12464	1.10676	7.46993	9.78294e-13	4.45349e-11	18.4055
HSPA7	2.12255	2.32958	8.02369	2.66736e-14	1.68074e-12	21.9189
PTK6	2.12161	0.337497	10.6026	2.2725e-22	8.2416e-20	40.1084
KYNU	2.12047	3.0285	8.94538	4.75813e-17	5.41134e-15	28.105
RP11-497H16.6	2.11988	1.04017	9.93898	3.45739e-20	7.14237e-18	35.1824
TRIM7	2.11974	-0.199281	10.1762	5.83284e-21	1.48737e-18	36.9266
IFI30	2.11957	1.1939	9.00018	3.22704e-17	3.74842e-15	28.485	Antigene presenting and processing
CDC42EP1	2.11792	0.534979	8.13222	1.29267e-14	8.69956e-13	22.6262
KCNC3	2.11335	1.09608	7.78114	1.31779e-13	7.09999e-12	20.36
MS4A4A	2.10947	1.46551	7.90236	5.95308e-14	3.52008e-12	21.1353
SLC15A3	2.10304	4.2793	9.28345	4.24983e-18	6.03106e-16	30.4693
CCDC170	2.09495	0.160993	8.78902	1.43076e-16	1.48726e-14	27.028
LYZ	2.08791	11.3859	8.7251	2.23711e-16	2.21943e-14	26.5908
TYMP	2.08012	5.92639	12.7177	1.13613e-29	3.70833e-26	56.6036
CLEC7A	2.07991	4.55114	8.18996	8.77131e-15	6.09139e-13	23.0049
CD93	2.07241	6.09202	8.41747	1.8739e-15	1.49546e-13	24.5129
SAMHD1	2.06026	7.47448	9.98672	2.42035e-20	5.29347e-18	35.5319	NK cytotoxicity
RP11-848G14.5	2.05483	3.18161	9.96577	2.83076e-20	6.11893e-18	35.3784
LRRK2	2.05358	4.59701	7.68475	2.46543e-13	1.27329e-11	19.749
CYBB	2.0492	7.56805	8.73126	2.14296e-16	2.15884e-14	26.6329	Antigene presenting and processing
SORT1	2.04609	5.46276	9.30052	3.75714e-18	5.47469e-16	30.5899
SLC24A4	2.04408	3.08652	9.17305	9.40155e-18	1.2324e-15	29.692
RAB39A	2.04251	-0.535849	10.2283	3.93696e-21	1.062e-18	37.3119
MSR1	2.03577	1.35569	5.99504	6.11822e-09	1.14704e-07	9.91819
GPBAR1	2.03176	1.64921	8.76778	1.66011e-16	1.70933e-14	26.8826
VNN2	2.03049	4.76236	8.66129	3.48871e-16	3.29108e-14	26.1563
SERPINA1	2.03004	7.02198	7.08759	1.06804e-11	3.81828e-10	16.0782
CTSH	2.02483	5.10205	9.59877	4.28538e-19	7.5608e-17	32.7161	Antigene presenting and processing
CCR2	2.01578	2.55189	6.24667	1.51454e-09	3.26948e-08	11.2688		Th1
SCPEP1	2.01321	6.06363	11.5626	1.25749e-25	1.35992e-22	47.4652
S100A9	2.01256	9.46052	7.11005	9.30257e-12	3.41164e-10	16.2125
EPHB2	1.99848	-0.0509366	6.71436	1.01545e-10	2.93312e-09	13.8892
FGD4	1.99788	4.11352	10.9874	1.15897e-23	5.91076e-21	43.0271
TLR7	1.99474	1.69729	7.31154	2.65967e-12	1.09749e-10	17.4313		Th2
RPGRIP1	1.99277	-0.407322	8.81412	1.19979e-16	1.27846e-14	27.2002
GPER1	1.98693	-0.886214	7.81397	1.06343e-13	5.85333e-12	20.5692
SCUBE1	1.9866	2.85159	6.39384	6.56752e-10	1.56526e-08	12.0782
TNNT1	1.97264	0.634204	6.41131	5.94178e-10	1.44091e-08	12.1753
TPRG1-AS1	1.97128	-2.80252	9.21525	6.94459e-18	9.40545e-16	29.9885
PADI2	1.96185	4.20486	8.39155	2.23691e-15	1.7384e-13	24.3398
CACNA2D3	1.96038	0.190062	6.87504	3.89026e-11	1.2328e-09	14.8213
NLRC4	1.95597	2.85408	8.23324	6.55223e-15	4.67975e-13	23.2898
C5AR1	1.9527	5.42287	7.10417	9.64532e-12	3.52521e-10	16.1773
AP003774.6	1.95057	-1.4597	8.22241	7.04892e-15	5.01256e-13	23.2184
HMOX1	1.9491	4.09847	8.31275	3.82484e-15	2.85076e-13	23.8157
AQP9	1.94693	4.13575	6.51348	3.2962e-10	8.46482e-09	12.7466
P2RY13	1.94532	4.05673	8.04501	2.31455e-14	1.47842e-12	22.0574
LDLRAD3	1.94521	2.37405	6.7818	6.80133e-11	2.04604e-09	14.2785
SORCS2	1.94366	0.278853	7.82013	1.02141e-13	5.66987e-12	20.6085
PILRA	1.93976	4.99865	13.3061	9.01241e-32	7.35412e-28	61.3506
CD101	1.9345	2.61824	8.78554	1.46602e-16	1.51907e-14	27.0042
PID1	1.9314	0.010047	6.75753	7.85945e-11	2.33636e-09	14.138
RNASE6	1.9305	4.16409	8.28972	4.47178e-15	3.28736e-13	23.663
AC104809.4	1.92284	0.724525	5.33408	1.95459e-07	2.48048e-06	6.57969
NFAM1	1.92258	5.8931	8.85926	8.73686e-17	9.5695e-15	27.5105
FAM20C	1.92227	3.36017	9.13929	1.19734e-17	1.54471e-15	29.4553
RN7SL138P	1.91414	-1.44586	11.2889	1.09394e-24	7.59709e-22	45.3426
LILRB1	1.91072	3.99663	8.64497	3.90756e-16	3.65452e-14	26.0454
FXYD6	1.90985	2.13033	8.93098	5.26802e-17	5.94977e-15	28.0054
LILRA3	1.9005	2.79338	6.44545	4.88356e-10	1.20574e-08	12.3654
SIGLEC22P	1.90046	1.89636	10.9051	2.19785e-23	1.07071e-20	42.3994
ITGAM	1.89956	7.52399	11.2435	1.56303e-24	1.06286e-21	44.9926		Th1
CLEC4A	1.89662	1.94349	9.06286	2.06643e-17	2.55486e-15	28.9212	Antigene presenting and processing
CD36	1.8966	6.31075	7.22159	4.66452e-12	1.81325e-10	16.8843	Antigene presenting and processing
THBS1	1.89315	4.74678	5.02955	8.6943e-07	9.22072e-06	5.14847	Antigene presenting and processing	Th2
HOXA3	1.89298	2.13837	4.50848	9.53431e-06	7.36742e-05	2.8646
ST14	1.89174	3.24156	7.88898	6.50136e-14	3.80295e-12	21.0493
CXCR2	1.89136	2.67797	7.23295	4.3462e-12	1.71329e-10	16.9531
ANXA5	1.89015	6.18444	8.35681	2.83474e-15	2.16688e-13	24.1084
OR52K3P	1.88312	0.571809	7.51083	7.53939e-13	3.51348e-11	18.6594
C1QA	1.88167	1.76036	5.83179	1.48001e-08	2.54385e-07	9.06499
TNFRSF1B	1.88098	7.15129	10.8624	3.06178e-23	1.36899e-20	42.0742
CTSL	1.88051	3.10607	6.72441	9.56776e-11	2.78087e-09	13.947	Antigene presenting and processing
SMPDL3A	1.88044	0.490108	6.82921	5.12296e-11	1.57898e-09	14.5538
TPPP3	1.88031	2.61706	6.353	8.29299e-10	1.91566e-08	11.8522
LGALS3	1.87998	4.77759	9.51238	8.06547e-19	1.32958e-16	32.0967
STEAP4	1.87642	1.26161	6.49683	3.63008e-10	9.27119e-09	12.653
HCK	1.87531	6.45121	12.2156	6.72566e-28	1.29133e-24	52.5984
TBC1D12	1.87506	0.29011	6.949	2.48847e-11	8.2966e-10	15.2556
C10orf54	1.86922	8.57661	19.3117	9.13529e-54	2.98176e-49	110.975
VNN1	1.86887	3.58891	6.73143	9.17738e-11	2.67694e-09	13.9875		Th2
ADAMTS2	1.86633	0.872026	4.78702	2.71859e-06	2.50028e-05	4.05905
CLEC10A	1.86335	0.805255	5.07631	6.94389e-07	7.55495e-06	5.36371
DHRS9	1.85903	2.5249	7.60385	4.15501e-13	2.04554e-11	19.2401
EMR3	1.8568	1.39661	7.83736	9.12409e-14	5.11702e-12	20.7186
TBC1D9	1.85423	3.00832	8.60616	5.11437e-16	4.66293e-14	25.7822
RP11-65J3.1	1.85287	0.196676	10.2836	2.5901e-21	7.35138e-19	37.7224
IL4I1	1.85021	0.551126	8.70965	2.49164e-16	2.44961e-14	26.4854
SYT17	1.84748	-0.736434	7.80156	1.15327e-13	6.3053e-12	20.4901
NOD2	1.84397	4.13936	10.157	6.74351e-21	1.66749e-18	36.7844	Antigene presenting and processing
CD4	1.84268	6.3963	10.3889	1.16449e-21	3.61991e-19	38.5062	Cytokine and inflammatory response	Th1
ZNF366	1.84132	-1.27152	7.99873	3.14818e-14	1.961e-12	21.7571
CDA	1.84009	3.82931	7.62367	3.65751e-13	1.82261e-11	19.3644
IL1RN	1.83681	4.0085	7.66365	2.82592e-13	1.44574e-11	19.616
ABCC3	1.83313	1.3111	6.82248	5.33367e-11	1.63619e-09	14.5146
HOXA7	1.83276	2.19401	4.21528	3.34926e-05	0.000220803	1.67456
AC011899.9	1.83199	2.60493	9.17087	9.54975e-18	1.24681e-15	29.6767
LINC00877	1.82523	2.02179	11.0059	1.00392e-23	5.37179e-21	43.168
TNNI2	1.82289	1.95866	9.63372	3.31539e-19	5.94583e-17	32.9674
SRGAP1	1.82121	0.255459	7.97574	3.66666e-14	2.25811e-12	21.6083
S1PR3	1.82097	1.84395	6.40392	6.1991e-10	1.48888e-08	12.1342
TMEM176B	1.8155	2.32708	5.52812	7.29474e-08	1.03793e-06	7.52745
CTSS	1.81516	8.48278	11.899	8.59784e-27	1.33635e-23	50.0977	Antigene presenting and processing
GIMAP8	1.81489	3.0303	6.94813	2.5016e-11	8.3149e-10	15.2505
ACPP	1.81149	3.91711	9.95927	2.97144e-20	6.29791e-18	35.3308
NHSL2	1.81118	3.47664	8.53868	8.15245e-16	7.05825e-14	25.3264
SNX21	1.80743	1.78081	10.9576	1.46181e-23	7.22934e-21	42.7994
RP11-497H16.2	1.80096	1.37784	7.31845	2.54691e-12	1.0563e-10	17.4735
HOXA5	1.80083	2.61729	4.11165	5.13851e-05	0.000320078	1.27077
KLF4	1.80044	6.00459	8.30759	3.96113e-15	2.93412e-13	23.7815
AP001257.1	1.79767	-1.67552	9.4601	1.18095e-18	1.87118e-16	31.7232
CASP5	1.79622	-0.941901	8.37844	2.44617e-15	1.89202e-13	24.2524
PENK	1.79228	-2.88556	7.70771	2.12457e-13	1.11488e-11	19.8941
MS4A7	1.79056	4.7378	9.26286	4.93004e-18	6.87678e-16	30.3239
APOBEC3A	1.78603	3.74902	7.02292	1.58707e-11	5.52131e-10	15.6929
ADAMDEC1	1.77896	-0.395553	7.93766	4.7168e-14	2.83074e-12	21.3625
SIGLEC11	1.77727	-1.52728	8.07107	1.94558e-14	1.25254e-12	22.2269
CR1	1.7743	4.96525	7.26721	3.51008e-12	1.41095e-10	17.1611
CPVL	1.77402	5.08624	7.09	1.05232e-11	3.77864e-10	16.0926
CXCL16	1.7723	3.8426	6.77799	6.95751e-11	2.08534e-09	14.2564
RAB31	1.77122	6.19704	8.28671	4.56386e-15	3.34751e-13	23.6431
TNFAIP2	1.77029	7.60428	11.3597	6.26263e-25	4.98567e-22	45.8899
ACOX2	1.76527	-1.548	8.30009	4.16792e-15	3.07785e-13	23.7318
RP11-1143G9.4	1.75996	-0.579918	8.591	5.68001e-16	5.13561e-14	25.6797
LY96	1.75887	1.13767	10.6524	1.55053e-22	5.88479e-20	40.4833
TRPV4	1.75699	-2.07435	7.818	1.03574e-13	5.72994e-12	20.5949
DES	1.75644	-1.22418	5.92794	8.81538e-09	1.58969e-07	9.5653
RP11-290F20.1	1.75497	-1.04826	9.79113	1.03777e-19	1.99252e-17	34.1054
SAGE1	1.75094	-2.48173	4.97644	1.12016e-06	1.14922e-05	4.90602
NHS	1.74612	0.0351371	8.75048	1.87361e-16	1.90513e-14	26.7642
CRISPLD2	1.74586	3.57414	7.60839	4.03541e-13	1.99434e-11	19.2686
RHOU	1.74485	4.00106	9.33091	3.01642e-18	4.45502e-16	30.8049
TMEM150B	1.74087	1.19275	7.96058	4.05363e-14	2.46388e-12	21.5103
RP11-695J4.2	1.73908	-1.56417	8.04067	2.38241e-14	1.51583e-12	22.0292
C19orf35	1.73746	0.442248	7.9039	5.89314e-14	3.49096e-12	21.1452
CTD-2514K5.2	1.73694	-0.994199	9.29026	4.04624e-18	5.79251e-16	30.5174
TMEM176A	1.73606	1.48872	5.45943	1.0372e-07	1.42198e-06	7.1888
KCNJ2	1.7306	0.239301	6.72136	9.74222e-11	2.82403e-09	13.9295
HOXA9	1.72989	3.81902	3.78394	0.000188035	0.000968971	0.0530729
FOLR2	1.72854	-0.042111	7.51772	7.21516e-13	3.37881e-11	18.7022
ABI3	1.72635	2.31164	8.70887	2.50514e-16	2.45549e-14	26.4801
CUEDC1	1.72489	2.55657	10.0017	2.16336e-20	4.77108e-18	35.6419
FCER1G	1.72407	6.81222	10.6983	1.08845e-22	4.22939e-20	40.8303	Antigene presenting and processing
TFEB	1.72343	4.06573	12.7334	9.99551e-30	3.62504e-26	56.7293
CTD-3187F8.15	1.72016	-2.46024	11.6232	7.76878e-26	8.7439e-23	47.9377
HORMAD1	1.71905	-0.791226	9.4619	1.16556e-18	1.85579e-16	31.7361
HFE	1.71861	-0.595548	8.03408	2.48932e-14	1.5777e-12	21.9863	Antigene presenting and processing
CDKN2B	1.71844	-0.445597	6.65428	1.44792e-10	4.05666e-09	13.5448
CLTCL1	1.71728	3.21558	6.45125	4.72311e-10	1.17204e-08	12.3978
OPLAH	1.717	1.90571	9.57725	5.01777e-19	8.7117e-17	32.5615
S100A8	1.71368	8.35156	6.02355	5.23379e-09	1.00194e-07	10.0691
SASH1	1.71348	-0.622932	5.40913	1.33925e-07	1.76492e-06	6.94301
KCNH3	1.71284	0.882962	7.84124	8.89541e-14	5.0303e-12	20.7434
RP11-389C8.2	1.70246	-1.44511	7.62037	3.73604e-13	1.85326e-11	19.3437
CSTA	1.70195	5.25097	9.11309	1.4441e-17	1.83407e-15	29.2719
UPK3A	1.70088	-1.61838	7.5097	7.59383e-13	3.52579e-11	18.6523
RP11-1036E20.7	1.7002	-2.5761	10.7246	8.88771e-23	3.49764e-20	41.029
IRF8	1.69473	5.92764	7.43683	1.2071e-12	5.39723e-11	18.2007	NK cytotoxicity
CFP	1.69185	6.84143	13.0764	5.99238e-31	3.91182e-27	59.4913
IGF2R	1.68852	6.8252	8.79993	1.32541e-16	1.39636e-14	27.1028
BASP1	1.68775	5.03103	7.20761	5.08814e-12	1.95845e-10	16.7997
SIRPB2	1.68733	5.0887	7.76812	1.43455e-13	7.68865e-12	20.2772
NUDT16P1	1.68544	0.31113	5.8282	1.50876e-08	2.58645e-07	9.04643
FFAR2	1.67824	1.48747	6.47214	4.18705e-10	1.05127e-08	12.5146
RP11-288H12.4	1.66954	0.987871	8.68359	2.98752e-16	2.87648e-14	26.3079
DLEU7	1.66863	-0.60565	7.98516	3.44479e-14	2.13355e-12	21.6692
AL627309.1	1.6681	4.08652	7.46742	9.94021e-13	4.5125e-11	18.39
AOAH	1.66779	6.28941	11.0732	5.9342e-24	3.40313e-21	43.6838
ZNF503	1.6601	2.802	6.41535	5.80583e-10	1.40999e-08	12.1977
MARCKS	1.65655	5.19158	6.5789	2.25254e-10	5.99698e-09	13.1159
RP11-76E17.3	1.65412	0.394405	9.83745	7.36039e-20	1.47389e-17	34.442
SERINC2	1.65408	1.82499	7.0937	1.02868e-11	3.70933e-10	16.1147
CCL23	1.65345	0.649169	5.82615	1.52541e-08	2.6095e-07	9.03583		Th2
ITGB2	1.65269	9.54424	13.3678	5.41092e-32	5.88708e-28	61.8513	NK cytotoxicity
LILRA2	1.65013	5.9025	10.3908	1.14774e-21	3.60215e-19	38.5204
KIAA0513	1.64822	5.10104	10.113	9.39017e-21	2.25364e-18	36.4599
DNAJC5B	1.64661	-1.52648	7.97881	3.59266e-14	2.21672e-12	21.6282
VDR	1.64541	3.50315	8.83288	1.0517e-16	1.12919e-14	27.3291		Th1
FEZ1	1.64305	-0.227508	6.42525	5.48516e-10	1.34411e-08	12.2528
ITGAX	1.64285	7.39671	11.3197	8.5829e-25	6.51502e-22	45.5807
LFNG	1.64243	4.3824	10.7627	6.6261e-23	2.76586e-20	41.317
ZMYND15	1.6403	0.220096	7.29094	3.02615e-12	1.23931e-10	17.3056
CTD-2545M3.8	1.63972	-1.29605	7.4096	1.43427e-12	6.30074e-11	18.0327
GLT1D1	1.63893	2.76085	5.65509	3.77319e-08	5.77388e-07	8.16238
FCGR1C	1.63575	0.712151	7.59679	4.34808e-13	2.13416e-11	19.1958
CDH23	1.63499	3.17165	10.3713	1.33083e-21	4.05965e-19	38.3753
SPAG17	1.6304	-1.98589	7.26459	3.56805e-12	1.42897e-10	17.1452
HOXA10	1.6303	3.61708	4.17831	3.90561e-05	0.000252334	1.52948
SIGLEC10	1.63029	4.70927	10.0492	1.51638e-20	3.48555e-18	35.9901
TLR4	1.62794	5.88005	9.28951	4.068e-18	5.79823e-16	30.5121	Immune Checkpoint	Th1
FOLR3	1.62731	1.35994	5.74603	2.33723e-08	3.78482e-07	8.62414
LILRB5	1.62717	-0.211136	7.22756	4.49459e-12	1.76114e-10	16.9204
FLVCR2	1.62468	2.50943	8.63507	4.18543e-16	3.85911e-14	25.9782
F5	1.62441	4.03972	6.67818	1.25763e-10	3.58194e-09	13.6816
CD180	1.62419	3.79992	5.9758	6.79591e-09	1.25534e-07	9.81667
DEFA1	1.62287	3.4325	4.12096	4.94627e-05	0.000309699	1.3067
CLEC4E	1.621	1.78118	5.7024	2.94307e-08	4.64067e-07	8.40188
DEFA1B	1.62065	4.32603	3.8853	0.000127048	0.000692177	0.420022
HOXA6	1.6183	1.01776	4.01201	7.69264e-05	0.000452003	0.890977
PLD2	1.61505	2.74861	8.67721	3.12324e-16	2.98078e-14	26.2645
TBC1D8	1.61299	4.00704	9.83956	7.24603e-20	1.45994e-17	34.4573
SATB2	1.61162	0.299186	7.22355	4.60811e-12	1.79915e-10	16.8962
S100A12	1.61115	5.26686	5.18977	3.99798e-07	4.65718e-06	5.89281
AIM2	1.60969	0.625958	7.88	6.89677e-14	4.00553e-12	20.9917
VENTX	1.60645	1.90282	5.39403	1.44553e-07	1.89486e-06	6.8696
HSPE1P18	1.6055	-1.53981	8.87292	7.93572e-17	8.75074e-15	27.6046
FCGR3B	1.60516	3.52626	4.83327	2.1948e-06	2.07167e-05	4.26329
RIN2	1.59955	2.7459	8.20691	7.82518e-15	5.48099e-13	23.1164
P2RY12	1.59897	-1.5543	7.18265	5.94053e-12	2.26782e-10	16.649
C3	1.59764	0.953629	7.94616	4.45906e-14	2.69027e-12	21.4173
FCGR3A	1.59662	4.83984	6.57212	2.34356e-10	6.21395e-09	13.0775
CTB-167B5.2	1.59491	-1.09263	6.38049	7.08856e-10	1.67296e-08	12.0042
RP11-344B5.2	1.59412	-1.0751	7.81714	1.04163e-13	5.75e-12	20.5894
MARC1	1.58959	3.86018	6.01045	5.62365e-09	1.06595e-07	9.99966
COL8A2	1.58597	0.512943	5.62664	4.37809e-08	6.59746e-07	8.0191
HPD	1.58455	-1.71396	7.39386	1.5843e-12	6.85828e-11	17.9358
LYNX1	1.57967	-0.186719	7.85909	7.91261e-14	4.53101e-12	20.8576
FCGR1B	1.57552	1.47962	8.65335	3.6866e-16	3.46774e-14	26.1023	Antigene presenting and processing
FFAR4	1.57144	-2.0615	7.43837	1.19534e-12	5.35933e-11	18.2103
TNFSF12	1.57	2.04761	8.99428	3.36491e-17	3.86728e-15	28.444
CPNE8	1.56971	3.02051	4.72218	3.66008e-06	3.22443e-05	3.7755
PDE4A	1.56752	3.13729	7.25857	3.7046e-12	1.48184e-10	17.1086
CST3	1.56564	7.37756	10.0525	1.47855e-20	3.42269e-18	36.0149
GRN	1.56349	9.21342	11.3064	9.52997e-25	7.0695e-22	45.478
CD209	1.5616	-1.2421	6.28739	1.20355e-09	2.66331e-08	11.4914	Antigene presenting and processing	Th2
C19orf38	1.56134	4.77117	9.35967	2.44952e-18	3.66754e-16	31.0088
ZNF385A	1.55939	5.65504	10.0351	1.68455e-20	3.84501e-18	35.8871
CFB	1.55735	-2.37752	7.89124	6.40541e-14	3.75355e-12	21.0638	Response to Interferon Gamma
CLEC4G	1.55667	-0.765835	6.31484	1.03022e-09	2.3287e-08	11.642
RP11-76E17.4	1.55606	-1.05937	8.86787	8.22299e-17	9.03698e-15	27.5698
RP11-452C13.1	1.55538	-0.5919	9.26503	4.85375e-18	6.79942e-16	30.3392
CXCR1	1.55333	1.28259	5.73082	2.53319e-08	4.06106e-07	8.54649
RP11-327F22.6	1.54657	-1.0973	9.78795	1.06247e-19	2.02802e-17	34.0823
MS4A4E	1.54655	2.73506	5.69693	3.02915e-08	4.76949e-07	8.37409
CD300LF	1.54489	5.18809	11.4144	4.06677e-25	3.49314e-22	46.3135
AMPH	1.54153	-2.3638	6.81922	5.43867e-11	1.66527e-09	14.4957
RP11-153M7.3	1.53963	-1.0986	5.10334	6.09352e-07	6.74441e-06	5.48885
RAPH1	1.53907	0.578373	6.05578	4.38445e-09	8.50318e-08	10.2403
C19orf59	1.53728	3.65137	6.26101	1.39692e-09	3.04045e-08	11.3471
PCSK5	1.53388	0.834538	7.77418	1.37896e-13	7.41504e-12	20.3157
TGFBI	1.53283	3.21353	4.52996	8.67338e-06	6.802e-05	2.9545
MIR371B	1.52868	-2.0185	9.54643	6.28812e-19	1.06898e-16	32.3405
ITGB2-AS1	1.52577	4.11356	8.05742	2.13089e-14	1.36914e-12	22.1381
G0S2	1.5247	4.44107	4.40079	1.52435e-05	0.000111758	2.41937
BMP8B	1.52388	0.684882	6.85888	4.28731e-11	1.34297e-09	14.7268
PAPSS2	1.52294	1.45078	6.29553	1.14939e-09	2.55733e-08	11.536
MNDA	1.51738	7.06213	6.37794	7.19288e-10	1.69269e-08	11.9901
DGAT2	1.51369	2.25797	6.75287	8.08017e-11	2.38892e-09	14.1111
FCGR2B	1.51297	2.1187	6.44619	4.86268e-10	1.2015e-08	12.3695	Antigene presenting and processing	Th2
FPR2	1.50916	1.90002	5.3433	1.86628e-07	2.37858e-06	6.6241
AC008984.2	1.50894	0.20216	6.3948	6.53147e-10	1.55839e-08	12.0836
SLC43A2	1.50853	5.44821	9.63992	3.16748e-19	5.71197e-17	33.0121
NPL	1.50792	3.52727	7.63997	3.29262e-13	1.66364e-11	19.4669
CC2D2A	1.50723	-1.21333	7.30982	2.68859e-12	1.10663e-10	17.4207
RUFY4	1.50722	-0.208214	6.31433	1.03319e-09	2.33219e-08	11.6392
SIGLEC14	1.50688	3.05112	6.09625	3.50679e-09	6.94549e-08	10.4563
RTN1	1.50645	0.130165	5.4269	1.22386e-07	1.63909e-06	7.02964
PELI3	1.50367	1.82221	10.7704	6.24411e-23	2.64685e-20	41.3753
CYP1B1-AS1	1.50308	-2.53321	10.4356	8.15803e-22	2.68968e-19	38.8551
NAIP	1.50204	3.764	10.182	5.58527e-21	1.43546e-18	36.9691
PNPLA1	1.5019	0.407222	6.90519	3.24387e-11	1.04625e-09	14.9979
NACC2	1.5013	4.42278	9.30308	3.68854e-18	5.39884e-16	30.608
RP11-63P12.6	1.49916	0.0812093	8.08178	1.81138e-14	1.18011e-12	22.2967
FCGR2A	1.49754	6.05695	8.0058	3.0039e-14	1.88191e-12	21.8029
RXRA	1.49752	6.25521	11.5483	1.40846e-25	1.43663e-22	47.3539
RP11-362F19.1	1.49735	-1.8481	6.18726	2.11371e-09	4.41969e-08	10.9461
GNA14	1.49597	-1.18828	7.11554	8.99326e-12	3.32059e-10	16.2454
GIMAP4	1.49129	3.09025	5.6601	3.67547e-08	5.64819e-07	8.18767		Th2
CD163L1	1.48944	-1.11362	7.63759	3.34369e-13	1.68423e-11	19.4519
LINC00900	1.489	-0.97726	5.44459	1.11864e-07	1.51819e-06	7.11609
PPFIBP2	1.48855	2.58404	8.2906	4.4451e-15	3.27513e-13	23.6689
CSF2RA	1.48654	4.73257	11.2142	1.96772e-24	1.31074e-21	44.7667
IL13RA1	1.48541	5.74362	9.03564	2.50833e-17	2.99897e-15	28.7315
CT45A1	1.48537	-3.03925	5.23067	3.26898e-07	3.91414e-06	6.08593
KIF26B	1.483	2.29247	4.65743	4.90981e-06	4.17334e-05	3.49569
ENTPD1	1.48118	5.0144	7.75446	1.56804e-13	8.36289e-12	20.1904	Immune Checkpoint
DOK2	1.48033	5.41542	10.8814	2.64219e-23	1.21466e-20	42.2188
FAM157C	1.47692	2.82428	8.60662	5.09786e-16	4.6609e-14	25.7854
CCR5	1.47489	2.18792	5.9093	9.75162e-09	1.74598e-07	9.46781		Th1
ABCC6	1.47382	0.889896	6.74457	8.48871e-11	2.49165e-09	14.0632
BST1	1.47336	5.33483	9.22178	6.62606e-18	9.01144e-16	30.0345
RP11-44F14.1	1.47329	0.749877	5.91892	9.25692e-09	1.66197e-07	9.51809
CADM1	1.47191	0.046029	5.03877	8.31856e-07	8.85865e-06	5.19076	Adaptive immune response
ARHGEF11	1.47042	4.682	7.11399	9.0796e-12	3.3449e-10	16.2361
CREB5	1.47036	4.01984	7.9001	6.04255e-14	3.56009e-12	21.1207
C10orf105	1.46998	0.297477	7.42118	1.33293e-12	5.88725e-11	18.1041
TREM1	1.46838	5.0264	6.45097	4.73087e-10	1.17248e-08	12.3962
VNN3	1.46773	1.16418	5.41574	1.29517e-07	1.71961e-06	6.97519		Th2
ITGA7	1.46763	2.72866	7.15219	7.17315e-12	2.68499e-10	16.4655
FN1	1.46736	1.39664	3.89185	0.000123834	0.000678407	0.444032
DEFA3	1.46579	4.49789	3.60237	0.00037173	0.00173308	-0.582265
TNFRSF8	1.46395	0.715106	7.10271	9.73222e-12	3.54927e-10	16.1686		Th2
TICAM2	1.46394	-1.60599	10.3113	2.09894e-21	6.17201e-19	37.9286
IL1R2	1.4629	1.60012	4.6549	4.96624e-06	4.20925e-05	3.48481
ZNF532	1.4615	2.4383	5.5825	5.50776e-08	8.09789e-07	7.79799
SGSH	1.46142	3.95787	7.34436	2.16432e-12	9.12705e-11	17.632
HSPA6	1.45954	2.43848	6.28872	1.19457e-09	2.64523e-08	11.4986
SMARCD3	1.4561	3.69157	7.58218	4.77565e-13	2.31616e-11	19.1044
PPARGC1A	1.45601	-1.15097	4.14215	4.53423e-05	0.000286872	1.3887
SHISA4	1.45496	-0.765884	7.87204	7.26735e-14	4.19834e-12	20.9406
SPINT1	1.45299	3.181	7.16937	6.4497e-12	2.44221e-10	16.5689
TIFAB	1.45222	0.317327	4.33333	2.0359e-05	0.000143432	2.14525
CTC-378H22.2	1.45194	1.34044	8.26998	5.11141e-15	3.72403e-13	23.5324
LL21NC02-1C16.2	1.44547	-0.992809	7.43771	1.20036e-12	5.37445e-11	18.2062
FCGR1A	1.4447	3.52519	7.76669	1.44794e-13	7.74765e-12	20.2681	Antigene presenting and processing
SIRPA	1.44442	6.58364	10.8161	4.38481e-23	1.88316e-20	41.722
ZNF703	1.44387	1.90932	5.3533	1.77489e-07	2.27991e-06	6.67234
CLCN1	1.44303	-0.508496	7.48082	9.1283e-13	4.17879e-11	18.473
GPR124	1.44243	4.34921	5.37703	1.57506e-07	2.05066e-06	6.78712
PI3	1.44241	-0.892586	4.80058	2.55365e-06	2.36793e-05	4.11876
SIRPAP1	1.43948	1.61504	9.22342	6.54838e-18	8.98064e-16	30.046
RPH3A	1.43928	-0.483787	4.82441	2.28699e-06	2.14566e-05	4.22401
PSAP	1.43897	10.1127	12.9512	1.6775e-30	9.12558e-27	58.481
MEGF9	1.43576	6.66866	9.22272	6.58169e-18	8.98856e-16	30.0411
RP11-883A18.3	1.43487	-2.69822	6.54101	2.80913e-10	7.32933e-09	12.9017
RP11-497H16.7	1.4346	-0.672917	9.53865	6.65668e-19	1.11997e-16	32.2847
DPYSL2	1.43388	5.39498	6.48614	3.86177e-10	9.77876e-09	12.593
UNC93B7	1.43037	-1.30506	8.1738	9.77881e-15	6.73377e-13	22.8987
TGM3	1.42965	-1.16113	5.06804	7.22665e-07	7.84067e-06	5.32549
FAM157B	1.4282	0.103174	8.26888	5.14955e-15	3.74346e-13	23.5251
CRIP3	1.42786	-1.10726	7.1713	6.37317e-12	2.41603e-10	16.5805
SIGLEC1	1.42633	1.44624	4.20741	3.46095e-05	0.000227066	1.64358
ACVRL1	1.42582	-0.307617	5.61717	4.59972e-08	6.89958e-07	7.97153
DEFB1	1.42428	-0.646863	3.91832	0.000111614	0.000622963	0.541453
CSF1R	1.42307	6.32082	6.78022	6.86589e-11	2.06356e-09	14.2693
GNGT2	1.42261	0.266251	8.40404	2.054e-15	1.61548e-13	24.4232
RP11-334C17.5	1.4209	1.8144	6.88701	3.61962e-11	1.15601e-09	14.8913
CTD-2306M10.1	1.41801	-0.080361	6.30793	1.07144e-09	2.40687e-08	11.604
CASP1	1.41658	5.66467	10.8763	2.74911e-23	1.24626e-20	42.1799	Response to Interferon Gamma
CD1A	1.4162	-2.13969	6.97321	2.14835e-11	7.28165e-10	15.3985	Antigene presenting and processing
CDC42EP3	1.41565	6.55431	8.68435	2.97179e-16	2.8698e-14	26.3131
POU2F2	1.41563	5.8356	8.55825	7.12275e-16	6.26649e-14	25.4584
AC092299.8	1.41477	-1.17915	8.67909	3.08251e-16	2.95053e-14	26.2773
RAB11FIP5	1.41354	1.32815	6.00252	5.87289e-09	1.10548e-07	9.95774
AGTRAP	1.4131	5.44692	9.76199	1.28755e-19	2.41527e-17	33.894
RCN3	1.41263	2.28656	7.16754	6.52315e-12	2.46716e-10	16.5579
CLSTN2	1.41034	-1.09228	3.961	9.42886e-05	0.000539547	0.699764
PLA2G16	1.41013	1.27757	6.03994	4.78365e-09	9.20627e-08	10.156
ANKRD34B	1.40869	-1.75876	5.45821	1.04363e-07	1.42887e-06	7.18285
COTL1	1.40836	8.51601	10.8823	2.62423e-23	1.21466e-20	42.2255
SCGB3A2	1.40696	-3.35578	7.37175	1.82149e-12	7.79206e-11	17.7999
C9orf47	1.40688	-0.804745	6.15287	2.5609e-09	5.24391e-08	10.7604
IQSEC2	1.40641	3.58981	9.18596	8.57036e-18	1.13714e-15	29.7826
LDHD	1.40577	-0.278319	5.82627	1.52448e-08	2.6095e-07	9.03642
ALPL	1.40363	1.64183	4.569	7.29572e-06	5.85171e-05	3.11889
SMCO4	1.40357	2.10311	8.47134	1.29554e-15	1.07622e-13	24.8736
TRNP1	1.397	-1.16378	6.65771	1.41896e-10	3.99266e-09	13.5644
RP11-219E7.1	1.3944	-1.03926	6.64358	1.54194e-10	4.30687e-09	13.4837
TMEM38A	1.39393	0.557886	6.31833	1.01004e-09	2.291e-08	11.6612
CPAMD8	1.39147	-0.144143	5.59837	5.07241e-08	7.50855e-07	7.8773
BPI	1.38599	6.0406	4.05175	6.55524e-05	0.000394184	1.04147
CLEC1A	1.38593	-1.85376	7.22134	4.67201e-12	1.81325e-10	16.8828
RP11-875O11.3	1.38429	-1.66304	8.42032	1.83766e-15	1.47737e-13	24.532
C1orf162	1.38419	6.25528	10.9932	1.10811e-23	5.74107e-21	43.0712
NUAK2	1.38142	2.87472	6.69058	1.16889e-10	3.34671e-09	13.7526
PVRL4	1.38068	-1.43911	6.34566	8.64692e-10	1.98338e-08	11.8117
ARHGAP31	1.38003	3.75042	6.80374	5.96632e-11	1.81323e-09	14.4057
LRG1	1.37946	4.10054	6.96434	2.2674e-11	7.63092e-10	15.346
MSLN	1.37895	-0.758517	3.09557	0.00215912	0.00761879	-2.20333
CATSPER1	1.37814	1.77204	9.06298	2.06466e-17	2.55486e-15	28.922
EPHB3	1.37449	0.163256	5.53537	7.02747e-08	1.00384e-06	7.56338
RP11-356M20.1	1.37412	-1.40303	5.57229	5.80708e-08	8.4731e-07	7.74703
ARAP3	1.3734	3.64081	6.48622	3.86001e-10	9.77876e-09	12.5935
ODF3B	1.3698	4.22626	8.52305	9.07925e-16	7.81917e-14	25.2211
CECR1	1.36791	6.89472	7.11176	9.20507e-12	3.38349e-10	16.2228
TCN2	1.36718	3.68544	7.27964	3.24791e-12	1.3202e-10	17.2367
HVCN1	1.36673	4.39882	7.45346	1.08625e-12	4.90391e-11	18.3035
KLHL30	1.36446	-2.77698	6.39603	6.48565e-10	1.54972e-08	12.0904
PCDH12	1.36284	-0.52487	5.61595	4.62891e-08	6.94017e-07	7.96543
LST1	1.36254	6.42742	10.3962	1.10177e-21	3.49143e-19	38.5605
PHLDA2	1.35997	0.461376	6.30364	1.09776e-09	2.45921e-08	11.5805
KCNJ15	1.35994	0.849175	4.54742	8.02891e-06	6.36695e-05	3.02786
RP11-800A3.4	1.35977	2.48706	5.83612	1.44612e-08	2.49743e-07	9.08735
EPS8	1.35946	2.59731	5.37819	1.56589e-07	2.04035e-06	6.79273
TNFSF15	1.35903	-1.16681	6.82161	5.36145e-11	1.64317e-09	14.5096
MFSD7	1.35751	1.71641	7.65078	3.07094e-13	1.5613e-11	19.5349
GABBR1	1.35543	4.69684	5.75802	2.19324e-08	3.58296e-07	8.68547
CAPG	1.35493	6.82829	9.55075	6.09265e-19	1.04983e-16	32.3714
HRH2	1.35267	4.14045	7.46682	9.97842e-13	4.52355e-11	18.3862
LINC00937	1.34786	-0.251422	5.84608	1.37086e-08	2.37373e-07	9.13895
LIPN	1.34731	0.375164	6.2921	1.17194e-09	2.60396e-08	11.5171
F12	1.34492	1.82492	9.98605	2.43266e-20	5.29347e-18	35.5269
AC104809.3	1.34461	-1.64763	5.72455	2.61853e-08	4.1835e-07	8.51454
BCL2A1	1.34308	5.02951	6.57687	2.27945e-10	6.05873e-09	13.1044
RP11-213G2.1	1.34256	-1.62241	9.8222	8.24262e-20	1.63054e-17	34.331
SERPINB2	1.34138	2.86532	4.08625	5.69948e-05	0.000349748	1.17316
SNX10	1.34085	5.42064	10.4957	5.15416e-22	1.73435e-19	39.3053
CEBPD	1.34069	5.77	7.04097	1.42138e-11	4.98324e-10	15.8002
ANXA2P2	1.33825	6.49213	7.42919	1.26697e-12	5.62639e-11	18.1536
BCL6	1.33689	6.47026	7.62159	3.70678e-13	1.84154e-11	19.3514
P2RY2	1.33684	3.67745	6.66619	1.34982e-10	3.82117e-09	13.6129
APCDD1	1.33671	-0.666522	4.86047	1.93383e-06	1.86086e-05	4.38415
OLIG1	1.33661	2.684	5.76095	2.15937e-08	3.54359e-07	8.70048
TYROBP	1.33435	7.24405	11.2899	1.08548e-24	7.59709e-22	45.3503
HLA-DRB5	1.33413	6.01213	5.02317	8.96424e-07	9.47209e-06	5.11921	HLA
LPL	1.33376	0.650463	4.68042	4.42507e-06	3.81093e-05	3.59467
AP000322.53	1.33343	-3.00757	9.45326	1.24132e-18	1.95732e-16	31.6744
CXCR2P1	1.33208	0.35061	4.38392	1.63925e-05	0.000118927	2.3505
ARHGAP24	1.33137	2.23593	6.2505	1.48219e-09	3.20389e-08	11.2897
XKR7	1.33104	-1.6325	9.92377	3.87273e-20	7.95006e-18	35.0712
STS	1.32988	3.80964	9.96177	2.91659e-20	6.26012e-18	35.3491
C5AR2	1.32876	2.25105	6.08872	3.6558e-09	7.22745e-08	10.4161
GAA	1.3285	6.45235	11.6469	6.43528e-26	7.5017e-23	48.1225
MPP7	1.32845	4.48838	8.51266	9.75299e-16	8.33344e-14	25.1512
SEMA4A	1.32609	5.9593	8.25702	5.57951e-15	4.03803e-13	23.4468
SLC2A9	1.32516	2.92473	8.34823	3.00527e-15	2.291e-13	24.0513
SLC22A15	1.32419	4.13725	5.21813	3.47765e-07	4.1397e-06	6.02656
RP11-24F11.2	1.32363	-0.892152	7.36042	1.95631e-12	8.30351e-11	17.7304
DTNA	1.32064	-0.249213	4.16559	4.11668e-05	0.000264089	1.47982
MGAM	1.31961	5.02445	4.95709	1.22787e-06	1.24528e-05	4.81822
HDAC9	1.31579	3.97758	6.47801	4.04749e-10	1.02094e-08	12.5475		Th2
MMP8	1.31579	5.33463	3.60322	0.000370575	0.00172843	-0.579373
IL17RA	1.3156	7.72067	9.03875	2.45337e-17	2.94404e-15	28.7532
CTC-378H22.1	1.31528	-0.00526338	8.1059	1.54171e-14	1.01455e-12	22.4541
AC011515.2	1.31276	-2.37315	6.97116	2.17532e-11	7.36539e-10	15.3863
FCAR	1.3123	3.79685	4.65945	4.8653e-06	4.14306e-05	3.50436
CTD-2357A8.3	1.31203	-2.03128	7.32901	2.38353e-12	9.97416e-11	17.538
ADAMTS5	1.31046	-2.05397	4.83174	2.21052e-06	2.08289e-05	4.25647
ASGR1	1.30969	1.54552	7.91311	5.54619e-14	3.29741e-12	21.2044
AP002954.4	1.30934	-2.54576	7.60826	4.03879e-13	1.99434e-11	19.2678
RP11-34P13.15	1.30887	-1.72713	8.23981	6.26783e-15	4.49631e-13	23.3332
VIPR1	1.30852	2.11775	5.74599	2.33768e-08	3.78482e-07	8.62395
CACNA2D4	1.30802	4.58195	6.68129	1.23477e-10	3.52297e-09	13.6994
CKAP4	1.30683	5.43083	6.16831	2.34975e-09	4.84802e-08	10.8437
RP5-1092A11.5	1.30669	-2.77287	8.67364	3.20173e-16	3.04678e-14	26.2402
JAZF1	1.30534	4.11114	7.80903	1.09834e-13	6.01506e-12	20.5377
RP3-340N1.2	1.30406	-2.42632	7.06477	1.22861e-11	4.35889e-10	15.9419
TNFRSF10C	1.30207	2.78554	6.31095	1.05325e-09	2.3709e-08	11.6206
SDC2	1.29919	-0.485646	4.10541	5.27117e-05	0.000327218	1.24675
GGT1	1.297	3.83869	7.59038	4.5308e-13	2.21054e-11	19.1557
DYSF	1.29679	6.11999	5.27064	2.68213e-07	3.28868e-06	6.27583
GIMAP1	1.29451	3.74648	7.57649	4.95341e-13	2.39171e-11	19.0688		Th2
FAM49A	1.29384	4.82289	8.79985	1.32612e-16	1.39636e-14	27.1023
EMR1	1.29363	4.71571	6.7414	8.65024e-11	2.52843e-09	14.0449
KCNMB1	1.29296	1.56048	6.27948	1.25862e-09	2.77201e-08	11.448
CKM	1.29147	-0.23911	5.78375	1.9129e-08	3.19044e-07	8.8174
MICALCL	1.2901	1.42493	7.6295	3.52257e-13	1.76345e-11	19.4011
CTSZ	1.28909	7.74874	12.2546	4.90714e-28	1.06779e-24	52.9078
ELOVL3	1.28672	-1.63314	5.88356	1.12058e-08	1.98028e-07	9.33357
SIGLEC19P	1.28527	-3.01118	11.5232	1.71843e-25	1.64969e-22	47.1587
SLC16A3	1.28114	6.22373	11.0287	8.40176e-24	4.64802e-21	43.3427
CTD-2231E14.8	1.28064	1.49962	4.99741	1.01375e-06	1.05244e-05	5.00151
CTSB	1.28001	8.29197	10.7245	8.89411e-23	3.49764e-20	41.0283
MRVI1	1.27977	2.13096	6.63704	1.60241e-10	4.44374e-09	13.4464
RASGRP4	1.27933	6.33776	11.7452	2.94014e-26	3.80681e-23	48.8912
KCNK13	1.27816	-2.29103	6.03038	5.04153e-09	9.67405e-08	10.1053
C1QC	1.27765	0.702607	4.01503	7.60004e-05	0.000447287	0.902363
GPR133	1.27614	-0.109277	5.01634	9.26177e-07	9.73918e-06	5.08796
S100A4	1.27488	7.46019	10.3857	1.1931e-21	3.67383e-19	38.4824		Th2
PPM1M	1.27392	5.27115	11.711	3.8627e-26	4.66957e-23	48.6234
DKK2	1.27362	-1.8471	4.48733	1.04624e-05	8.01439e-05	2.7764
OLFML2A	1.27013	1.85788	4.17682	3.92972e-05	0.000253641	1.52367
CTB-83J4.2	1.26948	0.466973	7.05861	1.27582e-11	4.51657e-10	15.9052
IL10RB-AS1	1.26914	0.178079	8.44404	1.56229e-15	1.27483e-13	24.6906
ADM	1.26897	3.51614	4.77447	2.88043e-06	2.63132e-05	4.00389
HOXB6	1.26869	0.84428	2.68694	0.00763317	0.0217102	-3.34289
PTPRO	1.26751	1.51216	5.91994	9.20612e-09	1.65376e-07	9.52341
RP11-274B18.2	1.26677	-0.762805	6.51445	3.27783e-10	8.42429e-09	12.752
HLA-DRB6	1.26571	2.93527	5.0029	9.87569e-07	1.03018e-05	5.02654	HLA
SLC5A9	1.26442	-2.78725	8.24426	6.08243e-15	4.38257e-13	23.3625
UNC93B5	1.26373	-2.38216	8.3579	2.81376e-15	2.1559e-13	24.1156
PLA2G7	1.26244	-0.607588	4.69085	4.2207e-06	3.66004e-05	3.63971
CD276	1.26224	1.2626	4.28832	2.46462e-05	0.00016968	1.96443	Immune Checkpoint	Th1
PGM5	1.26064	-1.91179	5.48623	9.04453e-08	1.2571e-06	7.32054
TNFSF10	1.25943	4.46483	6.55936	2.52453e-10	6.65058e-09	13.0053
NEURL1	1.25723	0.655014	5.69042	3.13472e-08	4.90966e-07	8.34106
CTB-61M7.2	1.2557	2.56137	4.66709	4.70034e-06	4.01725e-05	3.5372
VSIG4	1.25504	1.62006	3.60467	0.000368601	0.00172119	-0.574406
CEBPB	1.25342	6.3562	9.05497	2.1859e-17	2.6722e-15	28.8662
NT5DC4	1.25166	-2.1646	9.29806	3.82453e-18	5.52357e-16	30.5725
KLK1	1.25142	-1.30369	5.76175	2.15019e-08	3.53207e-07	8.70459
RNASE2	1.25085	7.83622	5.01272	9.4236e-07	9.88706e-06	5.07138
EXT1	1.25056	2.32725	6.62492	1.72058e-10	4.70349e-09	13.3773
PTPRJ	1.2493	5.71463	7.40085	1.51588e-12	6.61476e-11	17.9788
PRKCD	1.24796	6.80003	10.7613	6.69433e-23	2.76586e-20	41.307
ALOX5	1.24738	6.30662	6.46691	4.3153e-10	1.08015e-08	12.4853
RP11-65E22.2	1.24681	-1.81685	9.52645	7.2777e-19	1.21196e-16	32.1973
CT45A5	1.24581	-3.19324	4.90676	1.55695e-06	1.53346e-05	4.59123
ADAP1	1.24447	3.52735	10.9734	1.29242e-23	6.48993e-21	42.9202
CCL22	1.24377	-2.49014	6.10735	3.29774e-09	6.58338e-08	10.5158		Th1
LGALS1	1.24173	7.14923	7.59274	4.46247e-13	2.18374e-11	19.1705	T-cytotoxicity	Th2
FAM20A	1.24083	-1.01616	4.29891	2.35655e-05	0.00016303	2.00684
FAM151B	1.23747	1.31868	8.7039	2.59342e-16	2.53441e-14	26.4463
CIDEB	1.23665	5.1071	6.63427	1.62865e-10	4.50884e-09	13.4306
RP5-894D12.3	1.23643	-1.46102	6.86142	4.22257e-11	1.32524e-09	14.7416
H2AFY2	1.23494	1.18634	3.75699	0.0002084	0.00105903	-0.0430023
P2RY6	1.23361	-0.476841	6.72003	9.81952e-11	2.84391e-09	13.9218
C1orf127	1.23307	-0.375759	6.71602	1.00557e-10	2.90715e-09	13.8987
GNS	1.23274	7.21727	10.1629	6.44806e-21	1.61896e-18	36.8283
STX11	1.23258	5.70909	7.36638	1.88416e-12	8.04962e-11	17.767
AGPAT9	1.23252	3.24336	5.84764	1.35947e-08	2.35526e-07	9.147
AIFM3	1.23195	2.91372	7.55109	5.82915e-13	2.77757e-11	18.9101
OLAH	1.22986	-2.7011	5.71134	2.80759e-08	4.45936e-07	8.44732
AOC1	1.22946	0.648451	4.40663	1.48639e-05	0.00010922	2.44327
TMTC1	1.22858	-1.20293	4.59536	6.48749e-06	5.29512e-05	3.23054
MMP25	1.22821	4.02744	4.66883	4.66352e-06	3.99102e-05	3.54469
SCN4B	1.22812	-1.34567	6.58784	2.13795e-10	5.71521e-09	13.1666
MFSD2A	1.22637	2.43674	7.16514	6.62074e-12	2.50117e-10	16.5435
CPPED1	1.22608	6.04689	10.4337	8.27606e-22	2.7013e-19	38.841
RP11-59D5__B.2	1.22451	-1.24253	7.0604	1.26191e-11	4.47216e-10	15.9159
SDC3	1.22361	0.956017	4.7463	3.27803e-06	2.94023e-05	3.88059
PECR	1.22354	0.641525	5.55782	6.25846e-08	9.05479e-07	7.67495
SELPLG	1.22343	7.1164	8.46335	1.36856e-15	1.13088e-13	24.82		Th1
S100A6	1.2226	7.22028	10.8333	3.83836e-23	1.67045e-20	41.8525
MRAS	1.22241	1.40383	4.74441	3.30656e-06	2.9585e-05	3.87233
S100A11	1.21843	6.14511	7.28177	3.20491e-12	1.30434e-10	17.2497
NRG4	1.21827	1.78196	3.75233	0.000212128	0.00107363	-0.0595596
GAS7	1.21662	7.56414	9.09692	1.62083e-17	2.04262e-15	29.1589
NINJ1	1.21662	5.68586	7.04733	1.36706e-11	4.81346e-10	15.8381
NAGA	1.21661	5.97917	9.11427	1.43193e-17	1.82571e-15	29.2802
RGL3	1.21536	-2.31008	5.70282	2.93655e-08	4.63486e-07	8.40402
KMO	1.21496	0.730944	7.02454	1.57149e-11	5.4742e-10	15.7025
OSCAR	1.21439	4.77765	5.28407	2.50898e-07	3.10554e-06	6.33989
MYBPH	1.21394	-1.64445	4.60265	6.27964e-06	5.14476e-05	3.26151
KCNJ2-AS1	1.2137	-1.70876	6.27687	1.27731e-09	2.8094e-08	11.4338
NID1	1.21369	4.20164	3.98831	8.45763e-05	0.000491079	0.801872
ZBTB7B	1.2083	6.10547	11.0731	5.94296e-24	3.40313e-21	43.6823
PFKFB4	1.20724	3.99367	9.5265	7.27476e-19	1.21196e-16	32.1977
IL10RA	1.20634	6.66097	6.40786	6.06053e-10	1.46426e-08	12.1561	Response to Interferon Gamma
ONECUT2	1.20598	-2.84078	5.28009	2.55913e-07	3.15922e-06	6.32089
CNTNAP3	1.20485	-0.421536	4.24879	2.91117e-05	0.00019604	1.80699
IER3	1.20454	4.19681	4.97	1.15493e-06	1.18135e-05	4.87678
ANXA2	1.20329	6.57472	6.85728	4.32881e-11	1.35467e-09	14.7175
CD1C	1.20234	0.547791	3.77024	0.00019814	0.00101352	0.00415724	Antigene presenting and processing	Th2
UNC93B1	1.20101	5.93202	11.4654	2.71692e-25	2.53372e-22	46.7093
PRR16	1.201	-1.45922	4.43979	1.28744e-05	9.62265e-05	2.57953
SLC1A3	1.20099	2.25039	5.47259	9.6978e-08	1.33672e-06	7.25345
HIP1	1.20022	6.15537	8.85724	8.86173e-17	9.67381e-15	27.4966
PLB1	1.19985	4.60235	8.65283	3.70015e-16	3.47048e-14	26.0987
B3GNT8	1.19937	3.32698	6.91215	3.11018e-11	1.01011e-09	15.0388
ADCY9	1.19905	4.32612	5.76426	2.12172e-08	3.49234e-07	8.71745
AP1S2	1.19893	6.02056	10.1539	6.90262e-21	1.694e-18	36.7615	Antigene presenting and processing
CTC-490G23.2	1.19805	-1.09688	4.71569	3.76997e-06	3.31317e-05	3.74731
CTSD	1.19749	8.56999	12.6959	1.35711e-29	4.02692e-26	56.4291	Antigene presenting and processing
CCDC149	1.19737	3.02637	5.6151	4.64955e-08	6.96472e-07	7.96115
PRKCDBP	1.19722	-1.58403	4.50985	9.47717e-06	7.33021e-05	2.87031
P2RX7	1.19678	3.62144	7.84102	8.90782e-14	5.0303e-12	20.742
DEFA4	1.19646	3.89768	3.07325	0.00232167	0.00810137	-2.26948
RRAS	1.19501	2.98829	7.28875	3.0679e-12	1.25327e-10	17.2922
ANXA2P1	1.19487	-0.67183	6.97774	2.09005e-11	7.12099e-10	15.4252
GPNMB	1.19411	0.497053	4.74654	3.27446e-06	2.93864e-05	3.88163
TNS3	1.19359	5.82018	6.39336	6.5856e-10	1.56672e-08	12.0756
ITGAL	1.19258	7.6796	8.4849	1.18036e-15	9.9811e-14	24.9646	NK cytotoxicity
CTB-31N19.3	1.19189	1.55475	8.52529	8.94031e-16	7.71989e-14	25.2362
RP11-815M8.1	1.19165	-2.95996	7.24369	4.06497e-12	1.6102e-10	17.0182
RP11-84C10.2	1.19084	3.39475	4.54151	8.24163e-06	6.50718e-05	3.00302
SERPINI2	1.19035	0.973209	5.21211	3.58235e-07	4.24112e-06	5.99811
RP11-1220K2.2	1.19002	-0.0310019	5.27169	2.66821e-07	3.27284e-06	6.28082
PSRC1	1.18939	1.86728	6.46568	4.34613e-10	1.08703e-08	12.4784
OAS1	1.1886	4.05067	5.78967	1.85352e-08	3.10091e-07	8.84783	NK cytotoxicity
DMXL2	1.18603	7.27106	7.17347	6.28802e-12	2.3893e-10	16.5936
FCER2	1.18539	2.3362	4.89048	1.68063e-06	1.64436e-05	4.5182
RP11-70C1.1	1.18362	-1.28607	9.29299	3.96727e-18	5.70448e-16	30.5366
UBTD1	1.18118	2.87555	10.2864	2.5362e-21	7.26154e-19	37.743
APOBR	1.18035	7.15205	10.4295	8.5457e-22	2.7617e-19	38.8096
QPCT	1.17912	3.0987	4.26837	2.6811e-05	0.000182429	1.88482		Th1
PLD3	1.178	7.06083	8.9391	4.97425e-17	5.63748e-15	28.0616
ZEB2-AS1	1.17761	1.13307	7.66974	2.71683e-13	1.3943e-11	19.6543
MSRB1	1.17732	5.26966	7.66452	2.81013e-13	1.43991e-11	19.6214
CFD	1.17575	7.52719	5.17583	4.28085e-07	4.94433e-06	5.82726
CD33	1.17496	6.17586	7.29121	3.02111e-12	1.23881e-10	17.3072
HOXA10-AS	1.17469	1.20793	3.31467	0.00103578	0.00411839	-1.53033
ASRGL1	1.17369	3.47643	6.33896	8.98284e-10	2.0561e-08	11.7747
TMEM144	1.1723	2.41251	7.84514	8.67055e-14	4.92186e-12	20.7684
PRKAR2B	1.17089	4.87726	5.50591	8.1769e-08	1.14843e-06	7.41758
RP1-229K20.5	1.17083	-1.02211	6.05903	4.3067e-09	8.3673e-08	10.2576
PTPRN2	1.16916	1.69471	5.41043	1.33049e-07	1.75676e-06	6.94933
TLR2	1.16915	6.22546	8.16368	1.04665e-14	7.16197e-13	22.8323		Th1
FZD8	1.16854	-0.734705	5.81598	1.61068e-08	2.72963e-07	8.98334
SEMA6B	1.16822	1.36211	5.00034	9.99719e-07	1.04019e-05	5.01484
GPR82	1.16712	-2.34047	6.20552	1.90831e-09	4.0256e-08	11.0451
COPZ2	1.16708	-0.907146	6.2237	1.72333e-09	3.67164e-08	11.1438
NRGN	1.16507	4.61513	4.59117	6.61e-06	5.38031e-05	3.21274
RP11-102N12.3	1.16467	-1.9175	7.37534	1.78069e-12	7.65769e-11	17.822
RYR1	1.16446	1.00013	5.57352	5.77013e-08	8.42294e-07	7.75318
FCGRT	1.16323	6.18898	6.78548	6.65377e-11	2.00535e-09	14.2998	Antigene presenting and processing
KIF1C	1.16151	4.88178	9.96095	2.93443e-20	6.26012e-18	35.3431
MT1F	1.16104	0.700861	6.40521	6.15336e-10	1.48116e-08	12.1414
CEACAM6	1.16051	3.6822	3.05503	0.00246266	0.00851044	-2.32315
CLEC6A	1.15968	-2.8352	6.93717	2.67348e-11	8.84118e-10	15.1859
AC002451.3	1.15629	-3.45017	10.0188	1.90424e-20	4.22818e-18	35.7669
ZCCHC24	1.15601	2.69468	7.93762	4.7179e-14	2.83074e-12	21.3622
MMEL1	1.15558	0.136127	5.07692	6.92375e-07	7.5431e-06	5.36649
BATF2	1.15522	-0.494677	5.79743	1.77846e-08	2.98605e-07	8.88772	Response to Interferon Gamma
JPH4	1.15516	0.836276	5.76757	2.08479e-08	3.44545e-07	8.73439
TMEM154	1.15415	5.41113	8.51642	9.50332e-16	8.16285e-14	25.1765
LINC00211	1.15367	0.0401755	5.67032	3.48374e-08	5.38651e-07	8.2393
RP4-673D20.3	1.15289	-1.28724	7.53053	6.64819e-13	3.12676e-11	18.782
CCR3	1.1524	-0.594137	5.45877	1.04065e-07	1.42537e-06	7.1856		Th1
TBC1D2	1.15204	4.85912	9.66774	2.58126e-19	4.70683e-17	33.2126
CSPG4	1.14974	-0.263467	3.33228	0.000974731	0.00391717	-1.47441
RP11-34P13.13	1.14706	0.456711	6.93083	2.77809e-11	9.12718e-10	15.1485
CES4A	1.14449	1.07663	4.94764	1.28405e-06	1.29396e-05	4.77544
CD200R1	1.14434	0.979429	4.98411	1.08005e-06	1.11313e-05	4.9409
DKFZP761J1410	1.14424	4.6104	10.1087	9.69551e-21	2.30994e-18	36.4285
CTC-510F12.4	1.14388	1.85401	6.02787	5.11123e-09	9.79053e-08	10.092
ANXA2P3	1.14333	0.218346	6.4349	5.18908e-10	1.27731e-08	12.3066
TMEM169	1.14312	-1.8893	5.87236	1.1903e-08	2.09103e-07	9.2753
TREML3P	1.14297	-0.267251	5.84775	1.35865e-08	2.35508e-07	9.14758
NAAA	1.14292	5.29226	9.01861	2.83114e-17	3.32878e-15	28.6131
KCNE3	1.1427	4.69003	6.3744	7.33961e-10	1.72225e-08	11.9705
CYTH4	1.14051	6.71531	7.72265	1.92825e-13	1.01513e-11	19.9887
CLEC4D	1.14033	1.67323	3.84656	0.000147729	0.000790212	0.278748
SHROOM1	1.13975	-0.525836	5.50471	8.22744e-08	1.15503e-06	7.41165
BAG3	1.13961	2.29648	4.72959	3.53826e-06	3.13317e-05	3.80777
RP11-589F5.3	1.13919	-2.22573	7.62892	3.53578e-13	1.76735e-11	19.3974
RP1-60N8.1	1.13657	-2.91066	9.35382	2.55545e-18	3.80867e-16	30.9673
ALDH3B1	1.1356	6.14453	8.99766	3.28509e-17	3.80232e-15	28.4675
MICAL2	1.13442	5.44777	7.32712	2.41203e-12	1.00547e-10	17.5264
UGGT2	1.13441	0.815035	3.21561	0.00145091	0.00545156	-1.8399
FAM65B	1.13324	6.91136	8.08876	1.72881e-14	1.13083e-12	22.3423
GCHFR	1.13254	1.91483	7.42751	1.28057e-12	5.67906e-11	18.1432
CEACAM3	1.13144	1.22151	4.01562	7.58219e-05	0.000446398	0.904573
GLIPR2	1.13097	6.48149	9.06099	2.09409e-17	2.56959e-15	28.9082
CES1P2	1.12857	-3.41062	7.81845	1.03268e-13	5.72267e-12	20.5978
RBP7	1.12829	-0.502457	4.36203	1.80084e-05	0.00012893	2.26143
ALOX5AP	1.12741	5.88057	6.15714	2.5007e-09	5.13674e-08	10.7834
IPCEF1	1.12605	3.46861	5.83003	1.49406e-08	2.56528e-07	9.05588
PPP1R27	1.12599	0.954483	3.82913	0.00015804	0.000837397	0.215599
SIGLEC12	1.12511	1.61222	3.64918	0.000312629	0.00149952	-0.421179
RP11-728F11.4	1.12481	-1.93288	5.42054	1.26401e-07	1.68672e-06	6.99861
C1QB	1.12479	0.912548	3.51184	0.000516959	0.00228422	-0.888409
DTX4	1.12368	3.20486	5.67548	3.39072e-08	5.26764e-07	8.26539
RP11-47G11.2	1.12329	-2.84543	8.39933	2.12116e-15	1.6603e-13	24.3918
CYB5R2	1.12267	-2.06525	4.14171	4.54255e-05	0.000287176	1.38697
ZNF467	1.12098	4.76298	7.10125	9.82001e-12	3.56932e-10	16.1599
AATK	1.11901	2.92017	6.41549	5.80127e-10	1.40993e-08	12.1985
RP3-473L9.4	1.11841	-3.06892	8.84974	9.34203e-17	1.01641e-14	27.445
HLA-DRB1	1.11634	7.01346	4.68855	4.26512e-06	3.69169e-05	3.62974	HLA
LINC00607	1.11377	-3.0455	7.78305	1.30149e-13	7.03323e-12	20.3721
CTA-384D8.34	1.10983	-0.724187	6.67702	1.26629e-10	3.6013e-09	13.6749
CAPN2	1.10942	6.95754	8.32313	3.5645e-15	2.67461e-13	23.8846
ALDH2	1.10903	4.49681	5.02423	8.91896e-07	9.43035e-06	5.12405
NLRP3	1.1077	6.0202	7.8745	7.15056e-14	4.14406e-12	20.9564
CTD-2531D15.4	1.10678	-2.46014	7.16025	6.82424e-12	2.56616e-10	16.514
SLC2A6	1.10637	3.04603	5.98113	6.60116e-09	1.22561e-07	9.84476
RP11-156K13.3	1.10622	-2.98514	7.45119	1.10199e-12	4.96808e-11	18.2895
RP11-483P21.2	1.10567	-1.48701	6.54415	2.75829e-10	7.2082e-09	12.9194
CD300A	1.10503	5.33891	7.70994	2.09406e-13	1.10064e-11	19.9082
UPP1	1.10439	5.10796	6.13341	2.85378e-09	5.79996e-08	10.6556
TMEM170B	1.10364	6.23378	8.16244	1.05542e-14	7.20691e-13	22.8242
MVP	1.10318	6.65476	11.8075	1.78804e-26	2.43173e-23	49.3792
C2orf62	1.10218	-2.16685	8.62135	4.60325e-16	4.2324e-14	25.8852
IL22RA2	1.10035	-3.03387	6.05986	4.28696e-09	8.3339e-08	10.262
RP11-117D22.2	1.09865	-1.80109	5.30984	2.20652e-07	2.76471e-06	6.46324
SIGLEC5	1.09836	1.77019	5.60233	4.96906e-08	7.37562e-07	7.89713
RP11-459I19.1	1.09805	-2.86714	6.23949	1.57699e-09	3.38768e-08	11.2297
LILRP2	1.09777	-2.98327	9.30858	3.54483e-18	5.21186e-16	30.6469
HPSE	1.0975	3.27576	4.93145	1.38611e-06	1.38272e-05	4.70232
GPR35	1.09736	2.92201	7.69884	2.25044e-13	1.17152e-11	19.838
FKBP9	1.09702	1.90779	5.17686	4.25922e-07	4.92284e-06	5.83212
PALLD	1.0966	2.03666	5.32204	2.07603e-07	2.62172e-06	6.52179
GNPDA1	1.09546	3.93638	6.3802	7.10028e-10	1.67452e-08	12.0026
RMDN2	1.09226	1.06702	6.14818	2.62871e-09	5.37264e-08	10.7351
PDZD7	1.09135	1.10995	5.46351	1.01581e-07	1.39604e-06	7.20884
UBXN11	1.09115	6.16143	9.95037	3.17564e-20	6.6021e-18	35.2657
CTSV	1.08934	-2.57909	5.14201	5.04966e-07	5.71897e-06	5.66891	Antigene presenting and processing
EVI5	1.08852	3.68027	10.196	5.02558e-21	1.31228e-18	37.0726
NMUR1	1.08841	0.973515	4.60422	6.23562e-06	5.11127e-05	3.2682
TNFSF13B	1.08832	5.92908	8.1811	9.3102e-15	6.43824e-13	22.9467
EMR4P	1.08779	1.61483	4.80021	2.55813e-06	2.37082e-05	4.11709
RP11-443B7.1	1.08567	1.48027	7.07113	1.18158e-11	4.20576e-10	15.9799
ST6GALNAC2	1.08544	1.50073	5.96429	7.23551e-09	1.33277e-07	9.7561
ACSL1	1.08535	7.18453	7.48752	8.74689e-13	4.02111e-11	18.5146
RP1-111C20.3	1.08392	-3.16699	6.67868	1.25393e-10	3.57451e-09	13.6844
S100A10	1.08349	6.87811	5.19464	3.90364e-07	4.56285e-06	5.91572
IL27	1.08223	-2.80647	7.27262	3.39357e-12	1.37087e-10	17.194	Adaptive immune response	Th1
PLIN5	1.08211	0.213302	5.75448	2.23481e-08	3.63449e-07	8.66736
CCDC151	1.08208	-2.13683	8.011	2.90204e-14	1.82159e-12	21.8366
MANSC1	1.08145	1.94397	5.20022	3.79797e-07	4.45279e-06	5.94204
MAP3K6	1.08116	3.61632	7.7912	1.23408e-13	6.71339e-12	20.424
RP11-112J1.2	1.08019	-2.95883	6.62576	1.71207e-10	4.69203e-09	13.3821
MAN1C1	1.07966	1.66077	5.8458	1.37297e-08	2.37613e-07	9.13746
HOXA2	1.07924	-0.721189	3.66657	0.000293021	0.00141986	-0.360862
MYO1E	1.07874	1.31385	4.77843	2.82843e-06	2.5875e-05	4.02126
GPR34	1.07825	0.124342	4.27917	2.56173e-05	0.000175293	1.92788
FRMD3	1.07814	2.97764	5.57863	5.6195e-08	8.25475e-07	7.77865
VCAN-AS1	1.07744	-3.39201	8.79306	1.39082e-16	1.45501e-14	27.0557
GABRA4	1.07666	-3.02581	4.569	7.29583e-06	5.85171e-05	3.11887
AC007556.3	1.07543	-1.94652	6.65789	1.41747e-10	3.99224e-09	13.5654
CD70	1.07524	-0.154153	4.08915	5.63251e-05	0.00034642	1.18429	Immune Checkpoint	Th1
MS4A6E	1.07506	-3.11036	7.68079	2.52937e-13	1.30424e-11	19.7241
GTSF1	1.07501	1.69931	2.73415	0.00664426	0.0193564	-3.21899
GRIN2D	1.07499	-0.981501	4.9464	1.29158e-06	1.29995e-05	4.76985
TNFSF13	1.07497	3.33394	8.89694	6.69955e-17	7.51455e-15	27.7702	Adaptive immune response
MYO1F	1.0747	8.49808	10.9961	1.08355e-23	5.70436e-21	43.0931
RIN1	1.0746	3.17304	7.01262	1.69006e-11	5.85599e-10	15.6318
RP11-98J23.1	1.0724	-2.74586	8.05632	2.1466e-14	1.37652e-12	22.1309
SPR	1.07239	-0.0918073	5.89831	1.03485e-08	1.84274e-07	9.41044
HLA-DQB1	1.07206	4.57392	3.14841	0.00181523	0.0065891	-2.04495	HLA
ARHGAP26	1.07151	6.01949	10.2034	4.75192e-21	1.25083e-18	37.1275
RP11-848G14.2	1.07071	-2.03779	8.02617	2.62364e-14	1.6564e-12	21.935
HLA-DRA	1.06961	9.18564	4.74124	3.35485e-06	2.99269e-05	3.8585	HLA
PKIB	1.06957	0.282359	4.6547	4.97068e-06	4.21191e-05	3.48396
SLC22A18AS	1.06953	-2.00748	7.4348	1.22271e-12	5.45209e-11	18.1882
PLEC	1.06949	8.77737	8.41152	1.95173e-15	1.54248e-13	24.4731
THEMIS2	1.06847	6.87429	8.57546	6.32429e-16	5.62465e-14	25.5746
PSTPIP1	1.06621	5.56901	7.84402	8.73451e-14	4.94955e-12	20.7612
AHNAK	1.0662	10.6001	7.26723	3.50968e-12	1.41095e-10	17.1612
MARC2	1.06576	0.740273	3.51632	0.000508673	0.00225647	-0.873433
EVI2A	1.06554	5.16333	7.1599	6.8391e-12	2.56879e-10	16.5119
RP11-340F14.5	1.065	1.23389	6.8817	3.73746e-11	1.19015e-09	14.8602
GFRA2	1.0649	-0.829141	5.26995	2.69135e-07	3.29628e-06	6.27253
CARD16	1.06401	4.49148	9.78534	1.0832e-19	2.05557e-17	34.0634
SCO2	1.0636	4.18669	9.51872	7.70073e-19	1.2759e-16	32.142
JAZF1-AS1	1.06328	-2.15986	6.4364	5.14456e-10	1.26731e-08	12.3149
WNT6	1.06191	-2.0265	5.54115	6.82116e-08	9.7736e-07	7.59207
RP11-449P15.2	1.06113	1.94118	7.56091	5.47362e-13	2.6158e-11	18.9714
AC007879.7	1.06028	-1.66135	6.08005	3.83531e-09	7.55489e-08	10.3697
EHD4	1.05888	4.68386	7.40309	1.49453e-12	6.53908e-11	17.9927
ANG	1.05738	-1.30325	6.47336	4.15763e-10	1.04469e-08	12.5214
SIGLEC15	1.05651	1.13798	5.24214	3.089e-07	3.72735e-06	6.14027
XXbac-B135H6.15	1.05549	1.09035	6.63232	1.64748e-10	4.54392e-09	13.4195
TMCC3	1.0554	2.43798	5.02555	8.86256e-07	9.37679e-06	5.13013
SLC26A11	1.05502	2.42242	5.40957	1.33629e-07	1.763e-06	6.94514
AP5B1	1.04991	5.35768	7.64491	3.1895e-13	1.61654e-11	19.4979
PAQR5	1.04963	-0.683126	4.19363	3.66515e-05	0.00023907	1.58945
MILR1	1.04941	2.53162	7.86903	7.41242e-14	4.26704e-12	20.9213
HEXB	1.04908	6.36336	10.6301	1.83997e-22	6.8246e-20	40.3154
RP11-362F19.3	1.04866	-3.209	6.64103	1.56524e-10	4.34805e-09	13.4692
CLCN5	1.04847	3.09095	7.50747	7.7028e-13	3.5713e-11	18.6385
RP11-750H9.5	1.04842	5.10273	7.69947	2.24123e-13	1.16859e-11	19.842
C9orf72	1.04832	5.48981	9.18828	8.42885e-18	1.12293e-15	29.7989
PLXNC1	1.04803	5.80468	5.53857	6.91228e-08	9.89981e-07	7.57929
RP11-26F2.1	1.04765	0.649962	4.05628	6.43622e-05	0.000388315	1.05871
ITGB7	1.04757	5.91878	6.58686	2.15014e-10	5.73839e-09	13.1611	Response to Interferon Gamma
RP11-288H12.3	1.04697	0.5215	5.82453	1.5387e-08	2.62948e-07	9.02746
RP11-809N8.4	1.04681	0.46384	7.28662	3.10911e-12	1.26852e-10	17.2792
HNRNPLL	1.04578	3.87229	5.27873	2.5765e-07	3.17706e-06	6.3144
RP5-892K4.1	1.04572	-2.77453	8.1579	1.08812e-14	7.39923e-13	22.7944
FUCA1	1.04566	3.91011	8.73924	2.02675e-16	2.04809e-14	26.6874
C1orf106	1.04466	-0.461064	4.0349	7.01647e-05	0.00041723	0.977497
KCNG1	1.04414	-2.06926	5.49056	8.84624e-08	1.23236e-06	7.34187
RP11-191N8.2	1.04363	-3.43547	7.62435	3.64144e-13	1.81738e-11	19.3687
HLA-DMB	1.04151	4.82909	4.84036	2.12368e-06	2.01327e-05	4.29473	HLA
ZBTB47	1.04147	3.48889	9.59589	4.37696e-19	7.68086e-17	32.6953
IL10	1.0408	-0.536315	4.10605	5.25743e-05	0.000326551	1.24921	Immune Checkpoint	Th1
BMP2	1.04076	-0.659902	3.81516	0.000166795	0.000876256	0.165151
SLC31A2	1.04023	4.22853	8.39496	2.18551e-15	1.70658e-13	24.3626
CDKN1A	1.03961	6.16141	5.27739	2.59363e-07	3.19337e-06	6.30804	Response to Interferon Gamma
SLCO4C1	1.03938	3.2886	5.26749	2.72445e-07	3.33057e-06	6.2608
GLDN	1.03871	-1.74282	4.05358	6.507e-05	0.000391716	1.04842
ARHGAP29	1.03786	-1.73734	4.55076	7.91111e-06	6.29034e-05	3.04191
SERPINB10	1.03757	3.50312	3.56927	0.000419688	0.00192046	-0.695012
PADI6	1.03683	-2.90367	6.01938	5.35487e-09	1.02122e-07	10.047
IRF5	1.03628	6.21791	8.73004	2.16116e-16	2.17047e-14	26.6246	NK cytotoxicity
ULK2	1.03578	3.88375	6.75067	8.18664e-11	2.41821e-09	14.0984
AC187652.1	1.03501	-2.85758	7.88751	6.56436e-14	3.82609e-12	21.0399
GPR65	1.03375	3.25394	5.67237	3.44652e-08	5.33402e-07	8.24965
RP11-561P12.5	1.03361	-2.94571	5.796	1.79199e-08	3.00568e-07	8.8804
TSPO	1.03256	6.39292	9.18186	8.8259e-18	1.16631e-15	29.7538		Th1
PPARG	1.03101	-0.601019	3.30891	0.00105652	0.00418557	-1.54858		Th2
LPAR3	1.03063	-1.78225	3.91276	0.000114083	0.000634138	0.520936
RP11-589N15.2	1.02997	-1.30819	7.51349	7.41237e-13	3.46619e-11	18.6759
IL12RB1	1.02969	3.60376	6.75847	7.81533e-11	2.32536e-09	14.1435		Th1
CEACAM8	1.02907	4.24468	2.86662	0.00445708	0.0139215	-2.86052
RAB3D	1.02652	6.14098	9.23249	6.13486e-18	8.44903e-16	30.1099
STAC3	1.02593	4.45061	8.46405	1.36205e-15	1.12836e-13	24.8247
AL359195.1	1.02585	-1.105	3.9554	9.64086e-05	0.000550232	0.678887
FAM129B	1.0251	4.83764	5.78983	1.85194e-08	3.09986e-07	8.84865
HOXA1	1.02507	0.575846	4.36548	1.77443e-05	0.000127347	2.27543
SLC16A6	1.02489	1.40097	4.25675	2.81541e-05	0.000190259	1.83861
PAK1	1.02452	6.40511	7.75564	1.55605e-13	8.3125e-12	20.1979
TNRC18P1	1.02432	-1.95024	6.37483	7.32178e-10	1.72054e-08	11.9729
HP	1.02305	3.81005	3.61886	0.000349806	0.00164825	-0.525737
SLC44A1	1.02027	6.62564	6.58327	2.19573e-10	5.85528e-09	13.1407
RP11-34P13.14	1.02017	-1.00702	6.76351	7.58453e-11	2.26081e-09	14.1726
PDLIM2	1.01998	4.46788	10.6679	1.37576e-22	5.28292e-20	40.6005
CAST	1.01959	7.40686	7.59725	4.33511e-13	2.13099e-11	19.1987
CD300LD	1.01945	-3.04971	7.82111	1.01488e-13	5.64321e-12	20.6148
SLC12A9	1.01829	5.71981	8.60809	5.0462e-16	4.62663e-14	25.7954
COL9A2	1.01672	4.64945	6.03436	4.9325e-09	9.47597e-08	10.1264
GALM	1.01627	1.69355	5.00583	9.73842e-07	1.01814e-05	5.03994
ALDH3A2	1.01579	4.56902	7.9706	3.79355e-14	2.33185e-12	21.5751
MMP19	1.01549	2.1111	3.58438	0.000397115	0.00183413	-0.643656
TNFSF14	1.01454	0.782015	4.8243	2.28813e-06	2.14611e-05	4.22354
NDRG2	1.01422	2.95485	5.34629	1.83847e-07	2.34772e-06	6.63852
SLC47A1	1.01393	-1.14394	4.26408	2.72992e-05	0.000184979	1.86776
LUCAT1	1.01364	-0.246802	4.3975	1.54615e-05	0.000113153	2.40591
FAM225A	1.01299	-1.8133	5.83419	1.46113e-08	2.5167e-07	9.07739
ANKRD22	1.01239	0.919907	4.22773	3.17962e-05	0.000211413	1.72365
AC011747.4	1.00961	-1.55159	7.2316	4.38295e-12	1.72361e-10	16.9449
ADAMTSL4	1.00847	5.57025	5.94828	7.89413e-09	1.44108e-07	9.67193
LINC00671	1.00831	-0.583043	3.89311	0.000123227	0.000675875	0.44864
TMEM255A	1.00817	-1.20041	4.85038	2.02692e-06	1.9339e-05	4.33926
SMIM14	1.00816	3.79563	5.79716	1.78098e-08	2.98875e-07	8.88635
CRIP1	1.00767	2.26209	8.58096	6.08838e-16	5.45947e-14	25.6118
SRGN	1.0076	10.6608	6.05292	4.45406e-09	8.6177e-08	10.2251
MMP9	1.00685	4.83704	3.27115	0.00120228	0.00466338	-1.6674		Th2
CLEC12A	1.00667	6.20998	5.21029	3.61447e-07	4.2745e-06	5.98954
CT45A3	1.00644	-3.51946	5.32484	2.04717e-07	2.58991e-06	6.53523
WSCD1	1.00487	-2.54938	4.28236	2.52743e-05	0.000173487	1.94063
ECHDC3	1.00461	1.29066	6.1709	2.31608e-09	4.79226e-08	10.8576
SPI1	1.00358	7.97927	11.1142	4.30896e-24	2.60452e-21	43.9977
SGK1	1.00267	5.46223	4.44492	1.25904e-05	9.43849e-05	2.60069
AC068580.5	1.00205	-1.28358	6.83821	4.85382e-11	1.50598e-09	14.6062
EGR2	1.00124	2.20132	4.09529	5.49351e-05	0.000339213	1.20783

## Sheet: ST-6
Supplemental Table S6: Frequency of the top 60 mutated genes in High and Low VISTA expressors
Gene	# Mut lowE	# Mut highE	#WT lowE	#WT highE	OR	95%low	95%high	p-value
NPM1	21	38	102	84	2.19728	1.19849	4.02842	0.009992
DNMT3A	18	29	105	93	1.819	0.948662	3.48781	ns
TET2	22	24	101	98	1.1243	0.591765	2.13609	ns
NRAS	15	22	108	100	1.584	0.778429	3.22323	ns
RUNX1	22	11	101	111	0.454955	0.210159	0.984892	0.042021
IDH2	18	10	105	112	0.520833	0.229943	1.17972	ns
TP53	17	8	106	114	0.437564	0.181317	1.05595	ns
SRSF2	16	8	107	114	0.469298	0.192958	1.14139	ns
FLT3	7	16	116	106	2.50135	0.990453	6.31705	ns
WT1	16	7	107	115	0.407065	0.161189	1.028	ns
ASXL1	8	14	115	108	1.86343	0.751944	4.61784	ns
CEBPA	16	5	107	117	0.285791	0.10123	0.806837	0.012744
IDH1	12	4	111	118	0.313559	0.0982077	1.00114	ns
U2AF1	6	9	117	113	1.5531	0.535467	4.50469	ns
BCOR	9	4	114	118	0.429379	0.128603	1.43361	ns
PTPN11	6	7	117	115	1.18696	0.387123	3.63932	ns
STAG2	6	7	117	115	1.18696	0.387123	3.63932	ns
KRAS	2	9	121	113	4.81858	1.01915	22.7824	0.029744
PHF6	10	1	113	121	0.0933884	0.0117655	0.741268	0.005731
EZH2	3	6	120	116	2.06897	0.505513	8.46787	ns
JAK2	6	2	117	120	0.325	0.064287	1.64302	ns
KIT	5	3	118	119	0.594958	0.139023	2.54617	ns
SF3B1	2	6	121	116	3.12931	0.618994	15.8202	ns
SMC1A	5	2	118	120	0.393333	0.0748311	2.06747	ns
BCORL1	4	2	119	120	0.495833	0.089121	2.75862	ns
GATA2	5	1	118	121	0.195041	0.0224483	1.69461	ns
RAD21	5	1	118	121	0.195041	0.0224483	1.69461	ns
ODF1	2	3	121	119	1.52521	0.250349	9.2921	ns
ZRSR2	4	1	119	121	0.245868	0.0270824	2.23211	ns
BRCC3	3	1	120	121	0.330579	0.0339059	3.2231	ns
CNOT3	3	1	120	121	0.330579	0.0339059	3.2231	ns
CSF3R	3	1	120	121	0.330579	0.0339059	3.2231	ns
JAK3	3	1	120	121	0.330579	0.0339059	3.2231	ns
MYB	3	1	120	121	0.330579	0.0339059	3.2231	ns
NF1	4	0	119	122
PDS5B	1	3	122	119	3.07563	0.315452	29.9871	ns
SMC3	2	2	121	120	1.00833	0.13975	7.27539	ns
SMG1	3	1	120	121	0.330579	0.0339059	3.2231	ns
ZNF687	2	2	121	120	1.00833	0.13975	7.27539	ns
ARID1B	3	0	120	122
CBL	1	2	122	120	2.03333	0.181952	22.7228	ns
CNPY3	0	3	123	119
CTCF	2	1	121	121	0.5	0.0447423	5.58756	ns
DNHD1	2	1	121	121	0.5	0.0447423	5.58756	ns
EGR1	1	2	122	120	2.03333	0.181952	22.7228	ns
FBXL17	3	0	120	122
FBXL19	1	2	122	120	2.03333	0.181952	22.7228	ns
HUNK	2	1	121	121	0.5	0.0447423	5.58756	ns
IKZF1	2	1	121	121	0.5	0.0447423	5.58756	ns
KIF20B	2	1	121	121	0.5	0.0447423	5.58756	ns
KMT2D	2	1	121	121	0.5	0.0447423	5.58756	ns
LPA	1	2	122	120	2.03333	0.181952	22.7228	ns
MPL	3	0	120	122
MXRA5	2	1	121	121	0.5	0.0447423	5.58756	ns
PUF60	0	3	123	119
RSPH6A	3	0	120	122
TCHH	1	2	122	120	2.03333	0.181952	22.7228	ns
TENM2	3	0	120	122
TSHZ2	1	2	122	120	2.03333	0.181952	22.7228	ns

## Sheet: ST-7
Supplemental Table S7: Vista Expression on NPM1 mutants from LFR and SFR groups (Patient characteristics in Ferraro et al, PNAS 2021)
VISTA	Group	Sample
9.89466	LFR	976838
9.67634	LFR	976838
8.58013	LFR	976838
0	LFR	976838
8.69011	LFR	976838
7.04151	LFR	976838
7.53569	LFR	976838
0	LFR	976838
9.08054	LFR	976838
10.1022	LFR	976838
10.1996	LFR	976838
0	LFR	976838
9.01155	LFR	976838
0	LFR	976838
10.2329	LFR	976838
0	LFR	976838
10.8087	LFR	976838
8.04942	LFR	976838
0	LFR	976838
10.0425	LFR	976838
0	LFR	976838
9.51706	LFR	976838
8.58274	LFR	976838
10.8044	LFR	976838
5.59363	LFR	976838
8.59259	LFR	976838
5.96938	LFR
9.9691	LFR	976838
0	LFR	976838
8.91618	LFR	976838
10.5779	LFR	976838
10.2788	LFR	976838
10.8197	LFR	976838
8.99085	LFR	976838
10.3199	LFR	976838
10.7804	LFR	976838
9.45296	LFR	976838
7.41733	LFR	976838
0	LFR	976838
8.82633	LFR	976838
10.6577	LFR	976838
9.90821	LFR	976838
8.23657	LFR	976838
9.99831	LFR	976838
5.3361	LFR	976838
10.1545	LFR	976838
10.1937	LFR	976838
10.3524	LFR	976838
8.95741	LFR	976838
10.5306	LFR	976838
0	LFR	976838
9.63704	LFR	976838
0	LFR	976838
9.85509	LFR	976838
10.087	LFR	976838
10.0819	LFR	976838
9.05678	LFR	976838
6.55654	LFR	976838
8.46889	LFR	976838
9.41245	LFR	976838
10.2177	LFR	976838
8.57096	LFR	976838
8.01772	LFR	976838
9.25051	LFR	976838
8.64435	LFR	976838
9.66383	LFR	976838
8.84923	LFR	976838
9.39125	LFR	976838
8.00461	LFR	976838
8.15176	LFR	976838
10.4331	LFR	976838
0	LFR	976838
10.9041	LFR	976838
0	LFR	976838
7.44191	LFR	976838
9.6027	LFR	976838
10.0663	LFR	976838
10.2174	LFR	976838
6.17185	LFR	976838
0	LFR	976838
10.0049	LFR	976838
9.89912	LFR	976838
10.4272	LFR	976838
10.2777	LFR	976838
8.97489	LFR	976838
9.63189	LFR	976838
11.2769	LFR	976838
10.6769	LFR	976838
9.83183	LFR	976838
9.5767	LFR	976838
9.07929	LFR	976838
6.2446	LFR	976838
7.24383	LFR	976838
9.17792	LFR	976838
9.38659	LFR	976838
0	LFR	976838
0	LFR	976838
9.19503	LFR	976838
10.0177	LFR	976838
0	LFR	976838
8.74284	LFR	976838
9.8204	LFR	976838
11.2436	LFR	976838
8.28358	LFR	976838
8.83842	LFR	976838
9.15438	LFR	976838
0	LFR	976838
8.8726	LFR	976838
8.87198	LFR	976838
0	LFR	976838
0	LFR	976838
0	LFR	976838
9.87731	LFR	976838
9.26356	LFR	976838
9.49686	LFR	976838
8.61861	LFR	976838
8.70561	LFR	976838
10.5144	LFR	976838
9.23613	LFR	976838
7.98025	LFR	976838
9.39552	LFR	976838
9.0344	LFR	976838
8.78652	LFR	976838
0	LFR	976838
6.23344	LFR	976838
8.54849	LFR	976838
8.62898	LFR	976838
9.10962	LFR	976838
7.12506	LFR	976838
8.666	LFR	976838
0	LFR	976838
0	LFR	976838
7.35673	LFR	976838
7.87148	LFR	976838
8.76919	LFR	976838
8.52557	LFR	976838
8.76705	LFR	976838
10.7144	LFR	976838
10.5958	LFR	976838
10.1073	LFR	976838
8.17274	LFR	976838
7.83239	LFR	976838
10.009	LFR	976838
9.39504	LFR	976838
7.63691	LFR	976838
9.89143	LFR	976838
10.4489	LFR	976838
10.3344	LFR	976838
9.28949	LFR	976838
10.9106	LFR	976838
8.10413	LFR	976838
7.6764	LFR	976838
10.3047	LFR	976838
8.19152	LFR	976838
0	LFR	976838
7.83413	LFR	976838
10.9154	LFR	976838
10.6485	LFR	976838
9.38314	LFR	976838
10.045	LFR	976838
9.38611	LFR	976838
7.08986	LFR	976838
8.96813	LFR	976838
6.7922	LFR	976838
10.5567	LFR	976838
8.16786	LFR	976838
9.98059	LFR	976838
7.48398	LFR	976838
0	LFR	976838
9.85591	LFR	976838
0	LFR	976838
10.3184	LFR	976838
8.93054	LFR	976838
10.1494	LFR	976838
8.80573	LFR	976838
0	LFR	976838
0	LFR	976838
10.9066	LFR	976838
9.50965	LFR	976838
10.102	LFR	976838
9.01773	LFR	976838
6.8687	LFR	976838
7.83936	LFR	976838
8.72408	LFR	976838
10.0083	LFR	976838
9.94818	LFR	976838
7.60482	LFR	976838
9.2027	LFR	976838
8.20737	LFR	976838
10.5002	LFR	976838
10.3468	LFR	976838
10.2267	LFR	976838
8.43366	LFR	976838
8.2396	LFR	976838
7.48458	LFR	976838
10.289	LFR	976838
8.83473	LFR	976838
8.949	LFR	976838
9.39965	LFR	976838
9.82235	LFR	976838
0	LFR	976838
8.61122	LFR	976838
7.66795	LFR	976838
9.11081	LFR	976838
8.31087	LFR	976838
0	LFR	976838
10.7795	LFR	976838
9.15548	LFR	976838
0	LFR	976838
9.09776	LFR	976838
8.60688	LFR	976838
9.30814	LFR	976838
10.9061	LFR	976838
8.03884	LFR	976838
9.24848	LFR	976838
0	LFR	976838
6.84233	LFR	976838
10.3913	LFR	976838
9.47807	LFR	976838
11.072	LFR	976838
8.60297	LFR	976838
9.22565	LFR	976838
9.95268	LFR	976838
10.7148	LFR	976838
7.71798	LFR	976838
8.73697	LFR	976838
10.0331	LFR	976838
9.88416	LFR	976838
0	LFR	976838
9.1101	LFR	976838
5.72901	LFR	976838
10.0454	LFR	976838
9.90714	LFR	976838
8.37535	LFR	976838
7.72107	LFR	976838
9.7884	LFR	976838
9.91018	LFR	976838
8.71433	LFR	976838
10.8514	LFR	976838
8.59925	LFR	976838
10.0957	LFR	976838
10.9409	LFR	976838
9.02436	LFR	976838
0	LFR	976838
8.01078	LFR	976838
7.94538	LFR	976838
9.98735	LFR	976838
7.2171	LFR	976838
10.3854	LFR	976838
8.80273	LFR	976838
7.41806	LFR	976838
6.90466	LFR	976838
8.88054	LFR	976838
9.33854	LFR	976838
9.79791	LFR	976838
10.1566	LFR	976838
8.18103	LFR	976838
0	LFR	976838
9.11988	LFR	976838
10.6862	LFR	976838
0	LFR	976838
7.27381	LFR	976838
9.3716	LFR	976838
9.90117	LFR	976838
7.27833	LFR	976838
8.0798	LFR	976838
9.95417	LFR	976838
10.0847	LFR	976838
9.82954	LFR	976838
0	LFR	976838
8.15528	LFR	976838
8.43726	LFR	976838
9.73801	LFR	976838
0	LFR	976838
10.1049	LFR	976838
9.4525	LFR	976838
9.5052	LFR	976838
8.57903	LFR	976838
0	LFR	976838
10.5839	LFR	976838
9.70612	LFR	976838
8.81769	LFR	976838
6.65205	LFR	976838
8.72674	LFR	976838
6.78848	LFR	976838
10.8055	LFR	976838
0	LFR	976838
0	LFR	976838
8.08689	LFR	976838
7.90487	LFR	976838
0	LFR	976838
0	LFR	976838
9.35509	LFR	976838
9.06669	LFR	976838
8.45981	LFR	976838
9.10091	LFR	976838
8.79814	LFR	976838
10.9638	LFR	976838
9.05646	LFR	976838
10.2624	LFR	976838
10.0251	LFR	976838
9.28874	LFR	976838
9.17428	LFR	976838
10.5804	LFR	976838
7.01095	LFR	976838
9.63132	LFR	976838
9.02988	LFR	976838
6.92632	LFR	976838
0	LFR	976838
8.61277	LFR	976838
8.65169	LFR	976838
0	LFR	976838
0	LFR	976838
9.72788	LFR	976838
9.5156	LFR	976838
10.2668	LFR	976838
9.03995	LFR	976838
9.91953	LFR	976838
10.5341	LFR	976838
10.1394	LFR	976838
10.3369	LFR	976838
8.49755	LFR	976838
9.44762	LFR	976838
6.63614	LFR	976838
6.57104	LFR	976838
8.8557	LFR	976838
11.0534	LFR	976838
7.78836	LFR	976838
8.04885	LFR	976838
0	LFR	976838
9.61637	LFR	976838
0	LFR	976838
9.09265	LFR	976838
9.76166	LFR	976838
10.5272	LFR	976838
7.29025	LFR	976838
10.1468	LFR	976838
9.78268	LFR	976838
9.75706	LFR	976838
10.9839	LFR	976838
6.19798	LFR	976838
7.52224	LFR	976838
9.68599	LFR	976838
10.9304	LFR	976838
8.14795	LFR	976838
7.08943	LFR	976838
8.87336	LFR	976838
10.0189	LFR	976838
7.19984	LFR	976838
0	LFR	976838
8.56615	LFR	976838
7.33422	LFR	976838
9.68506	LFR	976838
7.92803	LFR	976838
9.16621	LFR	976838
8.9897	LFR	976838
9.24041	LFR	976838
8.95341	LFR	976838
0	LFR	976838
9.79796	LFR	976838
9.25345	LFR	976838
8.64962	LFR	976838
9.0082	LFR	976838
8.47042	LFR	976838
9.51701	LFR	976838
0	LFR	976838
7.12615	LFR	976838
8.03114	LFR	976838
7.31416	LFR	976838
7.81307	LFR	976838
9.95956	LFR	976838
7.81806	LFR	976838
10.5337	LFR	976838
8.18478	LFR	976838
7.24302	LFR	976838
9.60363	LFR	976838
9.57348	LFR	976838
8.60483	LFR	976838
0	LFR	976838
9.80994	LFR	976838
9.25438	LFR	976838
0	LFR	976838
7.38516	LFR	976838
10.179	LFR	976838
8.45678	LFR	976838
0	LFR	976838
9.8475	LFR	976838
9.93051	LFR	976838
10.2367	LFR	976838
8.02386	LFR	976838
9.67909	LFR	976838
5.74427	LFR	976838
8.86874	LFR	976838
9.37111	LFR	976838
10.8456	LFR	976838
8.6153	LFR	976838
7.14083	LFR	976838
9.63647	LFR	976838
0	LFR	976838
9.2457	LFR	976838
8.77162	LFR	976838
9.16054	LFR	976838
10.9058	LFR	976838
8.83407	LFR	976838
8.03414	LFR	976838
0	LFR	976838
9.98828	LFR	976838
0	LFR	976838
10.8796	LFR	976838
9.63208	LFR	976838
8.00067	LFR	976838
0	LFR	976838
11.1743	LFR	976838
0	LFR	976838
9.17028	LFR	976838
0	LFR	976838
9.37941	LFR	976838
6.34447	LFR	976838
9.62449	LFR	976838
8.67233	LFR	976838
0	LFR	976838
8.49462	LFR	976838
0	LFR	976838
8.85321	LFR	976838
0	LFR	976838
10.0501	LFR	976838
9.44392	LFR	976838
9.77287	LFR	976838
8.15314	LFR	976838
8.8446	LFR	976838
10.3116	LFR	976838
8.22473	LFR	976838
0	LFR	976838
9.47929	LFR	976838
0	LFR	976838
7.12545	LFR	976838
9.38141	LFR	976838
7.18289	LFR	976838
0	LFR	976838
9.28407	LFR	976838
10.0063	LFR	976838
9.74076	LFR	976838
8.3668	LFR	976838
0	LFR	976838
8.76293	LFR	976838
9.55177	LFR	976838
10.2463	LFR	976838
9.5677	LFR	976838
8.23174	LFR	976838
10.1495	LFR	976838
0	LFR	976838
8.41494	LFR	976838
10.3402	LFR	976838
10.0864	LFR	976838
8.79157	LFR	976838
10.6355	LFR	976838
8.66229	LFR	976838
8.88681	LFR	976838
8.78827	LFR	976838
8.50687	LFR	976838
9.90733	LFR	976838
10.2311	LFR	976838
9.60046	LFR	976838
0	LFR	976838
11.0227	LFR	976838
6.77721	LFR	976838
9.10675	LFR	976838
9.863	LFR	976838
9.77794	LFR	976838
6.663	LFR	976838
8.33688	LFR	976838
7.76906	LFR	976838
8.0261	LFR	976838
8.48844	LFR	976838
7.84291	LFR	976838
8.30632	LFR	976838
8.86522	LFR	976838
8.56778	LFR	976838
7.23104	LFR	976838
7.93685	LFR	976838
9.768	LFR	976838
9.11191	LFR	976838
9.52319	LFR	976838
0	LFR	976838
0	LFR	976838
6.9005	LFR	976838
0	LFR	976838
8.99849	LFR	976838
6.62232	LFR	976838
9.77335	LFR	976838
0	LFR	976838
8.79923	LFR	976838
9.43929	LFR	976838
8.79049	LFR	976838
9.58546	LFR	976838
9.51323	LFR	976838
10.1134	LFR	976838
11.0514	LFR	976838
9.26857	LFR	976838
10.3974	LFR	976838
0	LFR	976838
0	LFR	976838
9.30761	LFR	976838
9.74707	LFR	976838
9.25445	LFR	976838
7.0445	LFR	976838
9.22699	LFR	976838
6.78422	LFR	976838
9.32939	LFR	976838
8.55279	LFR	976838
10.3978	LFR	976838
7.85395	LFR	976838
10.4075	LFR	976838
10.1642	LFR	976838
10.2597	LFR	976838
9.6639	LFR	976838
8.52431	LFR	976838
9.57569	LFR	976838
0	LFR	976838
7.59379	LFR	976838
10.1249	LFR	976838
0	LFR	976838
9.09102	LFR	976838
0	LFR	976838
7.46731	LFR	976838
9.51621	LFR	976838
10.1338	LFR	976838
10.4002	LFR	976838
0	LFR	976838
11.421	LFR	976838
0	LFR	976838
10.0037	LFR	976838
9.13397	LFR	976838
8.15814	LFR	976838
10.879	LFR	976838
8.8867	LFR	976838
11.1723	LFR	976838
9.93375	LFR	976838
6.83075	LFR	976838
0	LFR	976838
9.79981	LFR	976838
9.32041	LFR	976838
9.17473	LFR	976838
10.701	LFR	976838
10.1543	LFR	976838
9.44169	LFR	976838
0	LFR	976838
8.34854	LFR	976838
7.34968	LFR	976838
0	LFR	976838
10.4073	LFR	976838
8.78811	LFR	976838
0	LFR	976838
9.4468	LFR	976838
0	LFR	976838
9.42825	LFR	976838
9.64364	LFR	976838
7.02014	LFR	976838
8.13681	LFR	976838
9.61961	LFR	976838
10.5767	LFR	976838
8.85527	LFR	976838
9.71732	LFR	976838
0	LFR	976838
10.5327	LFR	976838
6.24764	LFR	976838
9.4218	LFR	976838
10.3781	LFR	976838
9.90793	LFR	976838
8.96975	LFR	976838
9.20966	LFR	976838
10.3391	LFR	976838
10.0337	LFR	976838
11.7918	LFR	976838
0	LFR	976838
10.9284	LFR	976838
9.83653	LFR	976838
8.74573	LFR	976838
0	LFR	976838
9.4825	LFR	976838
9.89095	LFR	976838
8.63895	LFR	976838
10.2124	LFR	976838
9.53949	LFR	976838
9.62449	LFR	976838
0	LFR	976838
8.92961	LFR	976838
0	LFR	976838
9.53406	LFR	976838
6.96059	LFR	976838
8.83928	LFR	976838
0	LFR	976838
0	LFR	976838
10.5614	LFR	976838
9.75976	LFR	976838
7.74924	LFR	976838
8.97489	LFR	976838
9.36542	LFR	976838
8.42612	LFR	976838
11.2102	LFR	976838
0	LFR	976838
0	LFR	976838
9.00246	LFR	976838
8.46563	LFR	976838
10.6876	LFR	976838
9.45427	LFR	976838
0	LFR	976838
0	LFR	976838
8.50268	LFR	976838
8.97543	LFR	976838
10.9122	LFR	976838
10.3025	LFR	976838
10.5133	LFR	976838
9.62376	LFR	976838
9.28283	LFR	976838
7.90195	LFR	976838
8.84658	LFR	976838
9.24465	LFR	976838
8.8386	LFR	976838
9.41782	LFR	976838
7.46441	LFR	976838
11.1645	LFR	976838
7.31223	LFR	976838
0	LFR	976838
10.1449	LFR	976838
8.53312	LFR	976838
8.9167	LFR	976838
8.29288	LFR	976838
10.0506	LFR	976838
8.78193	LFR	976838
10.0145	LFR	976838
8.76653	LFR	976838
11.2397	LFR	976838
9.17138	LFR	976838
8.84972	LFR	976838
9.89189	LFR	976838
0	LFR	976838
10.3206	LFR	976838
0	LFR	976838
0	LFR	976838
0	LFR	976838
10.6699	LFR	976838
9.07688	LFR	976838
8.71704	LFR	976838
0	LFR	976838
9.02757	LFR	976838
9.89331	LFR	627523
9.36628	LFR	627523
10.8258	LFR	627523
9.651	LFR	627523
10.9511	LFR	627523
10.1868	LFR	627523
9.51648	LFR	627523
9.39204	LFR	627523
7.73136	LFR	627523
9.70982	LFR	627523
9.85285	LFR	627523
8.40747	LFR	627523
9.97528	LFR	627523
9.28306	LFR	627523
10.5808	LFR	627523
10.5346	LFR	627523
9.71815	LFR	627523
9.9	LFR	627523
9.61366	LFR	627523
10.6337	LFR	627523
10.7227	LFR	627523
7.88224	LFR	627523
9.64422	LFR	627523
9.97687	LFR	627523
8.77035	LFR	627523
8.559	LFR	627523
10.7436	LFR	627523
7.25205	LFR	627523
10.1065	LFR	627523
8.57555	LFR	627523
10.0351	LFR	627523
6.55322	LFR	627523
9.89083	LFR	627523
8.57023	LFR	627523
9.82311	LFR	627523
7.40177	LFR	627523
10.7012	LFR	627523
8.73881	LFR	627523
10.5488	LFR	627523
10.0771	LFR	627523
9.997	LFR	627523
9.75812	LFR	627523
10.0135	LFR	627523
9.41375	LFR	627523
10.9507	LFR	627523
6.0698	LFR	627523
9.58417	LFR	627523
9.33552	LFR	627523
9.36984	LFR	627523
8.25134	LFR	627523
9.09461	LFR	627523
9.41143	LFR	627523
6.99272	LFR	627523
7.67976	LFR	627523
9.42775	LFR	627523
9.68066	LFR	627523
9.3931	LFR	627523
10.6069	LFR	627523
10.5206	LFR	627523
10.0322	LFR	627523
0	LFR	627523
10.0155	LFR	627523
10.0099	LFR	627523
10.3638	LFR	627523
0	LFR	627523
9.32995	LFR	627523
10.4638	LFR	627523
8.7893	LFR	627523
8.34542	LFR	627523
9.24581	LFR	627523
8.91348	LFR	627523
9.12439	LFR	627523
9.48942	LFR	627523
9.27465	LFR	627523
7.48355	LFR	627523
9.73574	LFR	627523
9.95241	LFR	627523
8.5959	LFR	627523
0	LFR	627523
8.3187	LFR	627523
9.67066	LFR	627523
0	LFR	627523
9.53424	LFR	627523
0	LFR	627523
9.37648	LFR	627523
9.95574	LFR	627523
5.66175	LFR	627523
10.4304	LFR	627523
10.9516	LFR	627523
9.45865	LFR	627523
7.9023	LFR	627523
6.12314	LFR	627523
5.56758	LFR	627523
8.83906	LFR	627523
8.71041	LFR	627523
8.60325	LFR	627523
7.73585	LFR	627523
7.36047	LFR	627523
9.30033	LFR	627523
8.26406	LFR	627523
7.46554	LFR	627523
0	LFR	627523
8.66556	LFR	627523
6.75945	LFR	627523
11.2808	LFR	627523
10.1091	LFR	627523
10.9959	LFR	627523
9.6523	LFR	627523
7.55851	LFR	627523
9.73826	LFR	627523
0	LFR	627523
9.4816	LFR	627523
9.139	LFR	627523
8.74378	LFR	627523
9.98066	LFR	627523
9.07316	LFR	627523
8.79129	LFR	627523
9.95403	LFR	627523
8.78464	LFR	627523
10.6548	LFR	627523
10.1422	LFR	627523
8.94121	LFR	627523
8.75531	LFR	627523
9.91024	LFR	627523
9.57455	LFR	627523
8.68554	LFR	627523
9.20312	LFR	627523
8.69397	LFR	627523
10.4887	LFR	627523
8.61713	LFR	627523
9.92239	LFR	627523
10.2722	LFR	627523
9.77366	LFR	627523
10.4333	LFR	627523
9.25504	LFR	627523
10.2987	LFR	627523
10.3337	LFR	627523
9.79956	LFR	627523
8.17202	LFR	627523
10.3227	LFR	627523
10.792	LFR	627523
9.3571	LFR	627523
10.515	LFR	627523
10.1723	LFR	627523
10.7672	LFR	627523
10.5822	LFR	627523
8.29142	LFR	627523
10.5382	LFR	627523
7.48886	LFR	627523
0	LFR	627523
10.3139	LFR	627523
8.75539	LFR	627523
10.6548	LFR	627523
10.4657	LFR	627523
8.95455	LFR	627523
10.7748	LFR	627523
6.39557	LFR	627523
9.39053	LFR	627523
9.60375	LFR	627523
7.88233	LFR	627523
9.76894	LFR	627523
8.33095	LFR	627523
10.2841	LFR	627523
9.21611	LFR	627523
7.69308	LFR	627523
11.7571	LFR	627523
9.83356	LFR	627523
11.3623	LFR	627523
9.5909	LFR	627523
10.2457	LFR	627523
9.27415	LFR	627523
10.1941	LFR	627523
9.26172	LFR	627523
10.3222	LFR	627523
10.7006	LFR	627523
8.63172	LFR	627523
10.7633	LFR	627523
9.84362	LFR	627523
10.2741	LFR	627523
10.2645	LFR	627523
9.21443	LFR	627523
9.71533	LFR	627523
8.8259	LFR	627523
10.3795	LFR	627523
11.3768	LFR	627523
6.12612	LFR	627523
9.48006	LFR	627523
0	LFR	627523
7.1132	LFR	627523
10.3471	LFR	627523
9.69998	LFR	627523
9.91776	LFR	627523
10.168	LFR	627523
10.4092	LFR	627523
9.72545	LFR	627523
0	LFR	627523
8.91081	LFR	627523
9.59192	LFR	627523
7.28936	LFR	627523
6.00965	LFR	627523
8.47709	LFR	627523
0	LFR	627523
10.8592	LFR	627523
10.3861	LFR	627523
9.32898	LFR	627523
6.51344	LFR	627523
6.43036	LFR	627523
9.86233	LFR	627523
8.07497	LFR	627523
10.0123	LFR	627523
7.65191	LFR	627523
10.4847	LFR	627523
10.6481	LFR	627523
10.1803	LFR	627523
9.88642	LFR	627523
9.26628	LFR	627523
8.16409	LFR	627523
9.62272	LFR	627523
0	LFR	627523
8.74665	LFR	627523
10.052	LFR	627523
8.2933	LFR	627523
8.20869	LFR	627523
10.485	LFR	627523
9.64632	LFR	627523
7.80681	LFR	627523
10.7509	LFR	627523
10.4966	LFR	627523
8.34717	LFR	627523
10.9211	LFR	627523
9.82805	LFR	627523
5.30646	LFR	627523
9.67368	LFR	627523
10.9248	LFR	627523
8.134	LFR	627523
10.366	LFR	627523
10.5915	LFR	627523
9.76696	LFR	627523
9.66495	LFR	627523
7.34968	LFR	627523
10.403	LFR	627523
10.0844	LFR	627523
10.272	LFR	627523
10.5794	LFR	627523
0	LFR	627523
9.2806	LFR	627523
10.2093	LFR	627523
10.0408	LFR	627523
9.76942	LFR	627523
9.41323	LFR	627523
9.95384	LFR	627523
9.62477	LFR	627523
10.233	LFR	627523
6.18541	LFR	627523
8.5417	LFR	627523
8.91162	LFR	627523
9.93094	LFR	627523
10.1274	LFR	627523
8.74706	LFR	627523
8.79897	LFR	627523
8.90383	LFR	627523
9.59888	LFR	627523
9.152	LFR	627523
8.93839	LFR	627523
6.17099	LFR	627523
10.0516	LFR	627523
9.86367	LFR	627523
8.87692	LFR	627523
10.568	LFR	627523
9.02829	LFR	627523
10.5263	LFR	627523
7.6932	LFR	627523
10.1086	LFR	627523
10.4689	LFR	627523
7.67771	LFR	627523
8.76161	LFR	627523
10.7112	LFR	627523
9.6052	LFR	627523
10.6455	LFR	627523
7.24215	LFR	627523
10.4664	LFR	627523
8.40581	LFR	627523
10.2094	LFR	627523
10.2928	LFR	627523
9.07461	LFR	627523
9.72858	LFR	627523
10.1835	LFR	627523
10.7551	LFR	627523
9.9559	LFR	627523
8.8168	LFR	627523
9.80369	LFR	627523
7.74111	LFR	627523
9.51266	LFR	627523
5.87112	LFR	627523
9.7105	LFR	627523
7.41493	LFR	627523
7.37302	LFR	627523
9.94729	LFR	627523
8.58364	LFR	627523
8.93031	LFR	627523
10.3975	LFR	627523
11.3359	LFR	627523
10.0695	LFR	627523
10.8994	LFR	627523
9.45289	LFR	627523
9.96165	LFR	627523
9.1575	LFR	627523
9.56116	LFR	627523
7.7343	LFR	627523
9.80433	LFR	627523
10.8952	LFR	627523
8.23679	LFR	627523
10.5232	LFR	627523
10.0284	LFR	627523
9.65066	LFR	627523
9.82138	LFR	627523
9.99811	LFR	627523
7.51257	LFR	627523
7.6517	LFR	627523
8.6009	LFR	627523
9.41013	LFR	627523
8.87918	LFR	627523
10.2312	LFR	627523
10.5622	LFR	627523
9.03748	LFR	627523
9.72723	LFR	627523
9.3919	LFR	627523
9.80626	LFR	627523
0	LFR	627523
7.93852	LFR	627523
9.30603	LFR	627523
0	LFR	627523
0	LFR	627523
10.0035	LFR	627523
10.0537	LFR	627523
8.7828	LFR	627523
9.5764	LFR	627523
9.19383	LFR	627523
10.012	LFR	627523
7.85037	LFR	627523
6.30256	LFR	627523
8.29558	LFR	627523
10.4153	LFR	627523
9.44502	LFR	627523
10.32	LFR	627523
9.65623	LFR	627523
9.77903	LFR	627523
7.35638	LFR	627523
8.01014	LFR	627523
8.72245	LFR	627523
10.5074	LFR	627523
10.2447	LFR	627523
9.681	LFR	627523
9.96787	LFR	627523
9.87196	LFR	627523
9.82638	LFR	627523
9.7105	LFR	627523
11.2537	LFR	627523
9.48617	LFR	627523
9.09102	LFR	627523
10.2865	LFR	627523
8.76351	LFR	627523
9.13742	LFR	627523
9.44159	LFR	627523
8.71694	LFR	627523
9.28009	LFR	627523
10.9509	LFR	627523
9.68073	LFR	627523
8.08913	LFR	627523
8.73753	LFR	627523
10.4404	LFR	627523
6.6508	LFR	627523
10.759	LFR	627523
8.26244	LFR	627523
10.2913	LFR	627523
9.66681	LFR	627523
0	LFR	627523
8.80423	LFR	627523
8.9958	LFR	627523
9.3932	LFR	627523
7.81935	LFR	627523
9.22906	LFR	627523
8.48074	LFR	627523
10.5574	LFR	627523
8.66658	LFR	627523
0	LFR	627523
9.62288	LFR	627523
9.43239	LFR	627523
8.1984	LFR	627523
10.5829	LFR	627523
8.75982	LFR	627523
10.2451	LFR	627523
7.92307	LFR	627523
8.88003	LFR	627523
10.5127	LFR	627523
9.92574	LFR	627523
9.74788	LFR	627523
7.17681	LFR	627523
10.3555	LFR	627523
8.99167	LFR	627523
8.89628	LFR	627523
8.70112	LFR	627523
8.84427	LFR	627523
0	LFR	627523
11.3658	LFR	627523
9.9874	LFR	627523
9.42696	LFR	627523
9.54327	LFR	627523
9.52652	LFR	627523
9.88121	LFR	627523
10.9947	LFR	627523
8.69526	LFR	627523
10.5371	LFR	627523
9.47366	LFR	627523
8.54406	LFR	627523
7.58773	LFR	627523
10.8499	LFR	627523
9.31197	LFR	627523
9.33681	LFR	627523
10.714	LFR	627523
8.29064	LFR	627523
10.155	LFR	627523
8.58421	LFR	627523
9.97663	LFR	627523
8.75067	LFR	627523
9.43913	LFR	627523
9.95646	LFR	627523
0	LFR	627523
8.67291	LFR	627523
8.97191	LFR	627523
10.1192	LFR	627523
8.93031	LFR	627523
8.38934	LFR	627523
5.73115	LFR	627523
7.28299	LFR	627523
9.4378	LFR	627523
10.0765	LFR	627523
9.78071	LFR	627523
9.21056	LFR	627523
0	LFR	627523
10.5139	LFR	627523
8.30473	LFR	627523
10.8771	LFR	627523
8.93649	LFR	627523
10.1356	LFR	627523
0	LFR	627523
10.3168	LFR	627523
6.40023	LFR	627523
9.34782	LFR	627523
7.27238	LFR	627523
10.5568	LFR	627523
9.88206	LFR	627523
10.443	LFR	627523
10.3325	LFR	627523
9.15807	LFR	627523
8.46228	LFR	627523
9.35164	LFR	627523
8.76122	LFR	627523
9.05171	LFR	627523
8.77138	LFR	627523
10.1345	LFR	627523
9.42414	LFR	627523
11.0494	LFR	627523
8.18284	LFR	627523
9.34882	LFR	627523
9.82774	LFR	627523
11.0496	LFR	627523
10.1364	LFR	627523
10.0126	LFR	627523
10.177	LFR	627523
6.48267	LFR	627523
6.70793	LFR	627523
10.4716	LFR	627523
10.5691	LFR	627523
6.78883	LFR	627523
10.8834	LFR	627523
10.1894	LFR	627523
0	LFR	627523
10.0362	LFR	627523
9.35323	LFR	627523
10.3456	LFR	627523
8.03327	LFR	627523
8.35169	LFR	627523
9.61656	LFR	627523
8.95541	LFR	627523
10.5667	LFR	627523
8.66047	LFR	627523
10.2254	LFR	627523
10.1079	LFR	627523
9.31835	LFR	627523
10.2625	LFR	627523
9.28894	LFR	627523
10.6813	LFR	627523
10.6237	LFR	627523
10.1154	LFR	627523
9.86753	LFR	627523
7.4213	LFR	627523
9.10078	LFR	627523
9.08021	LFR	627523
0	LFR	627523
10.52	LFR	627523
9.43568	LFR	627523
9.83189	LFR	627523
10.4646	LFR	627523
7.35591	LFR	627523
10.3611	LFR	627523
9.90396	LFR	627523
7.28249	LFR	627523
10.0048	LFR	627523
10.7528	LFR	627523
7.85699	LFR	627523
0	LFR	627523
9.69772	LFR	627523
8.29803	LFR	627523
9.83665	LFR	627523
10.4867	LFR	627523
11.0393	LFR	627523
9.22087	LFR	627523
8.16877	LFR	627523
9.95333	LFR	627523
10.1058	LFR	627523
9.48687	LFR	627523
10.316	LFR	627523
7.78832	LFR	627523
10.3396	LFR	627523
10.4545	LFR	627523
9.07937	LFR	627523
9.29062	LFR	627523
7.98926	LFR	627523
10.6549	LFR	627523
9.54683	LFR	627523
10.2053	LFR	627523
7.90761	LFR	627523
8.29356	LFR	627523
10.4639	LFR	627523
8.2984	LFR	627523
9.94514	LFR	627523
9.65224	LFR	627523
7.96099	LFR	627523
10.111	LFR	627523
0	LFR	627523
7.66036	LFR	627523
7.67351	LFR	627523
9.6159	LFR	627523
10.7208	LFR	627523
9.22581	LFR	627523
10.0002	LFR	627523
9.33413	LFR	627523
9.52931	LFR	627523
9.02495	LFR	627523
9.01123	LFR	627523
10.2155	LFR	627523
9.92892	LFR	627523
7.11882	LFR	627523
9.82219	LFR	627523
9.84121	LFR	627523
9.34196	LFR	627523
10.2912	LFR	627523
9.72763	LFR	627523
8.76018	LFR	627523
9.29498	LFR	627523
8.55697	LFR	627523
10.3582	LFR	627523
10.7579	LFR	627523
0	LFR	627523
10.2566	LFR	627523
9.53202	LFR	627523
9.15213	LFR	627523
9.70128	LFR	627523
9.39291	LFR	627523
9.04167	LFR	627523
0	LFR	627523
9.11348	LFR	627523
11.2136	LFR	627523
9.1862	LFR	627523
9.64825	LFR	627523
9.00484	LFR	627523
10.4094	LFR	627523
8.15405	LFR	627523
9.73756	LFR	627523
9.30878	LFR	627523
9.82437	LFR	627523
10.1795	LFR	627523
9.47792	LFR	627523
9.19152	LFR	627523
8.91608	LFR	627523
10.0932	LFR	627523
7.5388	LFR	627523
9.89801	LFR	627523
10.4287	LFR	627523
10.7307	LFR	627523
9.69312	LFR	627523
9.85598	LFR	627523
9.89877	LFR	627523
10.1757	LFR	627523
9.77998	LFR	627523
9.39294	LFR	627523
10.1695	LFR	627523
9.02814	LFR	627523
10.0925	LFR	627523
9.09278	LFR	627523
9.81514	LFR	627523
8.38068	LFR	627523
9.60013	LFR	627523
7.62417	LFR	627523
10.2415	LFR	627523
8.39573	LFR	627523
9.87219	LFR	627523
9.33482	LFR	627523
9.68878	LFR	627523
8.93957	LFR	627523
7.97902	LFR	627523
10.4112	LFR	627523
10.5989	LFR	627523
9.95431	LFR	627523
8.94892	LFR	627523
9.56483	LFR	627523
9.32291	LFR	627523
10.5944	LFR	627523
9.97743	LFR	627523
9.99811	LFR	627523
8.87109	LFR	627523
7.75278	LFR	627523
9.91988	LFR	627523
10.1624	LFR	627523
9.05417	LFR	627523
10.2895	LFR	627523
7.19133	LFR	627523
10.0193	LFR	627523
9.56238	LFR	627523
8.99904	LFR	627523
9.62245	LFR	627523
9.85631	LFR	627523
0	LFR	627523
7.40194	LFR	627523
10.0412	LFR	627523
9.46937	LFR	627523
10.4159	LFR	627523
8.76762	LFR	627523
8.45716	LFR	627523
8.50992	LFR	627523
10.2626	LFR	627523
6.70586	LFR	627523
9.31514	LFR	627523
10.5461	LFR	627523
8.71576	LFR	627523
9.19173	LFR	627523
8.23635	LFR	627523
10.7087	LFR	627523
9.22082	LFR	627523
10.2877	LFR	627523
7.14263	LFR	627523
9.60578	LFR	627523
10.3542	LFR	627523
6.6596	LFR	627523
10.5389	LFR	627523
7.99929	LFR	627523
8.66746	LFR	627523
9.12787	LFR	627523
7.27293	LFR	627523
8.3469	LFR	627523
10.5937	LFR	627523
10.3759	LFR	627523
8.52858	LFR	627523
10.0481	LFR	627523
8.87597	LFR	627523
8.28873	LFR	627523
9.43468	LFR	627523
9.44861	LFR	627523
10.8579	LFR	627523
0	LFR	627523
9.69909	LFR	627523
8.71765	LFR	627523
9.84626	LFR	627523
0	LFR	627523
7.45374	LFR	627523
8.71327	LFR	627523
8.972	LFR	627523
10.0351	LFR	627523
9.32726	LFR	627523
10.0316	LFR	627523
0	LFR	627523
9.56089	LFR	627523
9.3661	LFR	627523
10.4516	LFR	627523
7.92032	LFR	627523
9.24744	LFR	627523
8.2818	LFR	627523
8.56818	LFR	627523
0	LFR	627523
10.6219	LFR	627523
9.51608	LFR	627523
9.71152	LFR	627523
9.79684	LFR	627523
10.3383	LFR	627523
6.25299	LFR	627523
9.47502	LFR	627523
10.6594	LFR	627523
9.07442	LFR	627523
7.60841	LFR	627523
9.14448	LFR	627523
9.01092	LFR	627523
10.1686	LFR	627523
9.89657	LFR	627523
10.1694	LFR	627523
8.02628	LFR	627523
7.70839	LFR	627523
8.3184	LFR	627523
9.82938	LFR	627523
7.64919	LFR	627523
8.54232	LFR	627523
10.1379	LFR	627523
8.08689	LFR	627523
8.7	LFR	627523
10.5336	LFR	627523
9.46833	LFR	627523
8.86823	LFR	627523
10.7113	LFR	627523
9.70028	LFR	627523
10.8421	LFR	627523
8.43019	LFR	627523
10.3784	LFR	627523
8.1647	LFR	627523
10.3218	LFR	627523
9.527	LFR	627523
9.06576	LFR	627523
8.58704	LFR	627523
9.20236	LFR	627523
9.66422	LFR	627523
10.2612	LFR	627523
9.12921	LFR	627523
9.46814	LFR	627523
9.04404	LFR	627523
8.82323	LFR	627523
10.0499	LFR	627523
9.60674	LFR	627523
10.7144	LFR	627523
0	LFR	627523
10.19	LFR	627523
10.4653	LFR	627523
8.43366	LFR	627523
10.0055	LFR	627523
9.49727	LFR	627523
9.72086	LFR	627523
10.3463	LFR	627523
0	LFR	627523
10.8325	LFR	627523
9.67383	LFR	627523
9.68856	LFR	627523
9.53784	LFR	627523
8.69963	LFR	627523
8.26898	LFR	627523
5.89188	LFR	627523
7.46302	LFR	627523
9.91157	LFR	627523
9.51586	LFR	627523
10.1051	LFR	627523
8.28009	LFR	627523
9.94178	LFR	627523
7.17588	LFR	627523
9.2409	LFR	627523
9.85431	LFR	627523
9.2016	LFR	627523
10.1586	LFR	627523
8.72416	LFR	627523
9.32077	LFR	627523
10.8358	LFR	627523
0	LFR	627523
9.47898	LFR	627523
9.53189	LFR	627523
9.50276	LFR	627523
10.4094	LFR	627523
9.43306	LFR	627523
9.2516	LFR	627523
10.2027	LFR	627523
10.0787	LFR	627523
8.17557	LFR	627523
0	LFR	627523
10.7955	LFR	627523
10.1218	LFR	627523
0	LFR	627523
8.31543	LFR	627523
8.83396	LFR	627523
9.5533	LFR	627523
8.25069	LFR	627523
9.97735	LFR	627523
0	LFR	627523
9.25149	LFR	627523
0	LFR	627523
10.2293	LFR	627523
10.119	LFR	627523
9.7246	LFR	627523
0	LFR	627523
8.6059	LFR	627523
9.84766	LFR	627523
10.5503	LFR	627523
9.35556	LFR	627523
10.201	LFR	627523
8.79282	LFR	627523
9.08863	LFR	627523
7.76229	LFR	627523
10.2184	LFR	627523
6.53478	LFR	627523
8.98925	LFR	627523
10.5901	LFR	627523
10.2383	LFR	627523
8.44995	LFR	627523
10.5676	LFR	627523
10.7918	LFR	627523
9.41626	LFR	627523
10.5384	LFR	627523
10.4422	LFR	627523
10.1553	LFR	627523
8.70636	LFR	627523
7.34249	LFR	627523
9.78473	LFR	627523
9.66751	LFR	627523
8.08417	LFR	627523
8.37232	LFR	627523
7.07364	LFR	627523
7.29647	LFR	627523
9.0186	LFR	627523
10.755	LFR	627523
9.7581	LFR	627523
8.8841	LFR	627523
9.39585	LFR	627523
10.2049	LFR	627523
10.337	LFR	627523
9.84253	LFR	627523
9.27702	LFR	627523
10.3178	LFR	627523
9.59535	LFR	627523
10.2115	LFR	627523
9.90823	LFR	627523
9.68345	LFR	627523
10.4974	LFR	627523
10.1027	LFR	627523
10.7765	LFR	627523
0	LFR	627523
9.06852	LFR	627523
10.5873	LFR	627523
11.1391	LFR	627523
10.0147	LFR	627523
10.0377	LFR	627523
9.95986	LFR	627523
8.9232	LFR	627523
9.8638	LFR	627523
9.83512	LFR	627523
9.81673	LFR	627523
9.60952	LFR	627523
9.46511	LFR	627523
8.46652	LFR	627523
8.46931	LFR	627523
0	LFR	627523
8.43639	LFR	627523
9.27042	LFR	627523
9.28275	LFR	627523
9.1197	LFR	627523
8.69293	LFR	627523
9.43443	LFR	627523
8.9663	LFR	627523
10.7018	LFR	627523
10.2829	LFR	627523
0	LFR	627523
0	LFR	627523
9.52044	LFR	627523
10.0312	LFR	627523
8.81778	LFR	627523
9.15234	LFR	627523
9.53735	LFR	627523
9.80319	LFR	627523
10.2428	LFR	627523
9.40541	LFR	627523
10.4701	LFR	627523
9.87407	LFR	627523
9.38876	LFR	627523
10.3929	LFR	627523
10.4456	LFR	627523
10.3053	LFR	627523
7.67994	LFR	627523
9.80047	LFR	627523
0	LFR	627523
9.67707	LFR	627523
8.4612	LFR	627523
9.36258	LFR	627523
10.4327	LFR	627523
9.90224	LFR	627523
10.4109	LFR	627523
9.80422	LFR	627523
9.63715	LFR	627523
9.40265	LFR	627523
7.72258	LFR	627523
7.06777	LFR	627523
8.00278	LFR	627523
9.80725	LFR	627523
10.8942	LFR	627523
10.3401	LFR	627523
9.12145	LFR	627523
9.73587	LFR	627523
8.67038	LFR	627523
9.5378	LFR	627523
10.468	LFR	627523
9.84319	LFR	627523
9.61269	LFR	627523
8.94242	LFR	627523
9.84293	LFR	627523
0	LFR	627523
9.88461	LFR	627523
0	LFR	627523
7.85244	LFR	627523
7.20442	LFR	627523
9.97866	LFR	627523
9.92451	LFR	627523
8.9415	LFR	627523
6.6116	LFR	627523
9.31013	LFR	627523
10.8063	LFR	627523
9.36066	LFR	627523
0	LFR	627523
10.2882	LFR	627523
9.54324	LFR	627523
9.24424	LFR	627523
9.16631	LFR	627523
9.8705	LFR	627523
10.8207	LFR	627523
10.4042	LFR	627523
9.79956	LFR	627523
10.9321	LFR	627523
7.26805	LFR	627523
9.29079	LFR	627523
7.70359	LFR	627523
8.47952	LFR	627523
9.75862	LFR	627523
10.0353	LFR	627523
9.89887	LFR	627523
10.4044	LFR	627523
10.3119	LFR	627523
9.00015	LFR	627523
0	LFR	627523
10.325	LFR	627523
0	LFR	627523
8.83206	LFR	627523
9.3048	LFR	627523
0	LFR	627523
9.04518	LFR	627523
9.61967	LFR	627523
10.9853	LFR	627523
9.1839	LFR	627523
8.1354	LFR	627523
9.67544	LFR	627523
0	LFR	627523
9.005	LFR	627523
9.38011	LFR	627523
9.99641	LFR	627523
10.0059	LFR	627523
8.83366	LFR	627523
7.26409	LFR	627523
10.5402	LFR	627523
10.9115	LFR	627523
9.95098	LFR	627523
8.60926	LFR	627523
9.79513	LFR	627523
9.33467	LFR	627523
10.3076	LFR	627523
9.89234	LFR	627523
10.3678	LFR	627523
8.77264	LFR	627523
7.51956	LFR	627523
8.86154	LFR	627523
7.09515	LFR	627523
9.6414	LFR	627523
11.391	LFR	627523
7.9235	LFR	627523
9.97349	LFR	627523
9.27546	LFR	627523
8.87207	LFR	627523
10.8071	LFR	627523
9.53326	LFR	627523
10.655	LFR	627523
9.62341	LFR	627523
9.73494	LFR	627523
7.84018	LFR	627523
0	LFR	627523
0	LFR	627523
10.3859	LFR	627523
10.2526	LFR	627523
7.79034	LFR	627523
8.2957	LFR	627523
9.94837	LFR	627523
10.3877	LFR	627523
10.3757	LFR	627523
9.56216	LFR	627523
8.84834	LFR	627523
9.56206	LFR	627523
10.1798	LFR	627523
7.69913	LFR	627523
8.92518	LFR	627523
7.76708	LFR	627523
11.1106	LFR	627523
8.91601	LFR	627523
9.9563	LFR	627523
6.19608	LFR	627523
10.9076	LFR	627523
10.8557	LFR	627523
10.3704	LFR	627523
7.69671	LFR	627523
10.3032	LFR	627523
9.8754	LFR	627523
8.72819	LFR	627523
10.5817	LFR	627523
6.36975	LFR	627523
8.87956	LFR	627523
9.27213	LFR	627523
10.4182	LFR	627523
10.0436	LFR	627523
9.58994	LFR	627523
9.88162	LFR	627523
10.9479	LFR	627523
0	LFR	627523
11.0042	LFR	627523
9.83388	LFR	627523
9.16482	LFR	627523
9.97445	LFR	627523
0	SFR	721214
8.50431	SFR	721214
0	SFR	721214
0	SFR	721214
8.0597	SFR	721214
10.4373	SFR	721214
0	SFR	721214
0	SFR	721214
0	SFR	721214
0	SFR	721214
0	SFR	721214
0	SFR	721214
6.13462	SFR	721214
0	SFR	721214
7.66562	SFR	721214
0	SFR	721214
7.41709	SFR	721214
0	SFR	721214
7.74172	SFR	721214
6.20257	SFR	721214
9.55411	SFR	721214
8.48568	SFR	721214
8.48221	SFR	721214
0	SFR	721214
0	SFR	721214
8.5767	SFR	721214
0	SFR	721214
0	SFR	721214
7.79931	SFR	721214
7.9971	SFR	721214
7.38694	SFR	721214
8.3036	SFR	721214
0	SFR	721214
7.82194	SFR	721214
8.48709	SFR	721214
8.95007	SFR	721214
0	SFR	721214
8.18374	SFR	721214
7.68357	SFR	721214
7.87837	SFR	721214
0	SFR	721214
0	SFR	721214
0	SFR	721214
6.8304	SFR	721214
8.45464	SFR	721214
7.20918	SFR	721214
0	SFR	721214
0	SFR	721214
8.23042	SFR	721214
6.38414	SFR	721214
7.80653	SFR	721214
7.98562	SFR	721214
9.46321	SFR	721214
8.7852	SFR	721214
8.13994	SFR	721214
0	SFR	721214
0	SFR	721214
7.67976	SFR	721214
0	SFR	721214
0	SFR	721214
8.81066	SFR	721214
0	SFR	721214
7.49136	SFR	721214
0	SFR	721214
0	SFR	721214
7.40664	SFR	721214
7.41204	SFR	721214
7.31359	SFR	721214
7.55314	SFR	721214
6.77379	SFR	721214
0	SFR	721214
0	SFR	721214
0	SFR	721214
8.44274	SFR	721214
0	SFR	721214
0	SFR	721214
0	SFR	721214
8.06238	SFR	721214
8.53503	SFR	721214
0	SFR	721214
0	SFR	721214
0	SFR	721214
0	SFR	721214
0	SFR	721214
8.1163	SFR	721214
0	SFR	721214
7.87316	SFR	721214
8.47052	SFR	721214
0	SFR	721214
0	SFR	721214
6.53157	SFR	721214
7.42001	SFR	721214
0	SFR	721214
7.98662	SFR	721214
0	SFR	721214
8.23154	SFR	721214
0	SFR	721214
7.92524	SFR	721214
0	SFR	721214
7.06016	SFR	721214
7.57081	SFR	721214
7.39772	SFR	721214
7.89258	SFR	721214
0	SFR	721214
7.81589	SFR	721214
0	SFR	721214
8.41384	SFR	721214
0	SFR	721214
7.36141	SFR	721214
7.24956	SFR	721214
0	SFR	721214
0	SFR	721214
8.03264	SFR	721214
7.58677	SFR	721214
7.88106	SFR	721214
7.80425	SFR	721214
7.64818	SFR	721214
8.86187	SFR	721214
8.51591	SFR	721214
6.9923	SFR	721214
8.56542	SFR	721214
0	SFR	721214
7.60848	SFR	721214
0	SFR	721214
8.72148	SFR	721214
8.53725	SFR	721214
7.82859	SFR	721214
0	SFR	721214
8.08913	SFR	721214
7.93444	SFR	721214
8.89928	SFR	721214
0	SFR	721214
7.36645	SFR	721214
0	SFR	721214
6.25992	SFR	721214
7.06662	SFR	721214
0	SFR	721214
9.54012	SFR	721214
8.61708	SFR	721214
8.95862	SFR	721214
0	SFR	721214
7.023	SFR	721214
0	SFR	721214
7.75556	SFR	721214
6.05763	SFR	721214
8.98933	SFR	721214
0	SFR	721214
0	SFR	721214
0	SFR	721214
0	SFR	721214
8.79129	SFR	721214
9.39795	SFR	721214
6.67445	SFR	721214
0	SFR	721214
0	SFR	721214
7.33063	SFR	721214
6.3937	SFR	721214
6.96881	SFR	721214
7.62883	SFR	721214
6.02446	SFR	721214
6.44146	SFR	721214
7.27845	SFR	721214
9.50226	SFR	721214
0	SFR	721214
7.28687	SFR	721214
8.643	SFR	721214
0	SFR	721214
8.36976	SFR	721214
0	SFR	721214
8.75857	SFR	721214
8.22013	SFR	721214
8.73421	SFR	721214
0	SFR	721214
0	SFR	721214
9.68204	SFR	721214
0	SFR	721214
0	SFR	721214
8.62518	SFR	721214
0	SFR	721214
8.35173	SFR	721214
0	SFR	721214
8.61628	SFR	721214
0	SFR	721214
7.79264	SFR	721214
8.79591	SFR	721214
0	SFR	721214
7.3627	SFR	721214
0	SFR	721214
0	SFR	721214
7.68666	SFR	721214
7.75139	SFR	721214
0	SFR	721214
6.98131	SFR	721214
8.42122	SFR	721214
0	SFR	721214
7.57652	SFR	721214
8.5554	SFR	721214
9.16013	SFR	721214
0	SFR	721214
8.36538	SFR	721214
5.69108	SFR	721214
8.05256	SFR	721214
7.23233	SFR	721214
7.42026	SFR	721214
7.46063	SFR	721214
8.26285	SFR	721214
0	SFR	721214
0	SFR	721214
6.97844	SFR	721214
7.04375	SFR	721214
8.76029	SFR	721214
0	SFR	721214
0	SFR	721214
7.58102	SFR	721214
8.81228	SFR	721214
0	SFR	721214
0	SFR	721214
7.51062	SFR	721214
0	SFR	721214
0	SFR	721214
0	SFR	721214
8.01383	SFR	721214
0	SFR	721214
0	SFR	721214
0	SFR	721214
0	SFR	721214
7.94151	SFR	721214
0	SFR	721214
8.69851	SFR	721214
8.54	SFR	721214
0	SFR	721214
0	SFR	721214
8.069	SFR	721214
0	SFR	721214
8.8658	SFR	721214
0	SFR	721214
0	SFR	721214
8.4239	SFR	721214
8.66527	SFR	721214
0	SFR	721214
0	SFR	721214
6.70025	SFR	721214
0	SFR	721214
8.78816	SFR	721214
0	SFR	721214
0	SFR	721214
7.8919	SFR	721214
8.25014	SFR	721214
0	SFR	721214
0	SFR	721214
0	SFR	721214
0	SFR	721214
8.96747	SFR	721214
0	SFR	721214
7.28687	SFR	721214
7.18232	SFR	721214
0	SFR	721214
0	SFR	721214
8.09617	SFR	721214
8.62632	SFR	721214
7.32851	SFR	721214
0	SFR	721214
0	SFR	721214
7.90007	SFR	721214
6.41014	SFR	721214
7.03078	SFR	721214
8.31064	SFR	721214
7.1664	SFR	721214
0	SFR	721214
0	SFR	721214
8.3629	SFR	721214
0	SFR	721214
7.41952	SFR	721214
0	SFR	721214
0	SFR	721214
0	SFR	721214
7.73303	SFR	721214
8.16009	SFR	721214
0	SFR	721214
0	SFR	721214
7.64218	SFR	721214
0	SFR	721214
7.35334	SFR	721214
0	SFR	721214
0	SFR	721214
7.33448	SFR	721214
6.07574	SFR	721214
7.20676	SFR	721214
0	SFR	721214
6.66796	SFR	721214
6.51618	SFR	721214
7.69293	SFR	721214
7.30878	SFR	721214
8.68596	SFR	721214
0	SFR	721214
0	SFR	721214
7.95538	SFR	721214
0	SFR	721214
0	SFR	721214
8.52398	SFR	721214
0	SFR	721214
0	SFR	721214
7.46208	SFR	721214
7.62587	SFR	721214
0	SFR	721214
8.55158	SFR	721214
8.71035	SFR	721214
9.12052	SFR	721214
0	SFR	721214
7.98001	SFR	721214
8.34484	SFR	721214
7.6208	SFR	721214
0	SFR	721214
0	SFR	721214
7.56188	SFR	721214
7.33069	SFR	721214
7.45624	SFR	721214
10.3263	SFR	721214
7.9737	SFR	721214
8.1514	SFR	721214
8.81486	SFR	721214
0	SFR	721214
0	SFR	721214
7.82956	SFR	721214
0	SFR	721214
8.59448	SFR	721214
8.28314	SFR	721214
0	SFR	721214
8.93769	SFR	721214
[truncated: 3,763 more rows]

## Sheet: ST-8
Supplemental Table S8: Pairwise comparisons of VISTA expression across AML subtypes from BeatAML
.y.	group1	group2	p.format	p.adj	p.signif	method
VISTA	Acute monoblastic and monocytic leukaemia	AML with mutated NPM1	0.63569	1	ns	Wilcoxon
VISTA	Acute monoblastic and monocytic leukaemia	Acute myelomonocytic leukaemia	0.9263	1	ns	Wilcoxon
VISTA	Acute monoblastic and monocytic leukaemia	AML with myelodysplasia-related changes	0.16543	1	ns	Wilcoxon
VISTA	Acute monoblastic and monocytic leukaemia	AML with inv(16)(p13.1q22) or t(16;16)(p13.1;q22); CBFB-MYH11	0.02298	1	*	Wilcoxon
VISTA	Acute monoblastic and monocytic leukaemia	AML with maturation	0.32727	1	ns	Wilcoxon
VISTA	Acute monoblastic and monocytic leukaemia	Therapy-related myeloid neoplasms	0.91701	1	ns	Wilcoxon
VISTA	Acute monoblastic and monocytic leukaemia	AML with t(8;21)(q22;q22); RUNX1-RUNX1T1	0.00399	0.61	**	Wilcoxon
VISTA	Acute monoblastic and monocytic leukaemia	Acute promyelocytic leukaemia with t(15;17)(q22;q12); PML-RARA	0.00021	0.035	***	Wilcoxon
VISTA	Acute monoblastic and monocytic leukaemia	AML with mutated CEBPA	0.00353	0.55	**	Wilcoxon
VISTA	Acute monoblastic and monocytic leukaemia	Acute myeloid leukaemia, NOS	0.02716	1	*	Wilcoxon
VISTA	Acute monoblastic and monocytic leukaemia	AML with t(9;11)(p22;q23); MLLT3-MLL	0.96257	1	ns	Wilcoxon
VISTA	Acute monoblastic and monocytic leukaemia	AML with inv(3)(q21q26.2) or t(3;3)(q21;q26.2); RPN1-EVI1	0.18981	1	ns	Wilcoxon
VISTA	Acute monoblastic and monocytic leukaemia	Acute erythroid leukaemia	0.6	1	ns	Wilcoxon
VISTA	Acute monoblastic and monocytic leukaemia	AML with minimal differentiation	0.20909	1	ns	Wilcoxon
VISTA	Acute monoblastic and monocytic leukaemia	AML without maturation	0.14545	1	ns	Wilcoxon
VISTA	Acute monoblastic and monocytic leukaemia	Acute megakaryoblastic leukaemia	0.4	1	ns	Wilcoxon
VISTA	Acute monoblastic and monocytic leukaemia	Myeloid leukaemia associated with Down syndrome	0.2	1	ns	Wilcoxon
VISTA	Acute monoblastic and monocytic leukaemia	Myeloid sarcoma	0.90909	1	ns	Wilcoxon
VISTA	AML with mutated NPM1	Acute myelomonocytic leukaemia	0.57256	1	ns	Wilcoxon
VISTA	AML with mutated NPM1	AML with myelodysplasia-related changes	0.22905	1	ns	Wilcoxon
VISTA	AML with mutated NPM1	AML with inv(16)(p13.1q22) or t(16;16)(p13.1;q22); CBFB-MYH11	0.0184	1	*	Wilcoxon
VISTA	AML with mutated NPM1	AML with maturation	0.42159	1	ns	Wilcoxon
VISTA	AML with mutated NPM1	Therapy-related myeloid neoplasms	0.62858	1	ns	Wilcoxon
VISTA	AML with mutated NPM1	AML with t(8;21)(q22;q22); RUNX1-RUNX1T1	0.00141	0.23	**	Wilcoxon
VISTA	AML with mutated NPM1	Acute promyelocytic leukaemia with t(15;17)(q22;q12); PML-RARA	6.3e-06	0.0011	****	Wilcoxon
VISTA	AML with mutated NPM1	AML with mutated CEBPA	0.0022	0.35	**	Wilcoxon
VISTA	AML with mutated NPM1	Acute myeloid leukaemia, NOS	0.04063	1	*	Wilcoxon
VISTA	AML with mutated NPM1	AML with t(9;11)(p22;q23); MLLT3-MLL	0.90304	1	ns	Wilcoxon
VISTA	AML with mutated NPM1	AML with inv(3)(q21q26.2) or t(3;3)(q21;q26.2); RPN1-EVI1	0.33239	1	ns	Wilcoxon
VISTA	AML with mutated NPM1	Acute erythroid leukaemia	0.61502	1	ns	Wilcoxon
VISTA	AML with mutated NPM1	AML with minimal differentiation	0.37382	1	ns	Wilcoxon
VISTA	AML with mutated NPM1	AML without maturation	0.10526	1	ns	Wilcoxon
VISTA	AML with mutated NPM1	Acute megakaryoblastic leukaemia	0.5763	1	ns	Wilcoxon
VISTA	AML with mutated NPM1	Myeloid leukaemia associated with Down syndrome	0.26374	1	ns	Wilcoxon
VISTA	AML with mutated NPM1	Myeloid sarcoma	0.98436	1	ns	Wilcoxon
VISTA	Acute myelomonocytic leukaemia	AML with myelodysplasia-related changes	0.05134	1	ns	Wilcoxon
VISTA	Acute myelomonocytic leukaemia	AML with inv(16)(p13.1q22) or t(16;16)(p13.1;q22); CBFB-MYH11	0.00281	0.44	**	Wilcoxon
VISTA	Acute myelomonocytic leukaemia	AML with maturation	0.06667	1	ns	Wilcoxon
[truncated: 133 more rows]
